# Supplementary material for: ATRX limits the accessibility of histone H3-occupied HSV genomes during lytic infection
Source: PLoS Pathog. 2021 Apr 28;17(4):e1009567. doi: 10.1371/journal.ppat.1009567 (PMC8109836; doi:10.1371/journal.ppat.1009567)
Supplement: S1 Table — ComBat was used to correct for batch effect and DESeq2 was used to normalize counts and calculate differential expression for reads that map to the sense strand. Genes with an adjusted p value < 0.05 and a fold change > 2 or < -2 are reported. ATRX_UP: Genes upregulated in ATRX KO cells infected with HSV 7134 at 8 hpi compared to uninfected ATRX KO cells. ATRX_DOWN: Genes downregulated in ATRX KO infected with HSV 7134 at 8 hpi cells compared to uninfected ATRX KO cells. CTRL_UP: Genes upregulated in Control cells infected with HSV 7134 at 8 hpi compared to uninfected Control cells. CTRL_DOWN: Genes downregulated in Control cells infected with HSV 7134 at 8 hpi compared to uninfected Control cells. inf_UP: Genes upregulated in ATRX KO cells infected with HSV 7134 at 8 hpi compared to Control cells infected with HSV 7134 at 8 hpi. inf_DOWN: Genes downregulated in ATRX KO cells infected with HSV 7134 at 8 hpi compared to Control cells infected with HSV 7134 at 8 hpi. No genes met the p value and fold change cutoff, so this list is not reported. uninf_UP: Genes upregulated in uninfected ATRX KO cells compared to uninfected Control cells. uninf_DOWN: Genes downregulated in uninfected ATRX KO cells compared to uninfected Control cells. (XLSX) [file ppat.1009567.s010.xlsx]

## Sheet: deseq2_ATRX_UP
GeneName	baseMean	log2FoldChange	lfcSE	pvalue	padj
A4GNT	3.18354	2.62856	5.62188	0.00939735	0.0198979
AAR2	1275.03	1.02683	0.148046	2.05327e-12	1.61385e-11
ABCA1	512.11	1.05411	0.185426	6.58601e-09	3.49868e-08
ABCA11P	101.995	1.36362	0.31846	6.0334e-06	2.19298e-05
ABCB1	140.866	1.16992	0.298391	3.76738e-05	0.000122079
ABCC11	7.86145	2.91323	1.38229	0.0029368	0.00691415
ABCC2	106.229	1.49465	0.317418	6.70663e-07	2.76689e-06
ABCC5	5361.74	2.95801	0.153725	1.8136e-83	3.96051e-81
ABCF3	1907.3	1.52905	0.137037	1.89656e-29	5.75018e-28
ABHD17B	423.78	1.23932	0.231461	3.50032e-08	1.69865e-07
ABHD5	1252.67	1.3492	0.191325	6.41781e-13	5.28872e-12
ABTB2	309.844	5.70757	0.344642	2.72673e-62	3.17007e-60
ACBD5	1335.75	1.00453	0.143775	1.45785e-12	1.15769e-11
ACER2	113.007	1.1859	0.302361	3.47739e-05	0.000112977
ACIN1	6031.73	1.24351	0.125022	1.00031e-23	2.08581e-22
ACOT12	5.6783	2.14519	1.69893	0.0167	0.0333587
ACOX1	1835.99	1.76966	0.153166	1.55611e-31	5.31643e-30
ACTA1	23.118	3.5356	0.814095	9.9475e-07	4.0198e-06
ACTL10	20.2301	1.38062	0.678227	0.0103884	0.0217684
ACTL7B	12.4028	7.33657	2.77432	8.52899e-06	3.03855e-05
ACVR1C	30.7414	2.20487	0.623452	4.54713e-05	0.000145508
ACVR2A	534.138	3.01025	0.214072	5.77132e-46	3.79124e-44
ADAM17	2147.07	1.51251	0.148012	4.58265e-25	1.04598e-23
ADAM20P1	13.0985	2.38798	0.948632	0.00125039	0.00317359
ADAM32	32.1196	2.69677	0.634065	2.16615e-06	8.3784e-06
ADAMTS1	11955.1	3.05814	0.153936	9.57741e-89	2.31001e-86
ADAMTS9	24.3914	2.21011	0.677907	0.000130626	0.000388895
ADAMTSL4-AS1	117.979	6.13259	0.599118	4.60277e-25	1.04909e-23
ADAT2	298.119	1.40201	0.24963	6.81378e-09	3.61255e-08
ADAT3	165.344	1.71342	0.27089	6.21735e-11	4.17244e-10
ADCY10	15.9584	2.57958	0.891766	0.000380724	0.0010555
ADGRB1	26.3447	8.78249	2.78333	2.45726e-08	1.2088e-07
ADGRE2	10.5884	2.55707	1.13197	0.00220533	0.00532866
ADGRE4P	394.48	1.37092	0.197439	1.19809e-12	9.59421e-12
ADIPOQ	2.98844	1.1762	2.26323	0.0134098	0.0273857
ADM	11345.4	1.58148	0.140597	6.45012e-30	2.00836e-28
ADM5	253.662	4.49949	0.282425	1.15585e-57	1.22885e-55
ADSS1	27.7389	1.28776	0.574389	0.00731191	0.0158781
AFF1	2261.39	1.00143	0.167226	1.10501e-09	6.42568e-09
AGAP11	50.9692	1.53196	0.44632	0.000156085	0.000459507
AGAP12P	60.0255	1.66819	0.419974	1.64486e-05	5.60425e-05
AGAP6	23.567	1.9862	0.697857	0.000715991	0.00189059
AGBL2	25.3171	1.18764	0.591602	0.0143677	0.029176
AGBL3	79.8985	2.43349	0.373749	9.57998e-12	7.00826e-11
AGER	172.904	1.42507	0.259892	1.30611e-08	6.67724e-08
AGO2	2480.19	1.09034	0.145367	3.03193e-14	2.83871e-13
AGO3	1112.87	1.69364	0.174936	9.25298e-23	1.79506e-21
AHCYL2	623.678	2.06704	0.181516	1.04016e-30	3.4234e-29
AJM1	76.1143	1.48213	0.397821	4.69985e-05	0.000150128
AKAP1	774.255	1.81516	0.159448	1.09284e-30	3.58949e-29
AKAP13	4236.36	1.0537	0.131194	4.78776e-16	5.27764e-15
AKAP17A	1684.82	1.16642	0.136804	6.38496e-18	8.46439e-17
AKAP8	1613.03	1.90089	0.157541	3.85518e-34	1.50847e-32
AKAP8L	1594.4	1.65908	0.139368	2.52181e-33	9.36836e-32
ALAS1	1832.83	1.60279	0.142709	8.03994e-30	2.48424e-28
ALDH8A1	32.4734	4.58468	0.795324	6.68424e-10	3.98882e-09
ALKBH5	4679.91	1.96111	0.130111	4.30838e-52	3.74319e-50
ALMS1-IT1	24.5174	2.15421	0.697277	0.000288236	0.000812419
ALOX12-AS1	56.3752	1.34786	0.424814	0.000432912	0.00118634
AMBRA1	1379.11	1.71207	0.153454	1.6157e-29	4.92637e-28
AMD1	5742.22	1.0181	0.157746	6.10159e-11	4.09645e-10
AMH	79.417	5.89409	0.6326	6.53009e-21	1.09809e-19
AMMECR1L	1671.41	1.27476	0.139023	1.82298e-20	2.96969e-19
AMPD1	3.57374	3.76714	3.5166	0.00558919	0.0124204
AMY2B	59.1335	1.44184	0.409039	0.0001161	0.00034912
ANGPTL4	21.6801	3.17736	0.798844	8.46859e-06	3.02036e-05
ANKAR	62.0609	1.61483	0.412241	2.00967e-05	6.77152e-05
ANKDD1A	216.061	1.2862	0.27418	1.01717e-06	4.10013e-06
ANKDD1B	38.3284	4.07159	0.637027	1.88066e-11	1.3312e-10
ANKLE1	26.19	1.43232	0.605559	0.00439509	0.009988
ANKRD12	4336.38	1.4415	0.165243	8.42976e-19	1.21305e-17
ANKRD17	4177.9	1.3558	0.144783	2.64433e-21	4.5801e-20
ANKRD26P1	9.3186	2.96675	1.22858	0.0014634	0.00366359
ANKRD36	370.162	1.29124	0.212875	5.06694e-10	3.06558e-09
ANKRD36B	171.294	1.14139	0.255704	3.46782e-06	1.30812e-05
ANKRD36C	322.569	1.2769	0.23099	1.2846e-08	6.56934e-08
ANKRD44	281.717	1.1509	0.224717	1.31342e-07	5.92875e-07
ANKRD54	788.107	1.00885	0.156785	6.35719e-11	4.26242e-10
ANXA2R	17.5225	2.5172	0.809525	0.000202204	0.000583191
AOC2	41.9662	1.93359	0.494265	1.64337e-05	5.60164e-05
AOC3	28.482	4.09242	0.787634	2.79254e-08	1.3646e-07
AP1S3	218.549	1.00708	0.241255	1.53988e-05	5.26544e-05
APC	2467.74	1.06791	0.149785	4.91704e-13	4.10642e-12
APC2	21.1277	2.53512	0.756015	0.000102292	0.000309847
APOA1	24.9279	5.13835	1.00813	5.80439e-08	2.73865e-07
AQP3	69.5144	2.54646	0.420156	1.86563e-10	1.18416e-09
ARC	3377.93	7.33752	0.714795	8.20412e-26	1.95544e-24
ARHGAP11B	671.906	1.02896	0.186266	1.70432e-08	8.56934e-08
ARHGAP26	1023.46	1.7574	0.170503	1.49161e-25	3.49339e-24
ARHGAP32	294.032	1.60057	0.230442	9.9469e-13	8.02907e-12
ARHGAP42	476.812	1.87862	0.19567	1.6894e-22	3.20808e-21
ARHGEF3	286.312	2.37848	0.2278	1.78943e-26	4.42159e-25
ARHGEF33	7.93566	2.67126	1.42827	0.00422814	0.00963841
ARID1A	5502.59	1.24585	0.143366	1.30988e-18	1.85356e-17
ARID1B	2278.86	1.3326	0.138444	2.21496e-22	4.16207e-21
ARID2	1108.26	1.44467	0.162763	2.09279e-19	3.14308e-18
ARID4A	1528.81	2.35028	0.178468	2.33106e-40	1.22305e-38
ARID4B	3095.94	2.041	0.167773	8.3569e-35	3.37619e-33
ARIH1	3381.83	1.62607	0.150004	7.98426e-28	2.15043e-26
ARIH2OS	11.1059	2.40353	1.11322	0.00337224	0.00784444
ARL4C	290.227	1.67029	0.219063	5.53608e-15	5.5395e-14
ARL5B	2158.64	1.41584	0.160288	3.24471e-19	4.79731e-18
ARL9	7.64449	4.0745	1.76966	0.00151466	0.00378088
ARMC5	1016.7	1.64489	0.149671	1.08993e-28	3.12847e-27
ARMC8	1549.86	1.17817	0.145802	2.75684e-16	3.1089e-15
ARMCX4	13.4157	2.98783	1.00509	0.000249141	0.000708575
ARRDC2	341.007	1.34419	0.197808	3.70037e-12	2.82066e-11
ARRDC3	2055.25	3.5088	0.437882	8.42783e-17	9.94115e-16
ASB7	641.012	1.26694	0.174799	1.60157e-13	1.39748e-12
ASGR1	20.4599	1.25524	0.699606	0.0209713	0.0407915
ASH1L	4514.05	1.51852	0.150576	1.86366e-24	4.06434e-23
ASL	1588.98	1.25248	0.14803	1.02124e-17	1.33522e-16
ASMTL	2866.45	2.92751	0.137036	2.42967e-102	9.13104e-100
ASXL2	2431.22	1.01399	0.133726	1.76444e-14	1.67627e-13
ATAD2B	346.903	1.43602	0.203339	5.41009e-13	4.49034e-12
ATAD3B	1134.21	1.08571	0.161457	8.54934e-12	6.27703e-11
ATAD3C	11.7546	2.22391	0.998121	0.00294781	0.00693605
ATAT1	534.897	2.08975	0.193231	6.56261e-28	1.77939e-26
ATF3	630.813	4.18357	0.226688	3.60134e-77	6.61337e-75
ATF7IP	4019.38	1.21488	0.140292	1.92841e-18	2.68879e-17
ATF7IP2	388.457	2.73181	0.240184	8.18818e-31	2.71706e-29
ATG14	1119.75	2.18736	0.169951	1.19019e-38	5.72426e-37
ATG16L1	1241.36	1.0891	0.159437	3.93579e-12	2.98883e-11
ATL1	770.795	1.29153	0.17772	1.38908e-13	1.21897e-12
ATP1B2	7.71419	6.33275	2.76018	0.000101649	0.000308073
ATP2A1	77.1146	2.87688	0.43127	4.32132e-12	3.25256e-11
ATP5F1E	60.8382	1.06807	0.409177	0.00366721	0.0084757
ATP6V0A1	657.988	1.04966	0.163178	6.08798e-11	4.08902e-10
ATP6V1FNB	20.9756	1.90352	0.731038	0.00133173	0.00336052
ATP8B5P	10.8087	1.50212	0.963625	0.0207729	0.0404495
ATP9B	465.29	1.25493	0.193978	3.84459e-11	2.6348e-10
ATPAF2	306.689	1.15728	0.210165	1.58116e-08	7.97488e-08
ATXN1	1334.4	1.05771	0.167701	1.3698e-10	8.85084e-10
ATXN3	704.304	1.47383	0.171072	2.09967e-18	2.91751e-17
ATXN7	1763.78	1.73047	0.157194	8.61345e-29	2.50348e-27
ATXN7L1	279.757	1.12083	0.21159	5.27378e-08	2.50807e-07
ATXN7L2	320.499	1.33825	0.204485	2.09153e-11	1.47401e-10
AURKC	33.2224	2.87369	0.593049	1.52797e-07	6.84746e-07
AVPI1	809.192	1.52527	0.164381	5.25352e-21	8.87114e-20
AXDND1	21.0145	2.34539	0.735865	0.000181031	0.000526066
AXIN2	100.473	2.8196	0.348219	8.29922e-17	9.80376e-16
AZU1	25.3649	4.58887	0.879031	3.50631e-08	1.70105e-07
B3GNT6	24.2869	6.5482	1.39794	9.1173e-07	3.70469e-06
BAAT	15.4872	7.80306	2.74199	1.15322e-06	4.60945e-06
BAG1	1129.99	1.47206	0.14877	1.36971e-23	2.82328e-22
BAG4	1442.51	1.32385	0.147752	1.32543e-19	2.03409e-18
BAIAP2L1	299.916	1.76122	0.229228	3.71122e-15	3.78858e-14
BAMBI	385.976	1.03638	0.193707	4.13695e-08	1.99145e-07
BARHL2	6.50333	5.91144	2.7981	0.000274221	0.000774993
BASP1-AS1	5.41343	2.58096	1.87565	0.0126574	0.0260266
BAZ1A	3492.52	1.31037	0.161324	1.74039e-16	1.99749e-15
BAZ2A	5215.77	1.48999	0.133945	2.99168e-29	8.95288e-28
BAZ2B	643.935	1.23813	0.173461	3.44515e-13	2.9118e-12
BBC3	263.127	2.10348	0.277211	4.07227e-15	4.13367e-14
BBX	3727.85	1.13371	0.137483	6.52574e-17	7.81156e-16
BCAP29	33.463	1.76772	0.563326	0.000312081	0.000875255
BCAR3-AS1	6.69085	2.43885	1.56957	0.00905403	0.0192695
BCAR4	5.35131	5.37181	2.89014	0.000827282	0.0021643
BCL11A	156.091	1.06943	0.260875	1.9052e-05	6.44102e-05
BCL2L11	6697.1	8.72517	0.201505	0	0
BCL2L12	1249.12	1.31531	0.147505	1.69966e-19	2.57902e-18
BCL2L15	11.2216	2.93264	1.14435	0.000893347	0.00232397
BCL6	1151.52	1.50662	0.155239	8.20001e-23	1.59846e-21
BCL9	235.892	1.00743	0.225735	4.07625e-06	1.52095e-05
BCO2	61.3952	1.92059	0.429273	1.43871e-06	5.67477e-06
BCOR	6295.97	3.20946	0.134211	2.79048e-127	1.40919e-124
BCORL1	3113.15	3.42551	0.160794	7.52878e-102	2.76512e-99
BCYRN1	4120.32	3.43462	0.137377	4.73474e-139	3.06053e-136
BDP1	2678.75	1.21398	0.160522	1.64604e-14	1.57025e-13
BEND3	243.342	2.2213	0.255842	7.02631e-19	1.01834e-17
BEST2	27.0214	6.72454	1.38982	4.50352e-07	1.89721e-06
BICD2	3316.58	1.02846	0.136307	2.3023e-14	2.1694e-13
BMF	98.3611	1.75096	0.413068	3.83083e-06	1.43534e-05
BMP3	26.1629	1.0921	0.58085	0.0217255	0.042147
BMS1P1	105.875	1.87352	0.318642	8.38013e-10	4.93962e-09
BMS1P2	29.9094	2.01334	0.605709	0.000143539	0.000424832
BMS1P21	7.01449	3.37188	1.56109	0.00324695	0.00758357
BMS1P4	26.8565	2.65091	0.652744	5.16271e-06	1.89354e-05
BMS1P4-AGAP5	28.6171	2.11413	0.625843	9.12901e-05	0.000278401
BNC2	1572.66	1.1464	0.162168	7.04848e-13	5.77311e-12
BOD1L1	3964.38	1.24348	0.148036	1.77e-17	2.25044e-16
BPIFA2	12.0207	2.08901	0.987559	0.00376	0.00866908
BRD2	38181.7	4.00045	0.127038	1.51499e-218	4.89646e-215
BRD4	3875.2	1.04001	0.14582	4.94875e-13	4.12865e-12
BRF1	1070.83	1.2499	0.151627	6.60738e-17	7.89758e-16
BRPF1	1178.39	1.2193	0.147213	4.87203e-17	5.91044e-16
BRWD1	2198.79	1.99897	0.159017	5.62959e-37	2.5341e-35
BRWD3	799.475	1.49193	0.177598	1.25828e-17	1.62413e-16
BSCL2	53.0917	1.77692	0.442613	1.11089e-05	3.88236e-05
BTBD7	2016.41	1.27803	0.145354	5.53585e-19	8.07395e-18
BTG2	251.746	2.11339	0.260614	8.1694e-17	9.66453e-16
BTN1A1	10.7615	7.06885	2.74759	1.48384e-05	5.08782e-05
BTRC	1042.57	1.31458	0.153528	3.95654e-18	5.35044e-17
BUD13	767.089	1.07482	0.171363	2.23163e-10	1.40597e-09
BYSL	1089.5	1.14883	0.165659	1.85376e-12	1.46416e-11
C10orf95	4.46417	2.83025	2.25065	0.0122333	0.0252671
C11orf68	2075.16	1.0258	0.142004	2.56013e-13	2.18667e-12
C11orf96	376.431	4.16504	0.278818	3.4065e-52	2.9918e-50
C12orf45	251.854	1.08186	0.217967	3.18656e-07	1.36627e-06
C14orf178	14.1742	3.59474	1.08842	6.92705e-05	0.000215686
C15orf39	1777.6	1.45604	0.166394	6.72846e-19	9.76927e-18
C16orf70	774.464	1.38623	0.183145	1.29418e-14	1.24543e-13
C16orf72	2548.57	1.23057	0.130584	1.72324e-21	3.01381e-20
C17orf98	3.24237	1.81481	6.30166	0.0100176	0.0210595
C18orf25	1234.91	1.15419	0.160022	2.45216e-13	2.10111e-12
C18orf32	95.6743	2.3632	0.347153	1.20478e-12	9.643e-12
C1orf116	10.9186	2.12218	1.05852	0.00531074	0.0118669
C1orf162	68.6539	5.45656	0.678518	1.56766e-16	1.80566e-15
C1orf220	90.1674	2.0141	0.349589	1.32815e-09	7.6544e-09
C1orf226	254.429	1.35046	0.225119	7.04206e-10	4.19594e-09
C1orf50	247.503	1.11437	0.238294	1.30409e-06	5.17538e-06
C1QTNF12	23.2329	1.27017	0.634369	0.0132213	0.0270587
C1QTNF3	51.1547	1.11689	0.452161	0.00549635	0.0122461
C20orf194	1378.33	1.22804	0.15443	7.70651e-16	8.37507e-15
C2CD2L	678.054	1.30819	0.163712	4.99033e-16	5.49719e-15
C2orf49	666.141	1.07213	0.177994	8.01098e-10	4.74203e-09
C2orf66	39.3278	3.44741	0.580816	4.17382e-10	2.54909e-09
C3orf33	70.3427	1.00954	0.364811	0.00265784	0.0063135
C3orf35	23.2753	1.9363	0.682825	0.000687325	0.00182025
C3orf62	120.769	1.10859	0.310755	0.000161345	0.000472856
C3orf86	5.48758	5.43656	2.86051	0.000696952	0.00184424
C8G	9.66103	1.64101	1.05337	0.0168178	0.0335583
C9	18.9433	8.18056	2.75123	2.6486e-07	1.14996e-06
C9orf152	51.8426	6.3954	0.899853	1.09905e-12	8.82736e-12
C9orf47	82.4894	3.21867	0.393288	2.95189e-17	3.69446e-16
CAB39L	539.729	2.46313	0.184389	1.65157e-41	9.14019e-40
CABLES1	1558.77	1.54363	0.183122	1.03546e-17	1.35162e-16
CABP5	23.0375	3.14431	0.791334	4.97836e-06	1.83342e-05
CACHD1	250.85	1.73756	0.227684	5.81015e-15	5.79938e-14
CACNB4	25.5822	3.16193	0.714522	1.08666e-06	4.35852e-06
CAPN10-DT	115.878	1.67618	0.31567	2.26702e-08	1.12102e-07
CAPNS2	25.4467	5.75482	1.11617	1.17371e-07	5.32038e-07
CASC1	3.57374	3.76714	3.5166	0.00558919	0.0124204
CASP10	47.155	1.22875	0.445652	0.00203	0.00494049
CASP2	1841.75	1.58547	0.150298	1.47763e-26	3.67928e-25
CASP7	814.51	1.07433	0.157252	3.85888e-12	2.93318e-11
CAVIN4	108.741	2.45796	0.332475	2.37036e-14	2.23223e-13
CBARP	209.461	1.58084	0.256671	1.67665e-10	1.07093e-09
CBL	3632.48	1.13753	0.136458	3.47487e-17	4.31621e-16
CBLB	243.902	1.6314	0.260573	8.20081e-11	5.41803e-10
CBX4	4868.75	4.4157	0.14404	2.08087e-207	4.80385e-204
CCDC116	48.9268	2.43519	0.504847	2.31996e-07	1.01656e-06
CCDC12	854.241	1.62433	0.156808	9.44302e-26	2.24081e-24
CCDC125	76.6913	4.08661	0.464359	2.53849e-19	3.77387e-18
CCDC13	24.5815	3.63231	0.754136	1.61737e-07	7.23007e-07
CCDC130	952.528	1.28616	0.162026	7.90037e-16	8.56845e-15
CCDC144CP	20.3969	1.40103	0.734249	0.0129686	0.0266144
CCDC144NL	5.17486	2.14527	1.84242	0.0166128	0.0331928
CCDC150	290.382	1.13761	0.215058	5.49118e-08	2.60227e-07
CCDC157	57.5835	1.98109	0.431625	8.45114e-07	3.44614e-06
CCDC169	30.2337	1.27134	0.55104	0.00644043	0.0141429
CCDC17	58.1429	1.74916	0.426699	8.93164e-06	3.17221e-05
CCDC174	552.204	1.41515	0.175078	2.13338e-16	2.42273e-15
CCDC186	998.992	1.12131	0.161774	1.92763e-12	1.52028e-11
CCDC28B	127.363	1.21407	0.286539	8.41699e-06	3.00394e-05
CCDC62	17.3425	3.01191	0.94224	0.000114882	0.000345586
CCDC7	58.9438	1.05466	0.407482	0.00428052	0.00975232
CCDC85B	2243.84	1.23788	0.14965	4.88951e-17	5.92313e-16
CCDC88B	35.5606	1.79106	0.542256	0.000193021	0.0005586
CCDC9	1396.34	1.76006	0.142805	1.43925e-35	6.07268e-34
CCDC93	2173.58	1.07524	0.143969	3.88317e-14	3.60437e-13
CCNE2	687.596	1.27033	0.209649	5.42172e-10	3.26313e-09
CCNJ	573.098	2.67776	0.198757	2.24249e-42	1.28963e-40
CCNK	2985.95	1.15684	0.149872	5.10929e-15	5.12833e-14
CCNL1	4551.62	2.87008	0.168775	9.6107e-66	1.32743e-63
CCNL2	5671.01	1.18569	0.126861	2.80635e-21	4.83998e-20
CCNT1	2451.85	1.83965	0.150757	6.39373e-35	2.59605e-33
CCNT2	3705.7	2.2603	0.150347	6.98674e-52	5.94241e-50
CCR6	12.8891	4.52987	1.26239	5.45164e-05	0.000172404
CCT6P3	107.383	1.26687	0.315569	2.17189e-05	7.28623e-05
CD200R1	34.1613	6.2983	1.08547	7.93801e-09	4.16488e-08
CD226	41.2168	1.10778	0.510863	0.0117759	0.0244128
CD2AP	2394.84	1.04794	0.152808	3.47075e-12	2.65817e-11
CDC14A	281.879	1.71769	0.236359	9.02587e-14	8.11675e-13
CDC23	1342.04	1.09149	0.149989	1.50233e-13	1.31515e-12
CDC25A	1693.4	2.34867	0.17319	1.19027e-42	6.89419e-41
CDC37L1	563.534	1.3248	0.172757	6.02388e-15	5.9942e-14
CDC40	1054.84	1.03168	0.163636	1.48321e-10	9.54167e-10
CDC42EP2	2137.46	2.43389	0.143778	3.85731e-65	5.19451e-63
CDC42EP4	3807.16	1.80931	0.133872	1.89852e-42	1.09572e-40
CDK11A	768.922	1.72423	0.163291	1.15993e-26	2.90162e-25
CDK11B	1791.18	1.28597	0.144432	2.06752e-19	3.1109e-18
CDK13	2804.18	1.80409	0.140206	1.55875e-38	7.43051e-37
CDK5R1	200.82	1.27191	0.246612	9.48951e-08	4.35779e-07
CDK6	3334.28	1.25519	0.152679	7.00226e-17	8.35103e-16
CDK8	877.846	1.09735	0.158496	2.4326e-12	1.8945e-11
CDKAL1	553.655	1.28827	0.178397	1.87289e-13	1.6237e-12
CDKL4	8.27654	3.19257	1.43432	0.0025259	0.00603111
CDKN1A	7842.92	1.17531	0.131181	1.37146e-19	2.10074e-18
CDKN1C	40.1277	3.89483	0.626578	5.27394e-11	3.56896e-10
CDKN2AIP	1258.95	1.2054	0.149423	3.04413e-16	3.42332e-15
CDKN2B-AS1	60.6073	1.08554	0.416419	0.00384213	0.00883826
CDO1	9.31873	1.67676	1.1494	0.0183851	0.0362928
CDRT1	13.9053	1.61492	0.87334	0.0102478	0.0215015
CEBPZ	2270.62	1.18473	0.145332	1.52017e-16	1.75221e-15
CELF1	5804.75	1.97293	0.143916	1.71954e-43	1.02918e-41
CEP164	2357.06	1.19985	0.143899	3.08407e-17	3.8545e-16
CEP68	633.125	1.16292	0.167119	1.41175e-12	1.12217e-11
CEP76	657.164	1.99446	0.205689	6.22059e-23	1.22591e-21
CEP83	555.966	1.09209	0.180939	7.57997e-10	4.49843e-09
CEP85L	897.179	2.22597	0.168729	1.66208e-40	8.77752e-39
CERT1	2368.71	2.05082	0.172321	2.16353e-33	8.05592e-32
CETP	8.90647	6.63806	2.78341	5.92775e-05	0.000186258
CFAP299	30.4666	1.31161	0.563474	0.00598885	0.0132213
CFP	21.1359	1.37956	0.661999	0.00924018	0.0196063
CHD2	8148.78	2.59139	0.154393	3.67188e-64	4.52958e-62
CHD4	12872.4	1.25414	0.120238	5.16647e-26	1.24612e-24
CHD6	1783.13	1.2553	0.141805	3.283e-19	4.84948e-18
CHD8	5148.12	1.76356	0.144071	4.49999e-35	1.84101e-33
CHFR	984.089	1.33023	0.16474	2.49221e-16	2.82031e-15
CHGA	5.03854	5.18657	2.91241	0.00108659	0.00278763
CHKA	458.8	1.84167	0.194615	7.39438e-22	1.34564e-20
CHRM3	18.2476	1.51459	0.72821	0.00764897	0.0165273
CIART	232.284	1.31047	0.236323	1.05323e-08	5.43949e-08
CIPC	345.478	1.21382	0.196189	2.4223e-10	1.52017e-09
CKB	24.3645	1.31933	0.623349	0.00909616	0.0193464
CLASP1	3268.63	1.25828	0.137708	2.4728e-20	3.98409e-19
CLASRP	1367.68	1.33454	0.149943	2.05278e-19	3.09161e-18
CLCN2	356.4	2.56705	0.209305	2.03738e-35	8.50752e-34
CLCN5	280.541	1.61146	0.223849	1.61653e-13	1.40978e-12
CLDN6	5.92575	3.31287	1.9929	0.00516175	0.0115692
CLDND2	43.7942	4.26394	0.621485	6.5673e-13	5.40364e-12
CLEC4A	86.8486	3.85329	0.423714	6.48181e-21	1.09111e-19
CLK1	2971.88	2.08545	0.145169	1.4301e-47	9.91861e-46
CLK2	1131.53	1.07404	0.145964	8.7682e-14	7.88943e-13
CLK3	1436	1.25795	0.141212	1.97694e-19	2.98016e-18
CLK4	532.575	1.42797	0.175631	1.36483e-16	1.57992e-15
CMYA5	37.1128	1.50682	0.524341	0.00104524	0.00268752
CNKSR1	7.72519	2.8924	1.39099	0.00316607	0.00740536
CNKSR3	1203.13	1.03333	0.164078	1.52093e-10	9.7533e-10
CNNM1	36.8388	1.04603	0.497429	0.0147848	0.029944
CNNM2	476.978	2.12688	0.1942	1.2385e-28	3.54233e-27
CNNM3	592.559	1.34874	0.17467	3.67966e-15	3.76112e-14
CNNM4	1171.41	3.3833	0.16112	7.42868e-99	2.40095e-96
CNOT2	1871.15	1.0049	0.154895	4.30332e-11	2.93549e-10
CNOT2-DT	31.9689	1.52895	0.551927	0.00125933	0.00319178
CNOT4	1171.96	1.43808	0.151184	5.83229e-22	1.06859e-20
CNR1	19.8476	1.2519	0.675385	0.0181532	0.0359065
CNTD2	8.62983	1.91684	1.19029	0.0121974	0.0252092
CNTFR	2.98844	1.1762	2.26323	0.0134098	0.0273857
COG3	1521.28	1.52593	0.160492	5.75618e-22	1.05584e-20
COL11A2	39.1754	1.28621	0.504372	0.00344388	0.00799499
COL19A1	4.4207	1.7986	2.42252	0.0194207	0.0380871
COL2A1	11.1331	7.1213	2.76988	1.539e-05	5.26356e-05
COLEC11	31.0116	9.06807	2.8013	7.40131e-09	3.90611e-08
COMP	12.4585	7.33345	2.73073	5.4012e-06	1.97317e-05
COPG2IT1	531.065	5.14068	0.839472	5.9627e-11	4.0082e-10
COQ10A	233.66	1.05108	0.22411	1.29458e-06	5.14269e-06
COX10	454.287	1.65467	0.206761	3.45739e-16	3.86921e-15
CPEB2	3030.48	3.89859	0.157346	2.08421e-136	1.24744e-133
CPEB3	188.174	3.00236	0.273629	6.83881e-29	2.00209e-27
CPEB4	1768.98	1.69745	0.166453	5.32331e-25	1.20483e-23
CPHXL	4.39439	4.71457	3.06579	0.0022589	0.00544633
CPO	9.89618	3.60622	1.26931	0.0005582	0.00150017
CPSF6	3182.12	1.08304	0.147312	1.12001e-13	9.95019e-13
CPSF7	3989.04	1.30994	0.140158	3.4075e-21	5.84557e-20
CRACR2B	6.05429	5.7237	2.82665	0.000416929	0.00114584
CRAMP1	1592.09	1.54352	0.141326	2.78309e-28	7.78108e-27
CRCP	1594.59	1.08937	0.152125	3.85356e-13	3.24004e-12
CREB5	71.2821	1.66913	0.391359	4.81582e-06	1.77607e-05
CREBBP	4620.01	1.48558	0.131571	3.00579e-30	9.58059e-29
CREBRF	722.871	1.61432	0.166374	7.09637e-23	1.3968e-21
CRIP1	29.5787	3.33892	0.6598	5.40948e-08	2.56581e-07
CRISPLD2	2244.98	2.36449	0.198427	1.58087e-33	5.94115e-32
CRKL	3019.75	1.3025	0.133395	5.90699e-23	1.16838e-21
CROCCP2	715.999	1.64496	0.161491	5.74451e-25	1.29292e-23
CROCCP3	162.344	1.22833	0.262196	1.10262e-06	4.41703e-06
CRTAM	3.18354	2.62856	5.62188	0.00939735	0.0198979
CRY1	1501.22	1.07841	0.170676	1.26218e-10	8.1981e-10
CRY2	991.968	1.51189	0.154453	3.40336e-23	6.84059e-22
CSAD	442.707	1.72246	0.215567	3.69735e-16	4.12064e-15
CSAG4	25.1702	3.11846	0.69968	9.08099e-07	3.69087e-06
CSKMT	123.88	1.23033	0.325698	5.34109e-05	0.000169239
CSNK1G1	1840.41	1.42436	0.159708	1.5461e-19	2.35485e-18
CSPP1	1013.56	1.91415	0.186158	1.90699e-25	4.43411e-24
CSRNP1	1000.49	1.67848	0.157564	4.51407e-27	1.1579e-25
CSRNP3	108.081	1.45281	0.314095	1.04116e-06	4.18746e-06
CT47B1	11.4463	2.23342	1.01721	0.00291211	0.00686402
CTDP1	903.274	1.02039	0.152933	1.28079e-11	9.23177e-11
CTDSPL2	2347.81	1.39554	0.165745	1.2583e-17	1.62413e-16
CTH	139.272	2.5228	0.29439	1.50011e-18	2.11533e-17
CTR9	5574.91	2.35037	0.161984	1.77547e-48	1.30071e-46
CWC25	1289.6	1.52938	0.155039	1.89669e-23	3.88473e-22
CX3CL1	3.69142	3.90101	3.50175	0.00523287	0.0117059
CXCL10	6.95237	6.07652	2.77753	0.000185582	0.000538615
CXXC1	1725.38	1.30367	0.138301	1.55904e-21	2.74446e-20
CXXC5	405.008	1.22412	0.212242	2.87057e-09	1.59301e-08
CYB5D2	205.617	1.49609	0.263554	3.80155e-09	2.07895e-08
CYP27C1	25.7156	1.98685	0.643205	0.0002946	0.000829108
CYP2C18	20.0576	2.03044	0.752953	0.00099832	0.00257549
CYP2C19	16.3193	2.46915	0.852626	0.00038772	0.00107379
CYTH1	568.268	1.20435	0.176876	4.00295e-12	3.03473e-11
DAAM1	455.028	1.77556	0.197904	5.58917e-20	8.8204e-19
DACT3	243.154	2.90279	0.256914	2.46534e-30	7.90475e-29
DAGLB	1432.49	1.79367	0.153926	5.12944e-32	1.77879e-30
DBR1	922.783	1.54836	0.168518	1.18466e-20	1.9515e-19
DCAF12	1714.39	1.00784	0.136246	7.19543e-14	6.51054e-13
DCAF4	610.19	1.06746	0.17759	9.57704e-10	5.59931e-09
DCAF4L1	61.9334	3.66657	0.475176	1.68047e-15	1.77261e-14
DCAF5	1625.96	1.15594	0.13931	4.59679e-17	5.61059e-16
DCLRE1C	823.423	1.18662	0.162846	1.32235e-13	1.16454e-12
DCP1A	1813.57	2.024	0.158491	4.71756e-38	2.20973e-36
DCP2	1069.37	1.02653	0.152704	9.0659e-12	6.64421e-11
DCUN1D2	448.485	1.59454	0.190133	1.42673e-17	1.82984e-16
DCUN1D3	663.052	1.30331	0.166283	1.72298e-15	1.81626e-14
DCUN1D4	1384.96	1.12737	0.169587	1.36534e-11	9.8149e-11
DDN	83.7328	5.00003	0.52076	1.89264e-22	3.56886e-21
DDX11	1735.9	1.49122	0.146467	7.60003e-25	1.69402e-23
DDX12P	1017.57	1.50413	0.152308	1.64101e-23	3.37388e-22
DDX3X	18442.6	1.63238	0.157216	8.88581e-26	2.11169e-24
DDX5	34299.4	1.89988	0.137398	5.67332e-44	3.43374e-42
DDX51	851.821	1.2714	0.161883	1.55379e-15	1.64436e-14
DDX55	867.728	1.11457	0.16122	2.32923e-12	1.81925e-11
DEDD2	855.767	1.57506	0.171776	1.19965e-20	1.97416e-19
DENND1B	581.382	1.60548	0.19881	1.85445e-16	2.12087e-15
DENND2C	223.91	2.79487	0.269367	5.41125e-26	1.30322e-24
DEPDC5	368.681	1.20516	0.192209	1.45323e-10	9.35624e-10
DGAT1	1949.81	2.86531	0.155771	1.2494e-76	2.21872e-74
DGCR8	2201.12	1.41799	0.165854	4.14432e-18	5.59034e-17
DGKE	1211.53	2.82183	0.16764	2.61506e-64	3.25073e-62
DGKH	2157.16	2.64813	0.19943	4.38499e-41	2.40208e-39
DHH	11.483	7.19903	2.72679	8.16161e-06	2.9186e-05
DHRS11	141.083	1.58203	0.293778	2.04109e-08	1.01615e-07
DHX33	1602.35	1.25278	0.165493	1.48806e-14	1.42375e-13
DHX35	540.672	1.45683	0.198456	7.02118e-14	6.36356e-13
DHX38	3787.37	1.32824	0.136186	5.2605e-23	1.04435e-21
DHX8	4383.58	1.9846	0.143715	4.38946e-44	2.67674e-42
DIO3	9.04273	6.69374	2.7564	4.3432e-05	0.000139397
DIP2B	2933.84	1.20416	0.144977	4.13115e-17	5.09614e-16
DIPK2A	668.068	1.68585	0.176985	3.97561e-22	7.37611e-21
DIS3	1992.28	1.20664	0.158877	1.28633e-14	1.2388e-13
DISP1	313.464	2.29974	0.216766	3.3849e-27	8.752e-26
DLG2	31.1418	1.41726	0.564745	0.00298467	0.00701153
DLL1	135.11	7.84058	0.841029	5.38197e-20	8.50172e-19
DLX1	700.025	1.78913	0.165305	5.45578e-28	1.48928e-26
DLX2	583.754	4.45431	0.2179	1.89209e-94	5.09603e-92
DLX3	78.0462	10.3446	3.2078	5.38479e-08	2.5571e-07
DNAH12	72.3059	1.41132	0.387098	7.28987e-05	0.000225812
DNAH5	282.5	1.42124	0.219228	2.57916e-11	1.8004e-10
DNAJA1	9611.69	1.03212	0.136024	1.62448e-14	1.55151e-13
DNAJB5-DT	4.71489	2.29699	2.44264	0.0141256	0.0287275
DNAJC27	380.706	1.61485	0.209038	2.92567e-15	3.02101e-14
DNAJC6	1406.1	1.8811	0.151479	4.56137e-36	1.97618e-34
DNAL1	414.759	1.31246	0.187266	8.64796e-13	7.01209e-12
DNM3	69.3162	1.22107	0.385976	0.000584571	0.00156713
DOCK3	63.7533	1.38442	0.414459	0.000227004	0.000648697
DOCK4	343.767	2.22667	0.212085	1.7663e-26	4.37781e-25
DOCK9-DT	24.044	1.35885	0.635332	0.00818113	0.0175737
DPF2	1674.44	1.31718	0.143087	1.22585e-20	2.01524e-19
DPF3	373.784	1.3022	0.200749	3.35539e-11	2.31327e-10
DRC1	7.09198	2.24652	1.39464	0.00937108	0.0198527
DRD4	8.48264	2.12122	1.25474	0.00919608	0.0195255
DSCR9	8.42045	3.8019	1.43966	0.00111008	0.00284293
DSTYK	2119.97	1.03888	0.139811	5.32198e-14	4.88655e-13
DTL	1578.65	1.04753	0.185195	7.67602e-09	4.03922e-08
DUSP16	364.138	1.39923	0.207035	4.05109e-12	3.06918e-11
DUSP2	7.52565	2.54855	1.41527	0.00650766	0.0142808
DUSP4	1137.99	1.40504	0.171019	7.31137e-17	8.68763e-16
DUSP5	3160.05	1.89594	0.138893	4.31888e-43	2.55653e-41
DUSP5P1	17.663	1.64015	0.82374	0.00839217	0.0179888
DUSP6	426.034	1.54495	0.189195	9.29966e-17	1.08979e-15
DYNLL2	3227.17	1.24114	0.12842	1.6556e-22	3.14759e-21
DYRK1A	2561.53	1.66289	0.156626	5.08726e-27	1.30079e-25
DYRK1B	171.171	1.04171	0.272681	5.94915e-05	0.000186894
DZANK1	85.1203	1.05842	0.339299	0.000801344	0.00210052
EAF1	1412	1.6392	0.147409	2.65687e-29	7.98048e-28
EBF1	457.144	1.14531	0.194051	1.57919e-09	9.02396e-09
EBF2	682.688	1.49255	0.182363	9.5668e-17	1.11948e-15
EBF3	27.0492	2.64319	0.672886	1.12734e-05	3.93727e-05
EDRF1	1156.48	1.44591	0.163801	3.32136e-19	4.90166e-18
EEPD1	284.115	1.09372	0.218732	2.61697e-07	1.13684e-06
EFCAB12	5.56185	1.83309	1.87387	0.0200665	0.0392204
EFCAB8	50.8225	5.03746	0.662779	7.97646e-15	7.84061e-14
EFNA1	18.332	4.01234	0.929869	2.28445e-06	8.81698e-06
EFNA2	65.9933	10.3746	2.91411	3.41047e-11	2.35025e-10
EFNA5	58.2677	1.33835	0.416826	0.0004277	0.00117286
EFNB1	3676.17	2.56451	0.13909	8.31143e-77	1.50913e-74
EFR3B	171.755	2.01698	0.266237	6.86791e-15	6.79225e-14
EGLN2	7.08877	2.0422	1.41439	0.0125608	0.0258577
EGR3	32.1782	3.51744	0.653084	7.17607e-09	3.79343e-08
EIF2AK3	1079.35	1.44533	0.162115	1.45153e-19	2.21498e-18
EIF4A2	20140.6	2.94136	0.14737	1.62193e-89	4.03237e-87
EIF4A3	6452.86	2.30841	0.137015	1.81305e-64	2.34391e-62
EIF4ENIF1	958.907	1.23822	0.152371	1.79541e-16	2.05772e-15
ELF1	2649.91	1.8563	0.166747	1.82861e-29	5.55457e-28
ELF3	10.136	4.03138	1.3675	0.000371965	0.00103245
ELL	1180.83	2.06041	0.155639	1.05756e-40	5.62174e-39
ELOA	2420.07	1.15715	0.163281	6.03146e-13	4.98815e-12
EMC1-AS1	16.773	1.54067	0.794403	0.00953631	0.0201578
EMC3-AS1	240.239	1.61261	0.259755	1.54423e-10	9.88696e-10
ENO3	235.039	1.74546	0.247244	3.87702e-13	3.25807e-12
ENOSF1	70.3491	1.32705	0.401497	0.000322346	0.000902948
ENTPD7	694.604	1.11041	0.162703	3.84042e-12	2.92053e-11
EP300	5010.55	1.66906	0.142754	3.59139e-32	1.2481e-30
EPB41L4A-AS1	179.538	1.04707	0.246814	1.04187e-05	3.65535e-05
EPB41L5	693.618	1.41191	0.17948	1.45059e-15	1.53917e-14
EPC1	1290.07	2.11511	0.161937	1.03971e-39	5.317e-38
EPC2	867.7	1.17364	0.16628	7.63016e-13	6.22745e-12
EPHA2	5098.91	1.22643	0.147639	3.9787e-17	4.91934e-16
EPHA4	1293.15	3.54059	0.424724	6.39663e-18	8.46598e-17
EPHB3	311.343	1.62651	0.213986	6.69204e-15	6.6305e-14
EPM2AIP1	1609.23	1.35406	0.148182	2.21649e-20	3.58185e-19
EPS15L1	1099.62	1.03073	0.158942	4.51919e-11	3.07754e-10
EREG	16.3573	1.52263	0.803198	0.0118218	0.0244985
ERF	2327.95	1.13791	0.13868	9.82422e-17	1.14793e-15
ERN1	1337.05	3.68377	0.173636	1.21723e-100	4.27618e-98
ERO1B	463.066	2.01376	0.200473	1.78743e-24	3.90336e-23
ERRFI1	3239.96	1.30675	0.182582	3.27968e-13	2.77776e-12
ESAM	80.6637	3.3015	0.400586	1.91289e-17	2.4283e-16
ESS2	688.212	1.22884	0.164553	3.20482e-14	2.99537e-13
ETV2	18.8099	1.39661	0.716806	0.012181	0.0251785
ETV3	2454.81	2.77403	0.150665	1.16747e-76	2.09626e-74
EVPL	6.44463	1.69432	1.48087	0.0236392	0.0455369
EVPLL	2.98844	1.1762	2.26323	0.0134098	0.0273857
EYA3	1539.64	1.45262	0.146139	8.52711e-24	1.78726e-22
EZH1	1087.97	1.13606	0.149133	1.10177e-14	1.06999e-13
EZH2	2786.34	1.30116	0.178	9.88726e-14	8.84707e-13
FAAH	13.4596	1.3562	0.845527	0.0229132	0.0442334
FAM102A	1295.6	1.39664	0.164506	6.43225e-18	8.50614e-17
FAM117B	72.7553	1.64436	0.387163	4.62659e-06	1.70893e-05
FAM124A	20.9646	2.17462	0.752361	0.000457708	0.00125005
FAM126B	798.305	1.27641	0.195239	2.4822e-11	1.73797e-10
FAM133B	934.791	1.8287	0.177099	1.35262e-25	3.18172e-24
FAM13A-AS1	83.9307	1.87137	0.373866	1.09887e-07	4.99655e-07
FAM160A1	75.23	1.28166	0.383264	0.000295552	0.000831641
FAM180B	4.3279	2.60843	2.4544	0.0149689	0.0302561
FAM193A	1456.66	1.18097	0.14818	6.663e-16	7.27037e-15
FAM214A	673.127	1.85852	0.196528	6.54017e-22	1.19558e-20
FAM222A	173.245	3.87382	0.303155	3.15854e-38	1.49245e-36
FAM222B	962.78	1.93202	0.174674	4.02476e-29	1.18686e-27
FAM229A	82.0565	2.22313	0.366966	2.24725e-10	1.41471e-09
FAM234B	343.444	1.68366	0.217274	1.9548e-15	2.04729e-14
FAM241A	243.278	1.07706	0.235769	2.27488e-06	8.78215e-06
FAM43A	136.932	3.15334	0.348816	8.51985e-21	1.42232e-19
FAM53C	2754.26	1.76048	0.15869	3.09224e-29	9.23671e-28
FAM71A	22.8592	6.33783	1.43839	2.0666e-06	8.02074e-06
FAM76A	377.058	1.1112	0.201926	1.7512e-08	8.78863e-08
FAM76B	719.8	1.49436	0.194638	5.11546e-15	5.13134e-14
FAM83C	12.3658	4.58479	1.28607	8.36558e-05	0.000256426
FAM83E	7.97141	3.68033	1.47428	0.00156199	0.00388934
FAM89B	684.063	1.30901	0.180741	1.44076e-13	1.26262e-12
FAM90A1	5.29576	2.53466	1.84379	0.0130046	0.0266794
FANCA	2022.43	1.25302	0.156038	3.88513e-16	4.31942e-15
FARP2	995.54	2.36812	0.171332	2.29656e-44	1.4274e-42
FBLL1	10.0029	4.16966	1.37617	0.000404207	0.0011141
FBP2	7.14748	6.13624	2.77012	0.000158928	0.000466706
FBXL20	404.671	1.69293	0.193297	4.36659e-19	6.39167e-18
FBXO10	436.954	1.11339	0.185802	9.32514e-10	5.46192e-09
FBXO21	1301.56	1.20163	0.151381	1.03393e-15	1.11166e-14
FBXO22	1805.94	1.95145	0.157695	6.26503e-36	2.69981e-34
FBXO31	1128.87	1.19763	0.149382	4.36693e-16	4.83685e-15
FBXO32	196.966	1.49835	0.275245	1.42056e-08	7.20986e-08
FBXO42	1158.7	1.23801	0.149385	4.62041e-17	5.6309e-16
FBXO46	395.109	1.02536	0.20175	1.80451e-07	8.00904e-07
FBXW4P1	49.0254	4.11475	0.570104	1.25191e-13	1.10477e-12
FBXW7	1597.45	2.76629	0.175315	6.33706e-57	6.60689e-55
FCER1G	15.5321	1.75563	0.890289	0.00786209	0.0169492
FCHO2	1657.51	1.42384	0.149801	6.5943e-22	1.20411e-20
FENDRR	155.755	1.03696	0.260555	3.2449e-05	0.000105913
FER	1611.57	1.03278	0.14749	1.25173e-12	1.00039e-11
FGD6	598.733	2.62938	0.201742	1.36103e-39	6.91644e-38
FGF11	11.1616	2.35545	1.08117	0.003191	0.00745829
FGF18	65.9207	4.03304	0.527929	5.30872e-15	5.3186e-14
FGF8	7.39376	4.3223	1.71988	0.00129733	0.00327933
FGFR3	76.0562	3.1123	0.4488	6.09011e-13	5.0315e-12
FHDC1	358.344	1.91228	0.207032	5.28857e-21	8.92102e-20
FIGN	1461.31	3.04311	0.193401	1.10976e-56	1.14228e-54
FKBP15	3013.84	1.52221	0.150277	1.20784e-24	2.67013e-23
FKBP5	1415.97	1.24467	0.159175	2.15942e-15	2.25282e-14
FLACC1	64.324	2.70756	0.436544	8.1001e-11	5.35807e-10
FLCN	1097.44	1.23464	0.148948	4.61699e-17	5.6309e-16
FLJ46875	71.695	1.75424	0.39614	1.7521e-06	6.85236e-06
FLNB	16667.2	1.19162	0.144619	7.19155e-17	8.55783e-16
FLVCR1	254.913	1.81213	0.250527	1.08283e-13	9.64634e-13
FNDC7	6.1829	3.88216	1.8382	0.00307387	0.00720327
FNIP1	1916.31	1.11419	0.162815	3.56567e-12	2.7257e-11
FOS	956.492	4.41027	0.552672	1.06138e-16	1.23484e-15
FOSB	325.369	3.96583	0.929234	1.21384e-06	4.83384e-06
FOXA1	38.5564	1.61111	0.504072	0.000302165	0.00084951
FOXC2	1284.02	1.10638	0.147405	2.80938e-14	2.63492e-13
FOXD4	26.3173	1.63986	0.612082	0.00150671	0.00376444
FOXD4L1	22.985	2.93976	0.76593	1.07797e-05	3.77545e-05
FOXF1	1889.98	1.42098	0.139216	5.77276e-25	1.29747e-23
FOXF2	674.171	1.19728	0.196862	4.52776e-10	2.75796e-09
FOXJ3	2291.21	1.7231	0.158029	2.69572e-28	7.54989e-27
FOXN2	924.642	1.25406	0.16908	4.79978e-14	4.41963e-13
FOXO3	2318.71	1.04564	0.159412	2.67581e-11	1.86223e-10
FOXO3B	217.693	1.00132	0.230659	7.15303e-06	2.5779e-05
FOXO6	7.2359	2.57745	1.50501	0.00644654	0.0141544
FOXP2	45.0768	1.09563	0.446762	0.00564504	0.0125342
FRAT2	148.412	1.31303	0.303215	4.55009e-06	1.68375e-05
FRG2C	22.7981	1.09861	1.97069	0.0213505	0.0414693
FRS2	2938.8	2.40167	0.166657	6.63418e-48	4.68159e-46
FSCN2	11.3785	2.02824	1.03105	0.00606745	0.013382
FSD1L	832.514	2.69243	0.203389	9.83288e-41	5.2442e-39
FSIP1	59.3665	1.37401	0.410763	0.000251828	0.000715587
FSIP2	40.6266	2.16724	0.508521	3.14683e-06	1.19345e-05
FTH1P3	25.6282	2.75245	0.707283	8.71894e-06	3.10211e-05
FUS	21531.4	1.6532	0.120482	2.2988e-43	1.3708e-41
FZD8	1128	5.20275	0.195659	2.69329e-156	3.10882e-153
GAB1	382.433	1.24671	0.195022	5.89676e-11	3.96718e-10
GABPB1	1312.76	1.15777	0.1691	3.44381e-12	2.63878e-11
GABRE	109.809	2.31005	0.341869	2.36997e-12	1.84839e-11
GABRR2	63.5922	3.34783	0.458296	4.15739e-14	3.85227e-13
GADD45A	4473.75	2.21792	0.133773	1.68396e-62	1.97194e-60
GADD45B	6851.57	3.27541	0.165764	7.21043e-88	1.71354e-85
GADD45G	3.57374	3.76714	3.5166	0.00558919	0.0124204
GAL3ST1	2.98844	1.1762	2.26323	0.0134098	0.0273857
GAN	461.766	2.82172	0.196679	1.28246e-47	8.93302e-46
GAPVD1	2334.8	1.12092	0.141634	1.04432e-15	1.1206e-14
GAREM1	11.8552	1.52043	0.939708	0.0173289	0.0344702
GAS1	71.5143	1.6333	0.415657	1.73123e-05	5.88611e-05
GATA2	4531.58	2.26317	0.158359	4.7518e-47	3.24004e-45
GATAD2B	1477.47	2.17519	0.145262	2.05104e-51	1.69973e-49
GATC	1606.67	1.67863	0.148576	5.03641e-30	1.58343e-28
GBP1P1	14.0219	1.44811	0.827617	0.016226	0.0325244
GCM1	7.19866	4.25693	1.74673	0.00153535	0.00382948
GCNA	330.963	4.10146	0.275064	1.77685e-51	1.4801e-49
GDAP2	650.862	1.1333	0.188731	8.60108e-10	5.05982e-09
GDF15	90.598	1.74668	0.389455	1.76684e-06	6.90832e-06
GDF9	102.829	6.23011	1.17367	3.4186e-09	1.88291e-08
GDNF	565.4	2.50454	0.207342	2.02376e-34	8.03538e-33
GFI1	10.5948	2.75736	1.14942	0.00173287	0.00427988
GFRA3	6.10548	3.77292	1.95316	0.00412055	0.00942107
GGA2	1040.37	1.23044	0.168883	1.33678e-13	1.17532e-12
GHRLOS	42.5373	1.5515	0.501445	0.000501301	0.00135787
GIGYF2	2827.13	1.31233	0.131054	4.77551e-24	1.01409e-22
GIPR	35.237	1.02331	0.511697	0.0184087	0.0363141
GLI3	837.32	1.61733	0.184856	5.76833e-19	8.40542e-18
GLIS2	1565.24	1.59147	0.156112	5.41198e-25	1.22318e-23
GLUD1P3	50.7698	1.7274	0.442146	1.97671e-05	6.66883e-05
GLUL	14608	1.90916	0.14394	7.67041e-41	4.14561e-39
GLYAT	6.948	2.77036	1.51985	0.00601316	0.0132713
GLYATL2	35.5193	1.52615	0.534365	0.00107393	0.00275602
GLYR1	3374.72	1.05199	0.137318	9.06812e-15	8.87588e-14
GNA13	3479.3	1.14286	0.141748	3.28974e-16	3.69182e-15
GNAL	39.0738	3.20386	0.645438	7.60134e-08	3.53037e-07
GNB1L	153.952	1.51819	0.269642	5.13167e-09	2.76795e-08
GNL1	2443.76	1.14947	0.139481	7.50047e-17	8.89271e-16
GNRH1	354.211	3.28309	0.233523	6.73225e-46	4.40458e-44
GNRH2	15.8407	2.95829	0.894816	9.09129e-05	0.00027746
GOLGA2P11	89.7603	2.10586	0.349286	2.77784e-10	1.7272e-09
GOLGA6L10	36.9725	1.67984	0.529256	0.000302547	0.000850288
GOLGA6L3	44.8387	1.60646	0.46773	0.000131974	0.000392617
GOLGA6L4	16.4607	1.9974	0.870653	0.00305898	0.00717045
GOLGA6L5P	26.8223	1.78849	0.675535	0.00124031	0.0031505
GOLGA6L9	129.728	1.26316	0.31822	2.72209e-05	8.99938e-05
GOLGA8R	34.1687	1.48327	0.560369	0.00181173	0.00445558
GON4L	1696.42	1.32119	0.138822	6.50348e-22	1.19022e-20
GPATCH2	724.333	1.58645	0.168207	1.07459e-21	1.92095e-20
GPATCH3	564.596	1.94334	0.183957	7.84585e-27	1.98729e-25
GPATCH8	4351.69	2.16344	0.146551	2.23469e-50	1.78775e-48
GPBAR1	52.4375	5.30008	0.708112	2.83515e-14	2.65754e-13
GPBP1L1	2868.05	1.19135	0.139607	6.39369e-18	8.46598e-17
GPHN	1007.74	2.41705	0.179455	3.88893e-42	2.20509e-40
GPN2	986.106	1.01954	0.163698	2.45789e-10	1.54071e-09
GPR1-AS	4.84344	5.06358	2.95062	0.0013521	0.00340553
GPR158	118.612	1.91824	0.310829	1.13046e-10	7.36918e-10
GPR25	3.88652	4.21597	3.26288	0.00390401	0.00897168
GPR3	115.681	1.17215	0.329596	0.000157064	0.000461819
GPR50	14.0922	5.61359	1.48458	3.26861e-05	0.000106579
GPR63	20.4981	1.64077	0.732101	0.00466979	0.0105544
GPR75	105.584	1.45124	0.388409	5.72721e-05	0.000180589
GPR83	26.4997	4.29667	0.810467	1.22491e-08	6.28201e-08
GPR88	24.7065	8.67069	2.79281	5.46871e-08	2.59238e-07
GPR89B	92.8947	1.02562	0.326663	0.000805295	0.00210985
GRASP	25.7244	1.32968	0.612858	0.00840706	0.0180135
GRHL1	146.216	2.96794	0.319603	1.19572e-21	2.12572e-20
GRIK1-AS1	9.14646	4.49211	1.65	0.000567329	0.00152344
GRIN2C	7.20959	3.43622	1.53579	0.00276392	0.00654657
GRK7	13.3903	1.9948	1.05119	0.00736501	0.0159756
GRPEL2	989.461	1.50747	0.155267	7.96979e-23	1.55922e-21
GS1-124K5.11	651.143	1.02218	0.18306	1.22391e-08	6.27885e-08
GSK3A	2381.28	1.01667	0.132336	7.96877e-15	7.83782e-14
GTF2B	928.757	1.98806	0.184166	8.27876e-28	2.22604e-26
GTF2F1	4044.88	1.57556	0.177229	1.67871e-19	2.54961e-18
GTPBP1	1840.41	1.72655	0.145927	6.28556e-33	2.28772e-31
GTPBP4	3548.46	1.18172	0.16297	1.75991e-13	1.52904e-12
GUCA1B	60.3668	4.90219	0.62844	5.66443e-16	6.21012e-15
GUCA2A	7.83187	6.36354	2.77669	0.000104773	0.000316889
GUSBP1	188.605	1.45485	0.277864	5.15329e-08	2.45544e-07
GUSBP4	42.8572	2.81499	0.527241	1.22226e-08	6.27237e-08
H1-10	4327.39	1.70049	0.158946	2.33798e-27	6.07424e-26
H2AC17	13.2194	2.4897	0.951786	0.000978102	0.00252736
H2AC20	26.0661	2.35128	0.662644	5.60058e-05	0.000176872
H2AC8	7.33499	2.74928	1.44665	0.00464312	0.0105029
H2AW	158.13	3.62551	0.319198	3.07179e-31	1.03417e-29
H2AX	11072.7	1.98225	0.128017	8.24387e-55	8.12322e-53
H2BC17	9.41017	2.63024	1.32133	0.00409	0.00935917
H2BC18	8.68983	2.62401	1.27637	0.00317464	0.00742434
H2BC21	112.094	2.17172	0.317619	1.26376e-12	1.00951e-11
H2BC8	10.7944	2.39963	1.06594	0.00246355	0.00589793
H2BC9	66.303	2.66	0.455454	4.47282e-10	2.72655e-09
H3C10	12.8077	1.67882	0.908286	0.00989512	0.0208264
H3C13	5.56063	2.01042	1.72845	0.0196175	0.0384266
H3C3	9.30323	3.07247	1.2894	0.0017483	0.00431269
H3P4	8.315	2.24984	1.3559	0.00713764	0.0155325
H4C3	180.736	2.80507	0.295709	1.78487e-22	3.38143e-21
HAND2	66.7495	1.30391	0.386892	0.000255479	0.000724942
HAP1	5.41015	5.38484	2.90963	0.000853941	0.00222971
HAS1	4.97204	3.23393	2.07016	0.00798677	0.0171974
HAS3	49.6021	1.04697	0.433687	0.00684515	0.0149625
HAUS3	846.896	1.19514	0.169085	6.63892e-13	5.45702e-12
HAUS8	977.788	1.25226	0.155838	3.72274e-16	4.14607e-15
HBEGF	1455.97	2.92739	0.470129	4.70263e-11	3.19573e-10
HCST	8.23963	1.81164	1.20959	0.0159667	0.0320485
HDX	129.427	1.57609	0.290644	1.59526e-08	8.041e-08
HECTD2	982.218	1.57265	0.156849	3.09846e-24	6.64955e-23
HECW2	339.019	1.18121	0.205955	4.0813e-09	2.22591e-08
HELZ	1581.87	1.36692	0.162001	1.12907e-17	1.46906e-16
HERC2P11	31.787	1.37005	0.647191	0.00926109	0.0196429
HES4	635.517	2.78962	0.196074	4.07881e-47	2.79295e-45
HES6	267.848	2.6569	0.22786	2.61196e-32	9.17593e-31
HES7	329.534	7.4934	0.496886	1.5203e-51	1.27959e-49
HEXIM1	2685.52	1.91513	0.13601	1.02065e-45	6.59745e-44
HGD	10.4991	1.4492	0.999562	0.0259401	0.0496319
HHEX	295.647	1.51532	0.226803	7.49818e-12	5.53038e-11
HIC2	556.624	2.86739	0.187858	1.33372e-53	1.2604e-51
HIF1A-AS1	28.4795	2.42768	0.626727	1.23578e-05	4.28269e-05
HINFP	400.321	1.46398	0.191662	6.73e-15	6.65994e-14
HIRA	1739.69	1.36384	0.150138	3.71453e-20	5.90235e-19
HK2	4623.58	1.30496	0.15077	1.77161e-18	2.47872e-17
HLA-DOB	37.6384	3.2662	0.607616	9.57397e-09	4.97317e-08
HMBOX1	534.239	1.94285	0.185881	3.14727e-26	7.67117e-25
HMGCR	3252.39	1.81123	0.140302	9.18156e-39	4.44233e-37
HNRNPAB	12661.1	1.63576	0.127938	5.20464e-38	2.42383e-36
HNRNPH1	23698.2	2.07306	0.13295	9.7518e-56	9.66804e-54
HOOK3	2412.48	1.09002	0.162089	8.22356e-12	6.04607e-11
HOTTIP	5.94762	2.07667	1.59586	0.0152254	0.0307245
HOXA10	2293.55	2.36889	0.135622	3.22244e-69	5.00718e-67
HOXA10-HOXA9	11.5269	2.26148	1.06193	0.00333969	0.00777545
HOXA11	2052.79	2.25301	0.153579	1.24083e-49	9.6403e-48
HOXA11-AS	163.183	1.10357	0.266544	1.4502e-05	4.98518e-05
HOXA13	173.033	1.76344	0.261094	2.99861e-12	2.31301e-11
HOXA2	6.19712	1.9337	1.56205	0.0194486	0.0381373
HOXA3	20.6796	3.78187	0.842377	1.04099e-06	4.18746e-06
HOXA4	47.0366	4.38305	0.614259	9.52377e-14	8.53127e-13
HOXA5	302.763	5.25022	0.310009	3.59946e-65	4.888e-63
HOXA6	146.837	5.01221	0.39648	7.22512e-38	3.3455e-36
HOXA9	479.47	3.77146	0.208789	2.20483e-74	3.75053e-72
HOXB5	265.204	2.40226	0.264882	1.96974e-20	3.20231e-19
HOXB6	551.33	2.05378	0.181944	3.02748e-30	9.6118e-29
HOXC-AS1	7.30246	2.02543	1.42133	0.0125334	0.0258145
HOXC5	49.075	1.55357	0.458459	0.000172076	0.000501307
HOXC8	55.9531	2.35965	0.515247	8.12625e-07	3.31784e-06
HOXC9	221.41	1.89368	0.245886	2.94367e-15	3.03765e-14
HOXD11	556.101	1.4449	0.174923	4.24848e-17	5.23288e-16
HOXD13	158.14	1.31018	0.266948	3.02369e-07	1.30197e-06
HOXD4	97.6536	1.12954	0.317716	0.000156557	0.000460581
HOXD9	221.399	1.61884	0.264059	2.54809e-10	1.59354e-09
HPX	13.9432	1.45356	0.848514	0.0178635	0.0353898
HRAT92	6.65053	3.98342	1.81346	0.00250851	0.00599403
HSD17B3	6.14272	2.14784	1.58839	0.0135879	0.0277143
HSD17B7P2	44.4535	1.20366	0.463832	0.00317565	0.00742562
HSD17B8	22.7937	1.78198	0.671753	0.0013069	0.00330045
HSPA1A	2318.62	2.47356	0.153064	1.00372e-59	1.09596e-57
HSPA1B	5283.63	3.73904	0.14806	4.66983e-142	3.43021e-139
HSPA2	4291.62	2.3871	0.133486	2.99891e-72	4.94514e-70
HYMAI	11.2848	4.02445	1.37989	0.000280807	0.000792082
IBA57	352.153	1.29837	0.213298	3.85883e-10	2.36296e-09
ICAM4	5.29254	2.20178	1.87135	0.0158083	0.0317718
ICAM5	514.696	1.88812	0.208948	2.56499e-20	4.12031e-19
ID2	3408.58	3.29428	0.397272	1.02217e-17	1.33534e-16
ID4	330.65	4.76735	0.312082	1.68964e-53	1.58748e-51
IDI1	1850.47	1.28926	0.178533	1.96462e-13	1.70141e-12
IDI2	39.8918	7.34811	1.35913	2.74049e-08	1.34201e-07
IDI2-AS1	19.9614	3.02409	0.81962	2.66496e-05	8.82494e-05
IER2	4373.86	2.33	0.143211	2.51297e-60	2.80066e-58
IER3	5507.72	3.37277	0.145649	1.22607e-119	5.35493e-117
IER3-AS1	10.8489	1.85438	1.05122	0.0101475	0.0213131
IER5	4800.75	1.05122	0.12987	2.74276e-16	3.09518e-15
IER5L	2402.25	2.83082	0.16645	4.69801e-66	6.71857e-64
IFFO2	9035.72	4.81534	0.125747	0	0
IFNA22P	9.29667	6.75393	2.75575	3.71929e-05	0.000120642
IFRD1	4281.22	2.70314	0.193598	3.64474e-45	2.31886e-43
IHH	6.19384	3.01459	1.66444	0.00630105	0.0138519
IKZF2	157.687	1.02163	0.26114	4.35834e-05	0.000139827
IKZF5	572.091	1.11344	0.21862	1.62304e-07	7.25339e-07
IL12A	48.6253	1.45998	0.444874	0.000272625	0.000771291
IL17C	5.29576	2.53466	1.84379	0.0130046	0.0266794
IL18BP	340.131	2.87936	0.243638	4.49242e-33	1.6462e-31
IL1RAP	308.346	1.15293	0.214857	3.30951e-08	1.60847e-07
IL20RB	117.281	1.76506	0.315321	4.55192e-09	2.47174e-08
IMPG2	81.4982	2.46611	0.381335	1.39431e-11	1.00098e-10
INA	24.8351	6.5846	1.41537	9.9905e-07	4.03542e-06
INAFM1	239.929	1.30044	0.231198	6.20298e-09	3.30607e-08
ING1	2365.34	2.90377	0.137299	3.58038e-100	1.23104e-97
INO80D	1085.29	2.0319	0.169626	9.27073e-34	3.52506e-32
INPP5B	887.462	1.57334	0.164627	3.38357e-22	6.29936e-21
INSIG1	3428.13	2.37084	0.136627	3.10794e-68	4.60773e-66
INSR	451.61	1.16183	0.209405	1.11865e-08	5.76631e-08
INTS6L	174.34	1.518	0.260541	1.62121e-09	9.25095e-09
IP6K2	1524.03	1.54804	0.141662	2.41158e-28	6.76582e-27
IPCEF1	13.9103	2.35026	0.955091	0.0016744	0.00414686
IPMK	505.885	1.54541	0.179974	2.31231e-18	3.20196e-17
IQCN	6.70178	2.0871	1.44314	0.013137	0.0269066
IRAIN	18.6399	1.2806	0.700429	0.0181848	0.0359558
IRAK2	360.327	1.40186	0.197962	4.62653e-13	3.87182e-12
IRF1	1136.43	2.28792	0.179798	4.97061e-38	2.32153e-36
IRF4	18.9247	8.18401	2.75821	2.97474e-07	1.28328e-06
IRF7	205.222	1.12732	0.240718	1.16742e-06	4.65932e-06
IRF8	3.57374	3.76714	3.5166	0.00558919	0.0124204
IRGQ	546.576	1.04179	0.17285	8.21261e-10	4.8525e-09
IRS2	2233.2	1.06914	0.134438	8.68698e-16	9.39636e-15
IRX1	271.177	2.47923	0.230134	4.78848e-28	1.31826e-26
IRX2	825.165	3.93139	0.185105	4.54942e-101	1.63375e-98
IRX5	1315.43	3.21256	0.169404	1.71805e-81	3.60568e-79
ISG15	256.535	1.36716	0.234105	1.87027e-09	1.06122e-08
ISL1	14.4241	1.821	0.908794	0.00590394	0.013057
ISL2	337.169	1.95376	0.218482	5.72333e-20	9.02331e-19
IST1	3734.72	1.38599	0.132899	6.12919e-26	1.47392e-24
ISY1	293.158	1.13943	0.209018	2.19658e-08	1.08852e-07
ISYNA1	51.3893	2.00206	0.473754	4.47419e-06	1.65718e-05
ITGAM	6.24502	2.44633	1.6352	0.0109399	0.0228086
ITPKB	356.309	1.35741	0.211991	4.61813e-11	3.14227e-10
ITPRIP	3841.83	1.21253	0.144815	2.31312e-17	2.92032e-16
ITSN2	2261.01	1.18199	0.149868	1.29792e-15	1.38171e-14
IZUMO4	18.4037	1.45594	0.749848	0.0104493	0.0218789
JADE3	455.538	1.34352	0.187614	2.67823e-13	2.28151e-12
JAG1	623.154	2.65556	0.218281	3.66678e-35	1.50394e-33
JAK3	55.8645	1.97792	0.450577	1.66112e-06	6.51861e-06
JARID2	606.001	1.40868	0.177847	7.57632e-16	8.23913e-15
JMJD6	3155.66	2.76358	0.182781	1.57212e-52	1.40362e-50
JMY	507.155	1.69362	0.218203	1.72828e-15	1.81948e-14
JUNB	7009.39	4.70699	0.141868	6.54226e-243	2.64307e-239
KANSL1	1476.13	1.42737	0.155225	1.10325e-20	1.82711e-19
KANSL1L-AS1	31.2811	2.86033	0.636576	1.00818e-06	4.07001e-06
KANSL2	1383.21	2.00627	0.163483	2.55706e-35	1.05145e-33
KAT6A	4866.98	2.17555	0.142765	3.23543e-53	3.00486e-51
KBTBD8	310.35	1.42709	0.234962	4.24324e-10	2.58953e-09
KCNE5	23.9011	1.55844	0.642148	0.00310446	0.00727073
KCNH1	79.8645	1.66139	0.392544	4.55816e-06	1.68597e-05
KCNH3	12.8507	3.38494	1.19505	0.000492414	0.00133648
KCNIP2	51.6432	2.08162	0.472244	1.8964e-06	7.38632e-06
KCNQ1OT1	4078.76	5.5456	0.180269	6.89134e-208	1.85607e-204
KCNQ2	7.42	6.14353	2.79148	0.00016803	0.000490936
KCTD6	278.681	1.22349	0.220728	1.18303e-08	6.07683e-08
KCTD7	665.625	1.36558	0.172966	9.55326e-16	1.03058e-14
KDM2A	3860.76	1.03348	0.131473	1.90374e-15	1.99898e-14
KDM3A	1504.51	1.11607	0.157931	7.20611e-13	5.89923e-12
KDM5B	7964.03	2.83762	0.168181	1.10741e-64	1.45494e-62
KDM6A	1167.39	1.8032	0.162761	3.56483e-29	1.05702e-27
KDM6B	1130.12	2.44967	0.18627	1.62948e-40	8.63356e-39
KDM7A	344.44	2.5852	0.582886	9.23963e-07	3.74969e-06
KDM7A-DT	22.9267	1.90572	0.684903	0.000772707	0.0020304
KHDC1	136.81	1.12659	0.290943	4.75179e-05	0.000151577
KHDC4	2050.82	1.80442	0.137397	4.5036e-40	2.33263e-38
KIAA0232	2051.12	1.32766	0.171827	3.55014e-15	3.63333e-14
KIAA0319	6.6985	3.01404	1.60297	0.00464717	0.0105091
KIAA0408	4.19929	4.49157	3.18608	0.00305042	0.00715142
KIAA0825	67.9663	1.11764	0.390118	0.00160067	0.00397585
KIAA0895	89.1852	1.72943	0.361577	3.29928e-07	1.41123e-06
KIAA1614-AS1	62.5735	3.00664	0.457343	6.01947e-12	4.46623e-11
KIAA2026	1139.19	1.36599	0.165985	6.31649e-17	7.57791e-16
KIF16B	27.3771	1.03629	0.559726	0.0253496	0.0486116
KIF1B	3864.89	1.23209	0.148142	3.60639e-17	4.47613e-16
KIF21A	349.782	1.58995	0.222382	2.53664e-13	2.16889e-12
KIF5A	381.008	1.57319	0.204695	3.57425e-15	3.65569e-14
KIN	529.931	1.16557	0.186672	1.88325e-10	1.19487e-09
KLF12	1706.74	1.71418	0.174049	1.69792e-23	3.48644e-22
KLF16	1093.93	1.15632	0.157602	9.50233e-14	8.51679e-13
KLF4	417.296	1.41299	0.20889	3.79211e-12	2.88923e-11
KLF5	1746.53	1.69856	0.184677	9.53133e-21	1.58954e-19
KLHDC4	423.29	1.25582	0.199334	1.20089e-10	7.81258e-10
KLHL11	881.469	2.7529	0.175772	4.79499e-56	4.84294e-54
KLHL15	3282.83	3.29005	0.161374	3.31226e-93	8.49621e-91
KLHL18	1539.01	1.93951	0.147685	4.32033e-40	2.2449e-38
KLHL21	17481.2	4.36952	0.150271	4.92978e-186	7.96653e-183
KLHL26	133.972	1.33043	0.284997	1.05577e-06	4.24196e-06
KLHL28	456.14	1.42261	0.202532	7.00616e-13	5.74427e-12
KLHL3	23.4877	1.96115	0.662541	0.00047451	0.00129071
KLKP1	83.0523	8.48221	1.32664	8.84959e-11	5.84427e-10
KLRD1	9.21957	2.15515	1.18974	0.00663033	0.0145303
KMT2B	2752.62	1.20995	0.135664	1.87909e-19	2.84326e-18
KMT2C	2361.18	1.72275	0.162838	8.95535e-27	2.25876e-25
KMT2E	3924.94	1.63905	0.136113	5.49986e-34	2.12119e-32
KMT2E-AS1	56.9539	1.48354	0.438193	0.000170192	0.000496355
KMT5B	1147.94	1.2594	0.159898	1.3031e-15	1.38631e-14
KPNA5	624.704	1.82206	0.192708	8.08606e-22	1.46492e-20
KPNA6	4504.43	1.16597	0.135291	2.47204e-18	3.40855e-17
KRT16	48.6566	3.41932	0.544048	2.48687e-11	1.74049e-10
KRT17P1	8.59369	6.57369	2.76977	6.32209e-05	0.000197956
KRT5	11.9723	7.29048	2.74477	7.36511e-06	2.65019e-05
KSR1	161.209	1.80294	0.26655	2.67884e-12	2.07926e-11
L2HGDH	350.916	1.61226	0.206823	1.77449e-15	1.86691e-14
L3MBTL3	265.652	1.19779	0.216458	1.21758e-08	6.25035e-08
LAG3	150.594	2.40474	0.320249	1.12037e-14	1.08675e-13
LAMP5	4.64833	4.91244	3.00916	0.00174465	0.00430501
LAT	87.2096	1.06496	0.333437	0.000627418	0.00167323
LAT2	105.003	3.02814	0.365101	1.14954e-17	1.4945e-16
LBH	696.184	1.07578	0.208208	1.07811e-07	4.90769e-07
LCOR	2410.45	2.0956	0.182833	3.86346e-31	1.2953e-29
LEF1	176.466	1.36193	0.268338	1.24987e-07	5.65291e-07
LEMD3	1616.53	1.05179	0.141173	4.42448e-14	4.08569e-13
LENG8	6329.73	1.08438	0.12292	5.32966e-19	7.78024e-18
LFNG	158.623	3.95799	0.32974	9.8393e-34	3.73247e-32
LHX4	23.4672	1.903	0.692793	0.000899995	0.00234051
LHX4-AS1	181.737	1.41403	0.26976	5.39086e-08	2.55848e-07
LHX5	3.57374	3.76714	3.5166	0.00558919	0.0124204
LIF	33.755	1.621	0.543582	0.000620536	0.0016564
LIME1	266.649	1.31257	0.226127	2.34353e-09	1.31544e-08
LIN9	643.714	1.35596	0.16887	3.51218e-16	3.92509e-15
LINC00115	54.8204	2.77732	0.462513	2.00418e-10	1.26761e-09
LINC002481	14.7288	3.9223	1.05253	2.47464e-05	8.22844e-05
LINC00260	166.756	2.40765	0.299673	1.91206e-16	2.18521e-15
LINC00304	9.76757	4.10622	1.36606	0.000431989	0.00118401
LINC00324	23.7775	1.82053	0.668309	0.00114262	0.00291932
LINC00472	51.2089	1.61311	0.445181	7.09459e-05	0.000220393
LINC00562	34.5834	3.43018	0.630445	7.72349e-09	4.06156e-08
LINC00641	1573.8	3.70293	0.191659	7.25404e-84	1.62813e-81
LINC00654	8.6886	2.54598	1.28803	0.00460142	0.0104115
LINC00663	14.4	1.39027	0.816409	0.0196036	0.0384039
LINC00673	159.423	2.07005	0.318804	1.36474e-11	9.8149e-11
LINC00839	261.846	1.12351	0.234743	7.83916e-07	3.20792e-06
LINC00852	28.706	2.40351	0.616241	1.30552e-05	4.50795e-05
LINC00863	112.557	1.05204	0.306021	0.000257787	0.000731234
LINC00896	9.3186	2.96675	1.22858	0.0014634	0.00366359
LINC00926	183.444	3.89653	0.332022	6.27294e-33	2.28772e-31
LINC00938	159.024	1.18652	0.268487	3.79673e-06	1.42322e-05
LINC00997	226.879	1.17349	0.262834	3.48341e-06	1.31339e-05
LINC01000	2103.3	1.57607	0.167517	1.46068e-21	2.5741e-20
LINC01031	7.96048	4.48294	1.70115	0.000957933	0.00247842
LINC01061	74.7628	1.1385	0.372181	0.000923775	0.00239733
LINC01068	5.93662	5.64936	2.82603	0.00046097	0.00125747
LINC01089	328.602	2.72719	0.218274	7.47675e-37	3.34693e-35
LINC01128	575.937	1.64255	0.178844	1.14294e-20	1.8866e-19
LINC01138	106.34	1.45273	0.31455	1.13484e-06	4.53825e-06
LINC01140	53.8791	4.01152	0.552534	2.64867e-14	2.48997e-13
LINC01191	14.7419	2.3364	0.926388	0.00144802	0.00362846
LINC01311	65.4758	2.44268	0.417811	5.89529e-10	3.53761e-09
LINC01347	47.7086	1.42501	0.456362	0.000496594	0.00134602
LINC01355	149.039	1.74794	0.312916	5.9562e-09	3.18084e-08
LINC01372	14.7661	2.8033	0.916619	0.000212034	0.000608934
LINC01518	124.506	1.51545	0.29522	7.47773e-08	3.47741e-07
LINC01554	9.40709	1.56913	1.05797	0.0204126	0.0398343
LINC01555	22.4768	5.53088	1.13151	3.88937e-07	1.64707e-06
LINC01599	52.165	1.6843	0.44144	2.99729e-05	9.83675e-05
LINC01772	45.6614	2.99923	0.518635	1.00198e-09	5.84758e-09
LINC01848	13.2095	5.33993	1.50458	5.38369e-05	0.000170422
LINC01909	29.7434	2.47008	0.647587	1.82882e-05	6.20095e-05
LINC02068	3.82002	1.93711	2.70831	0.0228916	0.0441969
LINC02080	6.19384	3.01459	1.66444	0.00630105	0.0138519
LINC02158	5.22598	3.39642	2.00823	0.00652089	0.0143079
LINC02560	27.9674	8.89604	2.8003	1.93452e-08	9.65765e-08
LINC02604	59.4494	1.22508	0.40426	0.000889206	0.00231543
LINC02605	8.39422	3.14729	1.52115	0.00335386	0.00780507
LINC02649	10.2245	2.1486	1.09648	0.00503334	0.0113033
LINS1	346.645	1.3189	0.205635	5.27125e-11	3.56864e-10
LMBR1L	1111.47	2.02327	0.197516	1.85782e-25	4.33223e-24
LMTK2	1247.43	1.38111	0.146022	1.09055e-21	1.94732e-20
LNCSRLR	22.0346	2.7175	0.736606	2.41047e-05	8.02994e-05
LOC100128288	27.5832	2.74821	0.658926	3.96844e-06	1.48449e-05
LOC100128494	29.7885	1.0708	0.570862	0.0218011	0.0422733
LOC100128770	4.19929	4.49157	3.18608	0.00305042	0.00715142
LOC100129484	12.185	2.76369	1.03722	0.000820053	0.00214643
LOC100130027	63.5236	1.52692	0.402005	3.58269e-05	0.000116281
LOC100130744	337.493	2.71635	0.248972	2.0729e-28	5.84608e-27
LOC100287042	38.519	1.87587	0.515975	4.91317e-05	0.000156447
LOC100287175	5.61947	2.09181	1.70499	0.0177704	0.0352441
LOC100288203	116.379	1.51458	0.303263	1.65335e-07	7.37664e-07
LOC100289333	10.9011	3.31218	1.17626	0.000483856	0.00131524
LOC100422556	17.1735	4.46434	1.07378	3.78016e-06	1.41734e-05
LOC100506071	13.12	4.17641	1.18812	7.29188e-05	0.000225827
LOC100506124	39.3043	2.13664	0.531492	9.61955e-06	3.39563e-05
LOC100506282	32.8804	1.00763	0.518642	0.0220531	0.0427159
LOC100506358	11.1331	7.1213	2.76988	1.539e-05	5.26356e-05
LOC101927237	27.9038	2.31732	0.654468	5.48181e-05	0.000173257
LOC101927418	8.61227	6.58004	2.74139	5.13508e-05	0.000163192
LOC101927759	19.0824	1.58099	0.715675	0.00532189	0.0118885
LOC101927854	7.34264	3.26734	1.52044	0.00268795	0.00638126
LOC101927967	6.77271	2.62315	1.70473	0.00715757	0.0155675
LOC101928445	207.669	5.79205	0.931397	2.49939e-11	1.74773e-10
LOC102724708	14.2505	2.57102	0.913838	0.000503007	0.00136203
LOC103344931	291.859	1.74021	0.240839	1.25244e-13	1.10477e-12
LOC105369332	11.7557	3.33997	1.12393	0.000255168	0.000724185
LOC105370687	20.8109	1.54499	0.695185	0.0055266	0.0123084
LOC105371038	10.4118	2.53356	1.10379	0.00204628	0.0049741
LOC105371703	354.251	2.33482	0.234301	3.22729e-24	6.91684e-23
LOC105371763	32.9199	1.02985	0.527109	0.0200799	0.0392419
LOC105372582	27.0423	3.45192	0.723564	2.53989e-07	1.10513e-06
LOC107985939	78.5513	3.50025	0.418299	6.32481e-18	8.39154e-17
LOC145845	4.21023	2.56674	2.3854	0.0153102	0.0308803
LOC148709	6.5841	2.0124	1.44286	0.0146473	0.0296989
LOC202181	43.8794	1.88278	0.517263	4.60186e-05	0.000147172
LOC283922	187.183	1.67221	0.276841	3.63824e-10	2.23211e-09
LOC284009	12.0827	2.19824	0.977541	0.00270065	0.00640856
LOC284454	893.982	1.43246	0.183522	1.67133e-15	1.76413e-14
LOC285074	89.6539	2.22133	0.365055	1.46907e-10	9.45446e-10
LOC285638	24.1024	1.93112	0.662762	0.000569613	0.00152931
LOC401021	24.0633	1.20066	0.623274	0.0174046	0.0346079
LOC401127	9.38072	2.39273	1.17814	0.00421884	0.00961857
LOC401261	70.6961	1.41896	0.37966	5.64322e-05	0.000178045
LOC442028	6.30823	5.83282	2.81477	0.000335463	0.000937418
LOC642361	29.1578	1.27987	0.566533	0.00714402	0.0155401
LOC642846	429.541	1.64278	0.193377	5.45908e-18	7.27278e-17
LOC644215	13.8311	1.7008	0.867468	0.00786514	0.0169535
LOC644285	17.2469	1.86076	0.845623	0.00387468	0.00890681
LOC645967	10.1035	2.53965	1.17302	0.00239796	0.00575367
LOC646471	7.16619	2.04698	1.39837	0.0120086	0.0248635
LOC646903	44.4567	1.2146	0.466448	0.00304756	0.00714887
LOC652276	88.5468	1.15909	0.332222	0.0001931	0.000558727
LOC653160	62.6779	1.48683	0.397535	4.74401e-05	0.000151359
LOC728673	48.5724	1.25614	0.459516	0.00195257	0.00476495
LOC728743	48.5021	1.33951	0.440869	0.00073028	0.00192675
LOC729218	191.848	1.29047	0.254451	1.4351e-07	6.45097e-07
LOC730101	2180.66	2.01339	0.142344	3.63361e-46	2.42641e-44
LOC730183	21.5575	2.54739	0.746668	6.16617e-05	0.000193336
LPAL2	30.0525	1.50333	0.578123	0.00217481	0.00526122
LPCAT2	1153.07	1.24459	0.172519	2.15345e-13	1.855e-12
LRATD1	63.6524	1.1693	0.386244	0.000951412	0.00246273
LRCH1	1455.45	1.15888	0.160845	2.53125e-13	2.16543e-12
LRCH4	1790.46	1.27028	0.137109	7.54759e-21	1.26393e-19
LRIT3	14.8061	4.90205	1.22189	1.86462e-05	6.31174e-05
LRP6	1788.66	1.20077	0.145283	5.8677e-17	7.071e-16
LRRC1	456.666	1.23947	0.189797	2.61685e-11	1.82513e-10
LRRC37A	16.4534	1.33853	0.757034	0.0188444	0.0370712
LRRC37A2	77.2615	1.26169	0.36913	0.000221756	0.000634824
LRRC37A3	105.924	1.27581	0.311625	1.53009e-05	5.23527e-05
LRRC37B	292.09	1.25187	0.211374	1.2256e-09	7.08866e-09
LRRC39	22.4902	1.45297	0.716845	0.0101457	0.0213121
LRRC57	910.591	1.22555	0.157244	3.4905e-15	3.57456e-14
LRRC69	27.7969	2.57725	0.636567	6.73686e-06	2.4328e-05
LRRC8E	414.148	1.15707	0.187439	2.805e-10	1.74208e-09
LSMEM1	2257.42	9.33697	0.379812	2.04848e-132	1.1415e-129
LTA	11.9026	5.07416	1.5985	0.000155453	0.000457831
LTB4R2	54.2002	1.13477	0.420642	0.00279569	0.00661565
LUC7L	1328.7	1.13208	0.142462	8.66358e-16	9.37732e-15
LUC7L2	347.072	1.17538	0.213523	1.42494e-08	7.22986e-08
LVRN	19.2902	3.62428	0.905659	4.51921e-06	1.67309e-05
LY6G5B	418.58	1.87876	0.250846	1.67406e-14	1.59603e-13
LY6G6C	7.22818	3.34826	1.58462	0.0034021	0.00790707
LYG1	23.5321	1.72724	0.710863	0.00287411	0.00678336
MAB21L3	30.273	1.48277	0.606164	0.00329702	0.00768719
MADD	1698.35	1.11683	0.136954	1.56967e-16	1.80669e-15
MAFA	121.122	9.03276	1.31897	4.25111e-12	3.2042e-11
MAFA-AS1	28.7376	3.52575	0.732191	1.3014e-07	5.87611e-07
MAFB	12.9764	2.27664	0.946064	0.00186845	0.00458181
MAFF	5842.77	3.77937	0.148546	7.30015e-144	5.89852e-141
MALAT1	69599.9	1.38761	0.418028	0.000246612	0.000701827
MAML1	1809	1.30516	0.141861	1.2362e-20	2.03018e-19
MAP1B	21110.6	1.0224	0.155072	2.44129e-11	1.71007e-10
MAP3K1	346.256	1.38933	0.207459	7.43894e-12	5.48919e-11
MAP3K21	27.0354	1.90679	0.636682	0.000458594	0.00125205
MAP3K3	2493.75	1.06493	0.130555	1.6404e-16	1.88675e-15
MAP3K8	313.886	2.49021	0.232512	1.25135e-27	3.31506e-26
MAPK8IP1	267.026	1.3215	0.219353	6.19441e-10	3.71159e-09
MAPK8IP3	1574.06	1.01271	0.142027	5.17035e-13	4.30241e-12
MARCHF3	503.01	1.5721	0.196064	3.20199e-16	3.59584e-15
MARCHF6	4363.23	1.02447	0.132292	4.85322e-15	4.88041e-14
MARCKSL1	163.395	1.08689	0.27858	4.47848e-05	0.000143453
MARK3	2789.42	1.12598	0.142089	1.043e-15	1.11993e-14
MAT2A	23833.1	2.68384	0.12722	1.06837e-99	3.59684e-97
MATN1	30.7251	6.83424	1.36852	1.807e-07	8.01788e-07
MATN4	15.9364	3.95714	1.05011	1.61758e-05	5.51827e-05
MAX	1312.21	1.01761	0.158179	6.37754e-11	4.27284e-10
MBTD1	765.023	2.65904	0.180675	4.3823e-50	3.43777e-48
MCC	191.88	3.00178	0.32042	1.41949e-21	2.50699e-20
MCM10	1180.65	1.15487	0.165473	1.33385e-12	1.06444e-11
MCPH1	686.524	1.06724	0.183381	2.91703e-09	1.61768e-08
MDM2	2811.19	1.01482	0.160506	1.32303e-10	8.56577e-10
MDM4	950.728	1.52302	0.161124	1.01455e-21	1.82169e-20
MDN1	2395.15	1.36438	0.159318	3.81901e-18	5.17311e-17
MED17	1457.63	1.56211	0.162773	2.4068e-22	4.5016e-21
MED26	1053.36	2.71586	0.161317	2.0865e-64	2.6342e-62
MED28	1697.61	1.49451	0.141987	1.90968e-26	4.71151e-25
MED9	429.398	1.00493	0.18465	2.67676e-08	1.312e-07
MEGF9	896.629	1.42874	0.160453	2.17429e-19	3.26244e-18
MEST	4531.68	1.55565	0.160342	8.24835e-23	1.60594e-21
MEX3A	50.2205	1.11421	0.431231	0.0037738	0.00869593
MEX3B	727.453	2.16543	0.194371	9.91789e-30	3.05282e-28
MEX3C	3156.27	1.65761	0.150489	7.93327e-29	2.30994e-27
MFSD14C	118.941	1.97391	0.303836	1.52729e-11	1.09159e-10
MFSD2A	352.196	1.89567	0.231029	5.72629e-17	6.91089e-16
MFSD2B	11.1301	3.18417	1.16049	0.000493029	0.00133793
MFSD9	230.381	1.04263	0.225899	1.84192e-06	7.18624e-06
MGC12916	146.735	2.39031	0.284884	7.58317e-18	9.97103e-17
MHENCR	149.598	2.65069	0.300229	1.96569e-19	2.96875e-18
MIA2	614.551	1.28639	0.177153	1.32714e-13	1.16748e-12
MICA	1073.82	1.83956	0.164982	1.74275e-29	5.30373e-28
MICAL3	4090.51	1.11403	0.132045	1.49741e-17	1.91897e-16
MICB	2016.63	1.4226	0.144527	2.4593e-23	5.01164e-22
MICB-DT	65.5893	1.05154	0.39275	0.00310634	0.00727408
MICU3	392.841	1.23718	0.216993	4.84983e-09	2.62557e-08
MIDEAS	1578.67	1.66562	0.140657	5.28148e-33	1.93097e-31
MIDN	3045.29	1.99026	0.14864	1.24236e-41	6.94687e-40
MIER1	2110.13	1.35047	0.148551	3.4764e-20	5.53484e-19
MIER3	1549.62	2.43821	0.16364	5.18016e-51	4.22785e-49
MIR17HG	121.466	1.72983	0.313507	8.64945e-09	4.51762e-08
MIR186	18.9571	1.34696	0.696278	0.0132846	0.0271711
MIR193A	38.1944	3.21796	0.571617	2.34542e-09	1.31604e-08
MIR194-2HG	6.62101	5.94813	2.81825	0.000280375	0.000791028
MIR196B	7.93894	2.01434	1.29685	0.0110489	0.0230179
MIR29B2CHG	28.4073	2.16486	0.663192	0.00016122	0.000472578
MIR3064	487.105	3.09106	0.213401	1.35659e-48	1.00103e-46
MIR3176	16.3824	1.39162	0.795759	0.0183498	0.0362421
MIR3187	23.2014	8.55903	2.77434	6.63869e-08	3.1096e-07
MIR3190	3.94535	4.22769	3.30524	0.00397511	0.00911692
MIR3191	5.69368	1.91142	1.62474	0.0193596	0.0379904
MIR3613	18.1259	5.25326	1.17331	3.26536e-06	1.23579e-05
MIR3657	5.42436	1.98023	1.73452	0.0206934	0.0403092
MIR3685	13.8712	2.74754	0.942325	0.000365396	0.00101544
MIR378J	46.3879	3.97073	0.653755	1.05156e-10	6.89941e-10
MIR425	5.93662	5.64936	2.82603	0.00046097	0.00125747
MIR4523	35.0481	1.14386	0.512741	0.00932541	0.0197612
MIR4720	17.3162	3.9017	0.949279	5.26508e-06	1.92759e-05
MIR5047	2711.22	2.87099	0.194693	3.89422e-50	3.06978e-48
MIR548AR	18.6615	1.62851	0.751426	0.00586124	0.0129732
MIR548D1	13.967	3.17386	1.00609	0.000154666	0.000455797
MIR5587	33.7978	3.85866	0.65909	5.15254e-10	3.11039e-09
MIR570HG	55.9912	1.17131	0.418682	0.00196245	0.00478762
MIR589	15.5692	1.48917	0.885892	0.0182091	0.0359994
MIR590	22.8524	1.19998	0.635597	0.0187785	0.0369778
MIR601	7.90164	4.47227	1.68953	0.000939845	0.00243474
MIR6165	5.21505	5.23236	2.97239	0.00116932	0.00298329
MIR6514	3.63258	3.87648	3.46163	0.00522586	0.0116934
MIR6755	8.96531	6.63013	2.80313	6.79686e-05	0.000211918
MIR6764	16.8127	4.99074	1.20266	7.30477e-06	2.62965e-05
MIR99AHG	28.5947	1.29103	0.576469	0.00705389	0.0153709
MISP3	17.578	3.15294	0.859992	2.3393e-05	7.81426e-05
MKLN1	2791.11	1.3373	0.158551	1.16896e-17	1.5173e-16
MKNK2	6996.52	3.95183	0.171784	2.50619e-118	1.06579e-115
MKRN2	1606.87	1.10122	0.15103	1.37282e-13	1.2057e-12
MKRN3	184.855	1.68018	0.255573	1.05308e-11	7.66224e-11
MLLT10	1335.55	1.23148	0.153292	3.93476e-16	4.36715e-15
MN1	46.6441	2.59963	0.505027	2.55115e-08	1.25385e-07
MORC3	1832.97	1.10216	0.145401	1.62739e-14	1.55338e-13
MORC4	1516.43	1.31105	0.173563	1.54915e-14	1.48132e-13
MOSMO	773.253	1.09183	0.181362	8.41171e-10	4.95564e-09
MPIG6B	7.20631	6.1668	2.77051	0.0001508	0.000445265
MPP3	343.613	1.11995	0.220925	1.86534e-07	8.25409e-07
MPPED1	159.672	11.7412	3.12457	3.06313e-12	2.3594e-11
MROH6	157.03	2.1717	0.31824	1.34147e-12	1.07e-11
MRPS2	1351.29	1.14293	0.162342	8.7351e-13	7.07565e-12
MRPS31P5	185.301	1.50659	0.281666	2.77418e-08	1.35768e-07
MRTFA	1670.82	1.13244	0.145124	2.57956e-15	2.67216e-14
MSANTD2	763.916	1.63872	0.170707	2.29953e-22	4.31094e-21
MSH4	33.0511	4.04056	0.720193	1.54081e-09	8.81397e-09
MST1	31.1148	1.05768	0.53399	0.0183205	0.0361931
MSX1	1238.74	2.90948	0.154752	1.33374e-79	2.62845e-77
MTA2	4403.73	1.07898	0.140718	8.0965e-15	7.95377e-14
MTF1	1230.62	1.57551	0.153283	2.47804e-25	5.73712e-24
MTF2	1320.35	1.7572	0.160868	2.1668e-28	6.10026e-27
MTMR3	1728.83	1.68866	0.141501	1.79527e-33	6.71564e-32
MTMR9	1142.43	1.01077	0.14969	7.41689e-12	5.47542e-11
MTPAP	798.317	1.08243	0.172381	1.68719e-10	1.07724e-09
MTRNR2L2	20.6252	1.43461	0.854783	0.0164539	0.032924
MUC2	30.1243	6.81525	1.39861	2.75978e-07	1.19598e-06
MUC20	8.93612	2.40024	1.23204	0.00450999	0.0102232
MUC3A	115.148	7.63247	0.880454	1.73113e-17	2.20623e-16
MUC5AC	9.433	3.8686	1.40639	0.000630301	0.00167859
MUC5B	4.26907	2.61993	2.3881	0.0147748	0.0299274
MUC6	4.25813	4.41339	3.30231	0.00348745	0.00809148
MXD1	1844.09	4.29915	0.16909	4.31108e-143	3.31748e-140
MYH11	7.41241	2.76627	1.41943	0.0041956	0.00957234
MYH3	116.313	3.18795	0.379065	3.53723e-18	4.79946e-17
MYH6	5.92896	3.76948	1.87016	0.00370601	0.00855558
MYH7B	16.7189	3.45848	0.933991	2.96806e-05	9.74676e-05
MYLIP	1633.1	2.94994	0.205722	1.27059e-47	8.88865e-46
MYLK2	43.7516	1.42022	0.502161	0.00133911	0.00337599
MYLK3	26.9432	3.73717	0.73374	5.79575e-08	2.73618e-07
MYO18B	2191.71	1.21738	0.141434	3.06911e-18	4.18538e-17
MYO1A	11.3066	3.25719	1.14075	0.00036517	0.00101499
MYO1G	2.98844	1.1762	2.26323	0.0134098	0.0273857
MYO5C	54.5259	2.36814	0.454408	3.02019e-08	1.47096e-07
MYSM1	2219.63	1.07947	0.163341	1.86915e-11	1.32364e-10
N4BP2L1	55.4487	1.66224	0.430707	2.65238e-05	8.7851e-05
N4BP2L2-IT2	48.5467	2.35874	0.501444	3.71918e-07	1.57789e-06
NAA16	937.183	1.57031	0.18761	1.66893e-17	2.12865e-16
NAA25	1724.71	1.13429	0.157998	3.0672e-13	2.60462e-12
NAF1	381.498	1.08853	0.19792	1.78474e-08	8.94308e-08
NAIP	30.8658	1.1871	0.547633	0.0103202	0.0216422
NANOS1	31.9266	2.57701	0.612745	3.31551e-06	1.25389e-05
NAPRT	322.728	2.35513	0.228756	1.05676e-25	2.50399e-24
NARF	1817.99	2.03956	0.416682	1.58235e-07	7.07549e-07
NASP	4944.66	1.56584	0.167064	1.69404e-21	2.96595e-20
RL1	548.052	13.1229	3.92627	9.89817e-08	4.53257e-07
UL16	19434.3	13.3545	0.714747	3.41296e-79	6.48864e-77
UL17	12628.8	13.2428	0.736867	3.9473e-73	6.57613e-71
RL2	11.4242	7.18164	2.7263	8.53484e-06	3.03929e-05
UL18	106792	15.4682	0.650428	1.5568e-122	6.98832e-120
UL19	232917	14.6317	0.742416	9.03012e-87	2.11488e-84
UL20	3600.8	14.0612	1.33131	7.18872e-27	1.8237e-25
UL21	25005.8	15.2982	1.11704	3.25191e-44	1.99056e-42
UL22	57519.5	13.9693	0.5739	2.67734e-130	1.39567e-127
UL23	101930	15.8705	0.679013	3.60436e-124	1.66418e-121
UL24	10574.2	15.6366	1.45338	2.87857e-28	8.03414e-27
UL8	14297.8	14.5677	0.937061	2.67821e-54	2.59161e-52
UL25	40388.2	14.7953	0.718742	2.1227e-93	5.62343e-91
UL26	23709	14.5931	0.827659	2.97925e-71	4.81447e-69
UL1	11710.6	14.8349	1.11582	4.59412e-39	2.24293e-37
UL27	346587	15.4279	0.58957	1.63609e-150	1.76261e-147
UL28	29501.8	13.4712	0.558763	1.84423e-131	9.93426e-129
UL29	413617	16.142	0.547939	3.04498e-188	5.46743e-185
UL30	104033	14.9917	0.544718	2.26582e-167	3.0513e-164
UL31	50294.9	15.6358	0.905292	4.73043e-69	7.14428e-67
UL32	22132.2	15.2445	0.941319	2.13099e-57	2.23615e-55
UL9	12894	13.2564	0.787686	1.08931e-64	1.44289e-62
UL33	4923.4	13.6513	0.988097	9.70549e-41	5.1934e-39
UL34	43724.9	15.395	1.10548	4.64414e-43	2.73902e-41
UL35	40066.9	14.8802	1.21726	3.38925e-34	1.32938e-32
UL36	100158	14.2116	0.642638	3.02295e-110	1.25259e-107
UL2	26203	16.0873	1.17497	2.2586e-40	1.18889e-38
UL37	65589.3	15.2383	0.679687	2.23172e-108	8.79623e-106
UL38	27648.4	14.0295	0.800408	1.57761e-69	2.47516e-67
UL39	221421	14.9213	0.539229	1.74563e-167	2.56449e-164
UL40	110961	15.0954	0.590848	1.69768e-141	1.1928e-138
UL41	15359.6	13.2214	0.878725	2.20128e-51	1.81493e-49
UL10	29996.5	14.3475	0.862867	3.45865e-62	3.99227e-60
UL42	98089.7	14.4638	0.556731	3.29099e-147	3.12838e-144
UL43	4409.83	12.9418	0.829493	7.14692e-53	6.56218e-51
UL44	67643.4	14.4731	0.776824	1.02394e-77	1.90193e-75
UL45	40998.8	14.5663	0.981244	1.62601e-49	1.23945e-47
UL46	110340	14.6013	0.67327	2.78509e-104	1.0716e-101
UL3	14762	14.6685	0.999593	5.02906e-48	3.56445e-46
UL47	41699.3	14.1629	0.753292	8.79318e-79	1.6523e-76
UL48	156575	14.0697	0.974694	2.08026e-48	1.50076e-46
UL49	78827.4	15.4234	0.748569	1.41443e-94	3.8741e-92
UL49A	5005.79	17.2772	3.55627	6.15426e-26	1.47776e-24
UL11	3995.99	13.3475	0.983625	2.73567e-39	1.36446e-37
UL50	71286.1	15.9998	0.756841	7.68071e-99	2.43373e-96
UL51	17842.4	14.5002	0.911684	1.42238e-57	1.50233e-55
UL52	14670.1	15.1919	1.10829	1.61693e-41	8.97926e-40
UL53	12542.9	15.0151	1.17384	1.74108e-35	7.308e-34
UL54	92634.4	15.2284	0.558239	1.02217e-161	1.27063e-158
UL55	8572.44	12.7279	0.706284	3.3038e-72	5.39287e-70
UL4	11084.3	14.7583	1.12514	3.2883e-38	1.54924e-36
UL56	5282.74	17.315	3.61613	4.20661e-23	8.41323e-22
RL2	12.8085	7.29067	2.7833	9.97701e-06	3.51214e-05
RS1	90.703	10.8753	2.95866	3.15417e-12	2.42837e-11
UL12	121018	15.524	1.01379	1.02143e-52	9.17015e-51
US1	434359	16.7768	0.547216	7.96501e-207	1.60893e-203
US2	56140.9	15.6424	0.817324	1.06463e-81	2.26374e-79
US3	17562	13.4948	0.740899	4.92692e-76	8.56119e-74
US4	41417.9	15.459	0.772056	8.85454e-89	2.16802e-86
US5	2488.44	16.1554	3.49731	1.61297e-21	2.83015e-20
US6	96229.3	15.6865	0.816941	1.84738e-80	3.77895e-78
US7	158714	15.349	0.612567	7.53286e-137	4.68196e-134
UL5	31646.5	14.4315	0.76278	2.07005e-79	4.03037e-77
US8	117923	15.5769	0.986194	5.14516e-56	5.16434e-54
US8A	31383.6	14.6301	0.920356	8.83237e-60	9.70959e-58
UL13	18817.2	13.6153	1.26916	4.1575e-27	1.06983e-25
US9	33368.3	14.9379	0.842298	3.42677e-69	5.22421e-67
US10	348899	17.0672	0.715534	5.70717e-127	2.79479e-124
US11	27716.5	17.0643	1.34475	1.37723e-38	6.60417e-37
US12	172604	17.0499	0.712329	2.11218e-125	1.00391e-122
RS1	184.202	11.3846	3.70265	7.7105e-07	3.15687e-06
UL6	12096.7	12.2482	0.827113	5.3353e-52	4.58609e-50
UL7	11681.8	13.6687	1.15061	7.71736e-35	3.12563e-33
UL14	3118.2	12.9722	0.991845	1.40519e-36	6.23841e-35
UL15	9498.26	13.4256	1.0582	3.65587e-39	1.80119e-37
NBPF10	276.14	1.90443	0.261475	7.4986e-14	6.77726e-13
NBPF11	359.857	1.43159	0.206121	1.18694e-12	9.51435e-12
NBPF12	458.881	1.74496	0.192949	3.78543e-20	6.00908e-19
NBPF14	292.665	1.50106	0.291214	7.88181e-08	3.64957e-07
NBPF19	732.356	2.61181	0.216034	2.13659e-34	8.46258e-33
NBPF20	246.281	1.30466	0.284563	1.71166e-06	6.70718e-06
NBPF26	231.456	1.51399	0.261465	2.17176e-09	1.22285e-08
NCBP2-AS1	53.1988	4.10209	1.27111	4.99171e-05	0.000158791
NCBP2AS2	214.01	1.09252	0.240659	2.49376e-06	9.57223e-06
NCBP3	2517.55	1.54381	0.151216	5.1177e-25	1.16132e-23
NCKAP5L	4441.73	2.77499	0.15892	3.35745e-69	5.16728e-67
NCOA2	1086.06	1.13975	0.164842	2.03119e-12	1.59805e-11
NCOA3	3523.52	1.59336	0.150673	1.00453e-26	2.52069e-25
NDRG1	4286.46	1.67165	0.172518	7.61703e-23	1.49564e-21
NDUFAF5	396.447	1.44761	0.200377	1.62747e-13	1.41855e-12
NDUFAF7	463.1	1.22547	0.188872	3.4616e-11	2.38345e-10
NDUFB2-AS1	39.5668	1.22208	0.507571	0.00543126	0.0121078
NECTIN1	458.121	1.37313	0.198442	1.35955e-12	1.08388e-11
NECTIN4	69.0132	4.62332	0.530735	2.26811e-19	3.39376e-18
NEFH	62.6116	10.2864	2.89935	3.79883e-11	2.60454e-10
NEFM	33.5781	3.29453	2.15605	0.00376545	0.00868041
NEK10	274.395	1.00076	0.241754	1.70147e-05	5.79102e-05
NELFA	669.967	1.46188	0.172239	6.94289e-18	9.15148e-17
NET1	2217.53	1.31703	0.413378	0.000455385	0.00124413
NEURL4	1141.89	1.27476	0.148047	2.63826e-18	3.62844e-17
NF2	2538.11	1.01262	0.147988	4.09118e-12	3.09572e-11
NFAT5	7729.7	2.48679	0.177241	1.432e-45	9.14671e-44
NFATC2	243.519	2.0614	0.24317	4.82154e-18	6.45535e-17
NFIA	170.291	1.58288	0.258206	2.30227e-10	1.44709e-09
NFKBIA	1231.25	1.38518	0.173162	4.43404e-16	4.90446e-15
NFKBIZ	783.354	2.02108	0.215372	1.2975e-21	2.30414e-20
NFRKB	994.388	1.34362	0.150265	1.3053e-19	2.00664e-18
NFXL1	391.26	1.33861	0.210812	7.42108e-11	4.92908e-10
NFYA	1833.68	1.82639	0.138864	3.6544e-40	1.90501e-38
NGFR	105.315	8.8112	1.32964	1.54811e-11	1.10557e-10
NHEJ1	433.578	1.26119	0.191965	2.01091e-11	1.41967e-10
NHLH1	22.8365	3.7199	0.80246	4.48906e-07	1.8921e-06
NIM1K	58.1578	4.33309	0.535469	1.04949e-16	1.22188e-15
NINL	593.81	1.07635	0.178472	8.3652e-10	4.93848e-09
NKRF	782.693	1.57508	0.183794	4.42303e-18	5.94149e-17
NKTR	3856.06	1.2986	0.164036	9.0917e-16	9.81442e-15
NKX3-2	14.4166	1.31008	0.802047	0.0236776	0.0455947
NLRP14	15.6609	3.30072	0.94847	4.22744e-05	0.000135924
NMD3	1995.19	1.04824	0.152369	2.73494e-12	2.11872e-11
NMRAL2P	77.33	2.08807	0.389839	1.33747e-08	6.81815e-08
NOLC1	4508.65	1.4029	0.137468	6.22238e-25	1.39078e-23
NOM1	1418.06	1.4956	0.153249	5.30205e-23	1.0513e-21
NOP14	2157.83	1.15761	0.141683	1.35324e-16	1.56762e-15
NOP16	760.046	1.13284	0.168551	9.33858e-12	6.83476e-11
NOP2	2360.16	1.7448	0.143433	1.165e-34	4.67156e-33
NOP53	2697.54	1.14867	0.145712	1.39754e-15	1.48385e-14
NOP56	5672	1.38545	0.143259	1.36454e-22	2.60959e-21
NOS1AP	248.683	3.05143	0.254611	2.84483e-34	1.11855e-32
NOTCH2NLC	169.051	2.59626	0.299594	7.16735e-19	1.036e-17
NPC1L1	11.2247	3.8796	1.21559	0.000205722	0.000592809
NPEPPSP1	92.0559	1.65395	0.338841	2.34207e-07	1.02541e-06
NPFF	30.3566	1.88755	0.582678	0.000191573	0.000554805
NPIPB11	57.218	2.67104	0.444952	2.65116e-10	1.65416e-09
NPIPB12	24.3525	3.66745	0.790802	4.48661e-07	1.89156e-06
NPIPB3	217.62	2.26002	0.312245	9.33607e-14	8.37707e-13
NPIPB5	127.205	2.20679	0.318139	8.05909e-13	6.54776e-12
NPIPB6	13.5619	1.47735	0.849121	0.0159745	0.0320601
NPTN-IT1	303.788	2.2675	0.231999	2.66426e-23	5.40886e-22
NPTX2	22.8701	8.53325	2.77868	8.24511e-08	3.81124e-07
NR2F1	249.617	1.28559	0.22008	1.88173e-09	1.06697e-08
NR4A2	63.8073	3.15438	0.447746	2.05329e-13	1.77439e-12
NR4A3	282.124	1.03602	0.282024	0.000107805	0.000325448
NR6A1	60.5244	1.09303	0.392249	0.00222747	0.00537829
NRARP	16.8241	1.92795	0.812976	0.00235264	0.00565753
NRDE2	654.384	1.19557	0.168238	5.06971e-13	4.22302e-12
NRIP1	1004.3	1.35726	0.172103	1.11498e-15	1.19404e-14
NRN1L	9.51261	1.77971	1.12045	0.0147484	0.0298777
NSUN2	3698.64	1.03451	0.151783	4.74747e-12	3.55675e-11
NSUN4	683.155	1.20681	0.164204	8.22838e-14	7.42438e-13
NT5C3A	981.214	1.25857	0.162796	4.25864e-15	4.31201e-14
NT5DC3	3212.2	2.6694	0.183917	1.30576e-48	9.6794e-47
NUAK1	889.919	1.59785	0.171932	4.24534e-21	7.20638e-20
NUAK2	404.687	1.21864	0.21719	8.48618e-09	4.43952e-08
NUDT11	166.439	1.12491	0.263522	8.20407e-06	2.93314e-05
NUDT17	231.157	2.99811	0.267809	5.83659e-30	1.82084e-28
NUDT4	1600.43	1.21688	0.147262	5.35674e-17	6.47457e-16
NUFIP1	598.396	1.44152	0.195026	4.87712e-14	4.48828e-13
NUFIP2	7730.84	1.83093	0.129904	8.63911e-46	5.60675e-44
NUP160	2744.09	1.1251	0.150257	3.17677e-14	2.97087e-13
NUP210L	13.9113	3.90009	1.07334	4.32462e-05	0.000138883
NVL	1140.29	1.56529	0.163738	3.45472e-22	6.42442e-21
NXF1	13005.1	3.75051	0.182746	1.2938e-94	3.6048e-92
ODC1	5514.49	1.24428	0.171966	1.88166e-13	1.63044e-12
OGA	5375.72	1.26547	0.151036	2.28105e-17	2.88434e-16
OIT3	25.136	4.17118	0.814739	6.71059e-08	3.14055e-07
OMP	10.9538	1.58293	0.998804	0.016469	0.0329479
OR2B6	9.95502	3.62755	1.26568	0.000524276	0.00141488
ORC1	739.019	1.0848	0.194889	1.25233e-08	6.41268e-08
OSBPL6	860.748	1.7187	0.161934	6.02699e-27	1.5338e-25
OSBPL7	296.418	1.46798	0.215222	2.7658e-12	2.14058e-11
OSGIN1	293.86	1.12092	0.209294	3.84333e-08	1.85509e-07
OSR1	100.226	1.33148	0.31866	9.716e-06	3.42743e-05
OSR2	178.295	2.3349	0.28357	2.88052e-17	3.61126e-16
OTUD3	2449.97	3.1667	0.155157	2.3845e-93	6.21508e-91
OTUD4	2798.98	1.0379	0.133846	4.40714e-15	4.45121e-14
OTUD5	2059.67	1.32585	0.135195	3.67148e-23	7.35206e-22
OTUD6B	716.606	1.31421	0.168873	2.62369e-15	2.71613e-14
OTULIN	1037.42	1.28746	0.157356	1.03921e-16	1.21079e-15
OTX1	49.5806	1.68403	0.464405	6.40015e-05	0.000200206
OVGP1	121.763	4.35001	0.386248	3.13264e-30	9.92617e-29
PABPC1	54738.7	1.36603	0.169653	2.76283e-16	3.11348e-15
PABPC4	9732.9	1.10937	0.13278	3.12378e-17	3.89508e-16
PABPN1	872.999	2.12086	0.163799	3.45989e-39	1.70984e-37
PAN3-AS1	67.5662	1.63598	0.400817	9.55888e-06	3.37666e-05
PANK2	1995.64	1.53857	0.146593	2.60124e-26	6.35946e-25
PAPOLG	884.946	1.98416	0.162387	4.55835e-35	1.86018e-33
PARD3B	1223.63	1.35282	0.169625	5.28101e-16	5.80551e-15
PARD6G-AS1	21.5779	2.57338	0.751679	6.97447e-05	0.000217037
PARGP1	22.7426	1.52442	0.663388	0.00442514	0.0100492
PARGP1-AGAP4	13.3002	1.86672	0.898665	0.00539747	0.0120391
PARP8	347.371	1.33131	0.219225	4.57541e-10	2.78342e-09
PAX3	376.365	1.88014	0.201258	1.86384e-21	3.25267e-20
PAXBP1	1159.06	1.54752	0.178132	1.06481e-18	1.51874e-17
PCBP1-AS1	80.5752	1.23527	0.351328	0.000156529	0.00046058
PCCA	291.581	1.32116	0.220336	7.08925e-10	4.22002e-09
PCDH8	5.35459	2.57248	1.84723	0.0125704	0.0258727
PCDHGA12	6.94472	4.17251	1.76548	0.00181258	0.00445699
PCF11-AS1	29.6849	2.06872	0.591457	7.30912e-05	0.000226275
PCGF1	481.728	1.27894	0.181801	7.39028e-13	6.04082e-12
PCGF6	549.686	1.61108	0.180491	1.3063e-19	2.00664e-18
PCNA	5828.72	1.01995	0.169672	9.47365e-10	5.54087e-09
PCNT	4566.8	1.44202	0.138771	8.53755e-26	2.03191e-24
PCSK5	13.0474	2.13457	0.935482	0.00252322	0.0060265
PDCD11	3025.51	1.35684	0.139905	1.21611e-22	2.33125e-21
PDGFA	892.185	5.67305	0.222731	3.54052e-144	3.01131e-141
PDPK1	2100.68	1.08603	0.134808	3.67432e-16	4.0978e-15
PDSS1	326.818	1.14262	0.213218	3.74863e-08	1.81316e-07
PDXDC2P-NPIPB14P	422.381	1.14967	0.206169	1.11649e-08	5.75703e-08
PDZD8	3025.51	1.56564	0.157899	9.68291e-24	2.02427e-22
PDZK1	50.3169	1.34753	0.43665	0.000608131	0.0016249
PEG10	2964.44	2.27517	0.164295	1.9608e-44	1.22816e-42
PEG3	17.0218	5.94767	1.44836	9.92144e-06	3.49608e-05
PELI1	403.57	3.76874	0.234068	3.6209e-59	3.90092e-57
PELI2	68.7665	1.44297	0.383898	4.62107e-05	0.000147757
PER1	1343.88	2.87648	0.156564	1.73634e-76	3.04992e-74
PER2	387.231	1.32541	0.204359	2.81093e-11	1.95207e-10
PFKFB3	9536.73	3.67081	0.146045	1.8197e-140	1.22526e-137
PFKFB4	487.716	1.26986	0.186533	3.63921e-12	2.77797e-11
PFN1P2	9.38721	1.97689	1.20528	0.0114913	0.0238842
PGAP1	880.591	1.48972	0.171158	9.38904e-19	1.3451e-17
PGD	2164.09	1.20258	0.145214	5.08244e-17	6.15223e-16
PGF	13.286	1.91409	0.927598	0.00517664	0.0115985
PGGT1B	1285.75	1.9748	0.164235	5.40386e-34	2.08915e-32
PGM5P2	215.063	1.02017	0.246101	1.71426e-05	5.8321e-05
PHACTR1	263.972	1.08046	0.22604	8.42412e-07	3.43599e-06
PHACTR4	2281.16	1.2001	0.151964	1.20696e-15	1.28913e-14
PHC3	2464.65	1.51212	0.161484	2.33489e-21	4.05718e-20
PHF12	1787.53	1.47057	0.136953	2.18424e-27	5.68396e-26
PHF21B	5.23692	2.469	1.86355	0.0139679	0.0284319
PHF8	1291.63	1.90942	0.151941	6.53615e-37	2.93401e-35
PHIP	4032.54	1.30511	0.147842	3.96473e-19	5.82984e-18
PHKG1	27.4023	2.35283	0.645548	3.83897e-05	0.0001242
PHLDA2	3017.07	2.31275	0.152495	9.75754e-53	8.80904e-51
PHLPP1	850.415	1.87917	0.185356	8.98153e-25	1.9992e-23
PHRF1	3145.72	1.69075	0.129471	1.37699e-39	6.97559e-38
PHYHIP	15.2219	1.28964	0.799891	0.0261202	0.0499293
PI4K2A	2091.56	1.20888	0.144455	2.38284e-17	3.00598e-16
PIAS1	2020.22	1.18647	0.149479	8.45999e-16	9.1631e-15
PIAS2	633.444	1.08103	0.186057	3.48327e-09	1.91526e-08
PIK3C2B	86.7633	1.82014	0.368228	1.31693e-07	5.94126e-07
PIK3R3	105.787	2.09661	0.347854	2.32484e-10	1.46071e-09
PIM2	637.647	1.92386	0.171705	7.64588e-30	2.37154e-28
PIM3	2742.6	2.40734	0.138609	1.94348e-68	2.90802e-66
PISD	1257.54	1.34931	0.1668	2.24111e-16	2.53971e-15
PITHD1	1118.62	1.22912	0.160093	6.70002e-15	6.63433e-14
PITPNC1	131.593	1.63311	0.290482	4.93411e-09	2.66762e-08
PITX2	36.306	1.03947	0.495655	0.0147045	0.0298074
PIWIL2	16.9686	2.33425	0.86569	0.000888022	0.00231272
PIWIL4	25.9879	1.13989	0.634689	0.0226284	0.043762
PLAAT2	3.70235	1.83204	2.58446	0.0245745	0.0472148
PLAG1	624.134	1.22734	0.170277	2.27175e-13	1.95274e-12
PLCD4	95.9924	1.28519	0.325211	2.59112e-05	8.59451e-05
PLEKHH1	75.6347	1.27443	0.372425	0.000199906	0.000577077
PLEKHM3	551.756	1.18482	0.174078	4.10554e-12	3.10315e-11
PLEKHO2	7081.09	2.52743	0.172384	1.50148e-49	1.14995e-47
PLK2	5799.49	2.03459	0.180346	3.0141e-30	9.58816e-29
PLK3	698.372	1.57306	0.167073	1.33258e-21	2.36124e-20
PLPPR3	17.4895	4.6014	1.05745	2.47277e-06	9.49845e-06
PMAIP1	2326.08	1.64361	0.170933	1.84693e-22	3.4908e-21
PMS2CL	131.815	1.37978	0.293504	8.75831e-07	3.56599e-06
PMS2P3	171.296	2.07774	0.274437	7.1349e-15	7.04337e-14
PNLDC1	67.9291	7.35585	1.03418	4.10516e-12	3.10315e-11
PNP	5649.03	2.62472	0.173039	8.34677e-53	7.57774e-51
PNPLA2	2233.48	1.38999	0.142408	5.92779e-23	1.16973e-21
PNPLA3	60.76	1.33653	0.416685	0.000440889	0.00120697
POLE	4233.23	1.28005	0.151415	1.07499e-17	1.40209e-16
POLG2	358.452	1.37831	0.220982	1.51529e-10	9.72095e-10
POLH	3277.77	1.16665	0.140965	5.7887e-17	6.981e-16
POLR1C	943.958	1.99528	0.170156	1.98776e-32	7.02893e-31
POLR2A	44835.1	3.45227	0.164142	4.10313e-99	1.3532e-96
POLR2F	1019.23	1.19648	0.148771	3.65536e-16	4.07946e-15
POLR3A	1666.99	1.01074	0.155447	4.13881e-11	2.82685e-10
POLR3B	918.42	1.09494	0.158986	2.73444e-12	2.11872e-11
POLR3D	1510.92	1.14027	0.153405	4.77419e-14	4.39857e-13
POM121	2367.21	1.10339	0.150579	1.09493e-13	9.73811e-13
POM121C	2910.48	1.272	0.146872	1.82247e-18	2.54548e-17
POMK	159.063	1.98425	0.271974	5.16976e-14	4.75488e-13
POMT2	1569.7	1.76933	0.145617	1.26756e-34	5.07025e-33
POU2F1	889.767	2.23301	0.19755	2.1308e-30	6.84567e-29
POU3F1	8.2995	6.48151	2.74574	6.62011e-05	0.000206727
POU3F2	8.0226	3.11897	1.45181	0.00300387	0.00705252
POU4F1	5.68268	5.52027	2.84618	0.000591999	0.0015852
POU4F3	13.9822	4.68046	1.2357	2.79189e-05	9.20566e-05
POU5F1P5	13.8123	2.72741	0.948822	0.000411321	0.00113197
PPAT	1255.64	1.47581	0.171122	2.07778e-18	2.89456e-17
PPIEL	136.956	4.53096	0.374597	1.88406e-34	7.4991e-33
PPIF	9069.68	2.08363	0.151874	1.41453e-43	8.52939e-42
PPM1D	1291.6	2.61836	0.170881	8.40312e-54	8.03517e-52
PPM1L	286.961	3.89746	0.261801	1.18954e-51	1.00644e-49
PPP1R12B	892.685	2.54634	0.193745	2.35243e-40	1.23027e-38
PPP1R13B	531.592	1.39666	0.177993	1.47483e-15	1.56386e-14
PPP1R15A	7734.88	2.39707	0.144284	8.58194e-63	1.01229e-60
PPP1R2	1863.23	1.72481	0.168691	2.99124e-25	6.90549e-24
PPP1R32	37.4333	2.14505	0.526872	6.8396e-06	2.46935e-05
PPP1R36	19.8102	1.90321	0.736434	0.00156663	0.00389847
PPP4R1L	350.749	1.98738	0.214204	3.57813e-21	6.12527e-20
PPP4R3A	3571.72	1.79945	0.138297	2.38594e-39	1.19742e-37
PPRC1	2987.04	1.18803	0.148732	5.50254e-16	6.03673e-15
PPT2	271.728	1.25336	0.216688	2.74749e-09	1.52838e-08
PPTC7	1789.35	1.45928	0.151084	1.41232e-22	2.69777e-21
PRCC	2164.05	1.28645	0.13562	8.94951e-22	1.61772e-20
PRDM1	473.305	1.97092	0.196621	2.25738e-24	4.90313e-23
PRDM2	2770.33	2.36422	0.167269	4.11506e-46	2.7366e-44
PRKAB2	1467.28	1.19531	0.141457	1.16703e-17	1.51601e-16
PRKCE	734.115	1.54644	0.184056	1.27305e-17	1.64055e-16
PRKCG	6.5841	2.0124	1.44286	0.0146473	0.0296989
PRKXP1	138.684	3.46352	0.349197	4.20072e-24	8.94382e-23
PRKY	659.193	2.13471	0.212049	1.55933e-24	3.41447e-23
PROCA1	32.002	1.07775	0.526508	0.0154307	0.0310961
PROX1	60.752	3.57491	0.471566	4.76717e-15	4.80284e-14
PRPF38A	1465.46	1.25664	0.162569	3.84057e-15	3.91075e-14
PRPF38B	3026.05	1.1048	0.130196	9.95913e-18	1.30315e-16
PRPF39	1165.8	1.42762	0.166574	3.29559e-18	4.47913e-17
PRPF40A	6159.18	1.54303	0.149991	2.31288e-25	5.36243e-24
PRPF4B	5889.89	1.81227	0.140815	1.51346e-38	7.23594e-37
PRPH	23.5436	6.36122	1.45897	2.31315e-06	8.91902e-06
PRR18	5.85919	5.62841	2.85218	0.000524439	0.00141508
PRR35	3.76884	4.00719	3.3533	0.00458288	0.0103725
PRRG2	9.2042	2.32358	1.17916	0.0048502	0.01093
PRRG3	179.201	4.46669	0.883439	3.02113e-08	1.47097e-07
PRTG	64.7128	1.81929	0.425258	3.98501e-06	1.48931e-05
PRX	280.814	1.23843	0.215783	3.57964e-09	1.96424e-08
PSMD6-AS2	458.383	3.71736	0.229274	8.05949e-60	8.92064e-58
PSPC1	2442.44	2.02488	0.172761	2.18709e-32	7.71691e-31
PSPN	36.0828	5.82523	0.941988	3.11029e-10	1.92061e-09
PTBP2	669.173	2.03727	0.190337	2.18253e-27	5.68396e-26
PTCH1	229.196	1.22805	0.24627	2.23454e-07	9.80722e-07
PTCH2	72.8149	1.28873	0.382086	0.000233947	0.00066775
PTGES2-AS1	13.1606	2.47651	0.949744	0.00100105	0.00258172
PTMA	25015.9	1.04973	0.124495	1.50844e-17	1.93157e-16
PTPN6	14.8541	4.3074	1.11819	1.70414e-05	5.79888e-05
PTPRG	1095.12	1.82625	0.184759	1.07233e-23	2.23023e-22
PURPL	61.7723	1.35528	0.39932	0.000208788	0.000600678
PWAR5	86.7113	1.08829	0.355042	0.000906958	0.0023571
PWARSN	19.0515	2.04887	0.764209	0.00108947	0.00279456
PWWP2A	752.456	1.15908	0.160258	2.2789e-13	1.95785e-12
PXDNL	24.9755	2.25039	0.677028	0.000108508	0.00032745
PYCARD-AS1	371.636	9.33819	0.848523	3.66843e-27	9.46993e-26
PYGM	36.1078	5.15791	0.84461	2.70487e-10	1.68442e-09
PYROXD1	654.492	1.24262	0.171525	1.72767e-13	1.50264e-12
QTRT2	863.607	1.33325	0.170912	2.26416e-15	2.35752e-14
RAB11FIP1	707.324	1.72076	0.19607	3.91564e-19	5.7629e-18
RAB2B	645.78	1.24179	0.175011	5.22178e-13	4.34297e-12
RAB30	1603.44	1.45666	0.151166	1.63365e-22	3.10951e-21
RAB33B	757.768	2.63957	0.204121	3.39805e-39	1.68443e-37
RAB40AL	13.6465	3.47592	1.03738	9.11368e-05	0.000278039
RAB8B	2129.03	1.04678	0.146444	4.33659e-13	3.63293e-12
RAD54L2	2253.86	1.53679	0.175866	6.99249e-19	1.01435e-17
RALGAPA1P1	43.0186	2.26903	0.579725	1.2919e-05	4.46473e-05
RANBP10	805.245	1.25943	0.156057	2.67711e-16	3.02321e-15
RAP2A	1842.05	1.51305	0.139031	4.03566e-28	1.11481e-26
RAPGEF5	48.2805	1.13434	0.457353	0.00520781	0.0116579
RAPGEF6	1405.03	1.02883	0.155119	1.67868e-11	1.19346e-10
RAPSN	48.2265	4.09565	0.58274	4.82629e-13	4.03272e-12
RASA2	1742.32	1.12637	0.1604	1.00252e-12	8.08417e-12
RASAL2	1393.83	1.59418	0.174916	2.19238e-20	3.55355e-19
RASD1	4999.27	7.37191	0.1894	0	0
RASEF	82.8281	2.96992	0.400064	1.85407e-14	1.75832e-13
RASGEF1B	10.0074	4.7508	1.6108	0.000316202	0.000886199
RASL11A	102.395	4.09096	0.437193	4.46364e-22	8.24371e-21
RASL11B	57.6822	4.65491	0.602353	2.18811e-15	2.27981e-14
RASSF5	291.569	3.14774	0.266844	1.00681e-32	3.62363e-31
RBAK	894.153	1.52555	0.158721	1.88778e-22	3.56385e-21
RBBP5	1087.63	1.22058	0.161626	1.7053e-14	1.62294e-13
RBBP6	4533.85	1.62674	0.134385	2.57914e-34	1.01656e-32
RBM14	3645.47	2.32125	0.156117	7.81442e-51	6.28263e-49
RBM15	673.68	1.62057	0.167456	9.39385e-23	1.81802e-21
RBM20	80.2152	1.40371	0.360135	2.84717e-05	9.37645e-05
RBM22	1926.97	1.4181	0.138588	4.66793e-25	1.06245e-23
RBM25	6610.16	1.1601	0.149005	3.81042e-15	3.88249e-14
RBM27	2471.91	1.66997	0.150202	2.57594e-29	7.7518e-28
RBM28	1640.08	1.38371	0.142152	7.40218e-23	1.45522e-21
RBM33	3017.01	2.37233	0.143577	3.90921e-62	4.48034e-60
RBM38	23.8209	2.00764	0.696563	0.000632642	0.00168399
RBM39	8008.3	1.54882	0.129282	1.15362e-33	4.35571e-32
RBM44	30.0463	1.20081	0.550137	0.00960049	0.0202723
RBM5	4266.45	1.49695	0.136351	9.9877e-29	2.87703e-27
RBM6	3129.56	1.1604	0.132335	7.70791e-19	1.11214e-17
RBMS2	3444.63	1.44216	0.157065	1.54173e-20	2.52425e-19
RBMS3	1038.26	1.71249	0.212187	1.78027e-16	2.04182e-15
RBPJ	2675.75	1.06305	0.155858	4.46086e-12	3.35135e-11
RC3H1	2098.84	2.80237	0.173806	2.52131e-59	2.73452e-57
RCBTB2	305.248	1.06718	0.242253	5.15391e-06	1.89074e-05
RCC2	4284.49	1.39051	0.128617	1.01584e-27	2.7e-26
RCE1	520.641	1.31293	0.17778	5.22065e-14	4.79896e-13
RCHY1	494.191	1.18957	0.211564	7.54845e-09	3.97727e-08
RCL1	363.93	1.43593	0.197053	9.34379e-14	8.37934e-13
RCOR2	10.3453	2.88844	1.13692	0.00108305	0.002779
RCOR3	1200.32	1.88713	0.160981	2.26182e-32	7.96317e-31
RDH10	1033.58	2.25914	0.194801	6.91481e-32	2.38768e-30
RDH13	71.9017	1.17883	0.368654	0.000510977	0.00138222
REL	654.013	2.4765	0.214168	8.69737e-32	2.99679e-30
RELT	710.961	1.60148	0.170386	1.59878e-21	2.8091e-20
RETREG3	1373.28	1.33214	0.166606	4.54322e-16	5.01492e-15
REV3L	2583.47	1.36844	0.165856	5.30985e-17	6.42269e-16
RFPL3S	28.8255	4.44314	0.812763	4.98806e-09	2.69499e-08
RFPL4A	6.70943	2.4867	1.49387	0.00758562	0.0164013
RFX3	279.874	1.55152	0.233466	7.1294e-12	5.27282e-11
RFX7	1907.58	2.06856	0.166479	3.19063e-36	1.38604e-34
RGL1	758.146	1.11171	0.160031	1.72217e-12	1.36289e-11
RGN	8.35068	4.59352	1.65696	0.000689244	0.00182444
RGS16	40.3116	5.62957	0.838442	8.87273e-12	6.50854e-11
RGS2	255.512	4.17207	0.324358	1.10538e-38	5.33223e-37
RHEBL1	85.5156	1.13614	0.352751	0.000494899	0.0013421
RHOB	3605.06	1.28163	0.153987	3.09611e-17	3.86655e-16
RHOF	59.527	1.51285	0.429085	0.000116997	0.00035149
RHOT2	2582.51	1.04222	0.140131	5.43341e-14	4.98037e-13
RHPN2	728.344	1.27069	0.171105	4.27592e-14	3.95529e-13
RICTOR	2340.49	2.29283	0.175937	1.22518e-39	6.24571e-38
RIOK1	922.486	1.12534	0.153866	1.17642e-13	1.03999e-12
RIOK3	3913.86	1.92874	0.16147	1.54167e-33	5.80731e-32
RIPK4	24.0335	1.26296	0.69792	0.0181136	0.0358458
RIPOR2	237.06	1.2244	0.263614	1.19888e-06	4.77779e-06
RIT1	897.798	1.06588	0.159059	1.01602e-11	7.40842e-11
RLF	1799.4	1.84463	0.155308	3.36775e-33	1.23688e-31
RMND5A	576.084	1.19565	0.180062	1.19982e-11	8.68688e-11
RN7SK	26.547	1.16159	0.629951	0.0201547	0.0393738
RN7SL832P	76.4579	3.82063	0.478174	2.56127e-16	2.89644e-15
RNA45SN3	13.0114	3.7205	1.27915	0.000249551	0.000709366
RNASEH2C	1528.1	2.27918	0.149779	5.11545e-53	4.72376e-51
RND1	46.8618	4.60878	0.643622	1.85279e-13	1.60714e-12
RNF103	920.441	1.27884	0.172833	4.70731e-14	4.34191e-13
RNF122	150.143	2.1598	0.288624	9.92817e-15	9.67667e-14
RNF138P1	10.8901	3.66093	1.27198	0.000397082	0.00109765
RNF139-AS1	34.9196	1.56566	0.564514	0.00113762	0.00290839
RNF144B	223.595	1.00406	0.244598	2.08896e-05	7.02699e-05
RNF150	165.574	1.3897	0.268897	8.03764e-08	3.71738e-07
RNF152	229.205	2.08587	0.308129	2.55322e-12	1.98557e-11
RNF168	1865.6	2.34785	0.139303	1.29757e-64	1.69102e-62
RNF169	1125.38	1.10928	0.148245	3.32261e-14	3.10008e-13
RNF19B	1208.05	2.60307	0.16621	3.96489e-56	4.02972e-54
RNF223	7.26515	6.19019	2.77532	0.000148033	0.000437492
RNF225	49.7041	9.89722	2.87174	2.56116e-10	1.6011e-09
RNF227	369.493	1.94179	0.208713	2.93778e-21	5.05586e-20
RNF25	921.901	1.29198	0.183608	7.76663e-13	6.32924e-12
RNF38	1703.11	1.80977	0.159405	1.67593e-30	5.43835e-29
RNF39	40.7391	5.05966	0.735372	1.38167e-12	1.09989e-11
RNGTT	1271.55	1.16582	0.168818	2.19315e-12	1.71962e-11
RNMT	1122.59	1.02018	0.180606	8.26715e-09	4.32773e-08
RNPC3	336.06	1.40296	0.209314	6.21969e-12	4.61267e-11
RNU5E-1	3.76119	1.93776	2.63655	0.0231424	0.0446332
RO60	1619.62	1.20928	0.145947	4.87538e-17	5.91044e-16
RP9	340.057	1.31865	0.207643	8.05418e-11	5.32987e-10
RPAP2	817.304	1.13776	0.174591	3.27333e-11	2.26056e-10
RPL21P44	17.0329	1.4836	0.880212	0.0183934	0.0362928
RPL23AP53	306.888	1.05452	0.207641	1.86136e-07	8.24099e-07
RPL32P3	171.85	1.8501	0.266232	6.55662e-13	5.3976e-12
RPP38-DT	150.532	5.92704	0.473875	1.51948e-35	6.39446e-34
RPPH1	24.5174	2.33534	0.693168	0.000102771	0.000311183
RPRD1B	1223.31	1.0767	0.152266	7.37942e-13	6.03499e-12
RPRD2	2843.53	1.74378	0.152039	4.40324e-31	1.47322e-29
RPS14P3	47.4681	3.39288	0.546558	7.99467e-11	5.29561e-10
RPS2	30230.8	1.03147	0.124242	6.06523e-17	7.29272e-16
RPS6KA1	48.2338	1.10597	0.446645	0.00543432	0.0121129
RRAD	227.634	5.38557	0.371268	1.94138e-48	1.40685e-46
RREB1	1418.24	1.23528	0.154313	4.76814e-16	5.2596e-15
RRH	9.38181	4.61273	1.61817	0.000421153	0.00115627
RRN3	2652	1.75268	0.149719	2.82409e-32	9.89965e-31
RRN3P2	88.4219	2.97506	0.379426	5.06413e-16	5.57468e-15
RRN3P3	143.237	1.0566	0.286824	0.000110415	0.000332768
RRP12	1458.11	1.45213	0.166651	9.72299e-19	1.38924e-17
RSBN1	969.813	1.22022	0.154241	9.92971e-16	1.06905e-14
RSF1	2354.3	1.47052	0.146904	4.3154e-24	9.17591e-23
RSRC2	3383.53	1.74559	0.138464	4.73295e-37	2.14242e-35
RSRP1	3928.84	2.39542	0.143851	4.53043e-63	5.38321e-61
RTL5	443.366	2.63825	0.249543	5.41497e-27	1.38022e-25
RTN4R	24.2731	4.72377	0.916523	3.81027e-08	1.84188e-07
RUBCN	1562.44	1.16116	0.152854	1.35125e-14	1.29823e-13
RUFY2	865.132	1.14178	0.166657	3.49373e-12	2.67323e-11
RUFY3	969.194	1.2488	0.159206	1.72828e-15	1.81948e-14
RUNX1T1	450.147	2.69156	0.222568	8.60843e-35	3.46913e-33
S100A14	70.1373	5.94862	0.688269	4.17177e-18	5.62267e-17
S1PR1	687.335	1.27074	0.196224	3.74847e-11	2.57329e-10
SAFB	3964.95	1.44094	0.134321	1.92452e-27	5.05696e-26
SAFB2	6232.45	2.93064	0.139608	1.09635e-98	3.40713e-96
SAP130	2209.32	1.08538	0.142458	1.22867e-14	1.18468e-13
SAP30BP	2816.68	1.34866	0.139832	1.83856e-22	3.47905e-21
SART3	2749.52	1.45262	0.130851	3.79406e-29	1.12293e-27
SATB2	1224.09	2.99237	0.177636	1.99498e-64	2.55864e-62
SBNO1	4057.16	1.85027	0.148526	2.98111e-36	1.30202e-34
SCAF4	2449.38	2.70018	0.158351	4.96705e-66	6.97978e-64
SCAF8	2537.71	1.40333	0.154015	2.66902e-20	4.27467e-19
SCAI	988.531	2.06069	0.182739	4.11534e-30	1.29637e-28
SCAPER	623.269	1.1612	0.178943	4.06648e-11	2.78097e-10
SCARNA1	6.31917	3.92387	1.81246	0.00276406	0.00654657
SCARNA15	12.69	1.36479	0.876674	0.0244355	0.0469756
SCARNA27	11.5129	1.60882	0.970019	0.0147069	0.0298086
SDE2	659.939	1.05954	0.168813	1.71316e-10	1.09209e-09
SDHAF1	144.145	1.06658	0.282792	7.31936e-05	0.000226548
SDHAP1	560.833	1.97589	0.207685	4.07065e-22	7.53512e-21
SDHAP2	501.624	2.03848	0.195505	3.47505e-26	8.45736e-25
SEC24B	2213.83	1.07827	0.155165	2.32567e-12	1.81911e-11
SECISBP2	775.136	1.12053	0.183247	4.46781e-10	2.72452e-09
SELPLG	564.146	2.51044	0.181347	2.11519e-44	1.31975e-42
SEMA6A	14.0696	2.43731	0.920941	0.000905285	0.00235313
SEMA6C	200.386	2.16605	0.265661	4.38431e-17	5.37152e-16
SENP3-EIF4A1	13.1518	1.66178	0.933321	0.0124166	0.0256098
SENP5	1812.01	1.87373	0.148847	5.10066e-37	2.30242e-35
SENP7	814.552	1.13698	0.180637	1.37519e-10	8.88211e-10
SEPTIN4	16.3986	2.20815	0.865876	0.00136957	0.00344685
SERINC4	7.15403	2.38349	1.44997	0.00888243	0.0189417
SERINC5	2004.77	1.50033	0.159634	1.59924e-21	2.8091e-20
SERPINB9	722.761	1.63725	0.210381	1.894e-15	1.99005e-14
SERPINB9P1	83.2399	6.18009	0.685138	9.82006e-20	1.52589e-18
SERPINC1	36.2694	3.82584	0.633635	2.70729e-10	1.68528e-09
SERTAD1	3062.22	3.62432	0.141468	9.82137e-146	8.8174e-143
SERTAD3	914.442	1.27689	0.155303	7.32871e-17	8.70183e-16
SESN1	455.778	1.49091	0.193821	4.14701e-15	4.20161e-14
SESN2	1786.26	2.76934	0.184171	3.57843e-52	3.12581e-50
SESN3	16.4216	2.27961	0.827535	0.0007046	0.00186325
SETBP1	11.4029	1.67675	0.993116	0.0123577	0.025498
SETD1B	2032.9	1.51266	0.133709	3.28313e-30	1.03624e-28
SETD2	4403.32	1.37995	0.137986	5.14485e-24	1.08966e-22
SETD5	3817.3	1.05978	0.137423	5.73771e-15	5.73062e-14
SFPQ	17226.5	1.52525	0.151811	2.7417e-24	5.92325e-23
SFSWAP	1809.81	1.41674	0.149336	8.05455e-22	1.46085e-20
SGK1	7220.79	2.34096	0.403542	8.64522e-10	5.08394e-09
SGK2	7.15082	2.28007	1.39338	0.00888724	0.0189469
SH3BP5-AS1	274.923	1.55161	0.232852	8.00592e-12	5.89679e-11
SH3D21	285.902	2.44929	0.241502	3.68281e-25	8.45372e-24
SH3GL1P1	134.576	3.74215	0.341859	1.38325e-28	3.93545e-27
SH3GL1P2	19.4842	3.20156	0.811456	8.14035e-06	2.91164e-05
SHPRH	538.309	1.29391	0.188152	2.22284e-12	1.74205e-11
SIK2	1816.36	1.20434	0.137795	9.52742e-19	1.36371e-17
SIK3	2031.3	1.88528	0.157345	8.97664e-34	3.42129e-32
SIN3A	3121.26	1.25639	0.134201	3.04672e-21	5.23777e-20
SINHCAF	492.84	1.66231	0.204327	1.08359e-16	1.25977e-15
SIPA1L2	343.217	1.91027	0.256643	1.47765e-14	1.41546e-13
SIRT1	1186.28	1.43021	0.149726	4.12418e-22	7.62548e-21
SIRT7	695.55	1.13236	0.165073	3.22415e-12	2.4787e-11
SIX2	274.242	2.03888	0.72613	0.000631707	0.00168205
SKI	7434.66	2.54074	0.140574	7.46685e-74	1.25692e-71
SKIDA1	21.4407	2.14274	0.729413	0.000456842	0.0012479
SLC10A7	328.757	1.02956	0.212869	6.76023e-07	2.78758e-06
SLC12A2	2202.67	2.43829	0.166119	1.40891e-49	1.08419e-47
SLC15A2	20.4871	1.89041	0.744258	0.00173964	0.00429462
SLC16A1	7281.76	2.47309	0.150496	1.83753e-61	2.09116e-59
SLC17A7	27.6027	1.08088	0.582621	0.0236763	0.0455947
SLC17A9	8.53813	3.8342	1.45161	0.00110247	0.00282567
SLC19A2	244.992	1.15021	0.22692	1.75551e-07	7.80441e-07
SLC1A3	69.9209	2.71419	0.454559	2.635e-10	1.64471e-09
SLC22A13	159.084	5.42761	0.429792	1.64551e-36	7.28532e-35
SLC22A18AS	7.2141	2.4345	1.50002	0.0072883	0.0158326
SLC23A3	75.6476	1.86563	0.374668	1.15293e-07	5.22763e-07
SLC25A25	1918.12	2.24494	0.172843	2.54256e-39	1.27206e-37
SLC25A28	638.367	1.00393	0.164465	5.23795e-10	3.15841e-09
SLC25A30	950.123	1.05771	0.152039	1.68001e-12	1.33098e-11
SLC25A44	1367.99	1.08273	0.14743	9.96555e-14	8.91219e-13
SLC2A11	85.4793	1.43606	0.341703	7.64647e-06	2.7441e-05
SLC2A13	585.939	1.36766	0.171825	5.91913e-16	6.47618e-15
SLC2A3	2351.57	1.12393	0.156021	2.63512e-13	2.24834e-12
SLC30A1	2353.34	2.29107	0.145376	1.05095e-56	1.08867e-54
SLC30A7	1347.5	1.22164	0.14742	4.68712e-17	5.70361e-16
SLC34A2	16.8267	5.92965	1.45388	1.0963e-05	3.83467e-05
SLC35G5	11.1038	3.73361	1.20381	0.000213637	0.000613102
SLC39A2	3.82002	1.93711	2.70831	0.0228916	0.0441969
SLC3A2	5175.63	1.70871	0.150983	2.47934e-30	7.9339e-29
SLC40A1	33.4194	1.26259	0.533653	0.00575069	0.0127478
SLC43A2	1185.44	4.98986	0.192322	3.03764e-150	3.06802e-147
SLC6A13	17.0767	2.51415	0.825405	0.0002611	0.000740371
SLC6A4	7.33943	2.87674	1.647	0.00475772	0.0107396
SLC6A8	312.672	2.89609	0.246662	1.12976e-32	4.0481e-31
SLC7A3	5.10065	2.39842	1.90916	0.0154627	0.0311491
SLC7A5P2	515.159	4.54438	0.220155	1.06575e-95	3.02148e-93
SLC7A6OS	919.366	1.32891	0.166117	4.49688e-16	4.96942e-15
SLFNL1-AS1	324.602	5.39135	0.312867	4.91574e-68	7.15661e-66
SLU7	1477.42	1.07294	0.140766	1.29475e-14	1.24543e-13
SMAD7	1320.52	3.47879	0.172406	2.01153e-91	5.07911e-89
SMARCD1	2881.41	1.10386	0.136041	2.19543e-16	2.4897e-15
SMG1P1	118.751	2.89461	0.337526	8.56854e-19	1.23192e-17
SMG1P2	449.835	4.78398	0.247407	1.28148e-84	2.91672e-82
SMG1P3	379.581	3.48635	0.230364	8.33519e-53	7.57774e-51
SMG1P5	52.2385	2.27011	0.455495	9.46745e-08	4.34889e-07
SMG1P6	244.634	4.27906	0.287982	6.86852e-51	5.54976e-49
SMIM4	190.228	2.11282	0.256512	2.95374e-17	3.69446e-16
SMNDC1	1311.13	1.01863	0.149837	5.57601e-12	4.14482e-11
SMPD3	269.49	1.98564	0.248359	2.13105e-16	2.42179e-15
SMURF1	2321.51	1.03457	0.142018	1.63201e-13	1.42174e-12
SNAI1	819.108	3.9799	0.609607	4.82906e-12	3.6162e-11
SNAPC4	941.461	1.76163	0.152664	1.9394e-31	6.58417e-30
SNHG1	2706.31	1.56859	0.157481	6.56535e-24	1.38507e-22
SNHG11	178.3	1.12433	0.259065	6.38982e-06	2.31731e-05
SNHG12	1554.88	3.04591	0.161995	1.06224e-79	2.11923e-77
SNHG15	460.283	1.6767	0.192913	9.80575e-19	1.39983e-17
SNHG17	589.604	1.07002	0.181962	2.0729e-09	1.17004e-08
SNHG20	71.6955	1.04653	0.360967	0.00167075	0.00413908
SNHG21	95.5408	1.51307	0.344267	2.75752e-06	1.05272e-05
SNHG3	1675.88	1.64875	0.163698	2.07701e-24	4.52352e-23
SNHG4	153.854	1.541	0.272075	4.23883e-09	2.30949e-08
SNHG7	1303.1	1.77559	0.143674	9.57676e-36	4.08339e-34
SNHG9	91.0802	3.22984	0.389985	1.17362e-17	1.52213e-16
SNIP1	792.155	1.20077	0.159544	2.1657e-14	2.04187e-13
SNORA10	11.2621	2.00912	1.00871	0.00536014	0.0119641
SNORA16A	74.5331	2.45735	0.417636	7.18298e-10	4.27224e-09
SNORA20	20.4114	5.46124	1.15103	1.10681e-06	4.43161e-06
SNORA29	14.5776	1.90516	0.854772	0.00366715	0.0084757
SNORA31	9.25983	2.24372	1.16895	0.00533447	0.0119134
SNORA32	52.1033	1.11889	0.42227	0.00324561	0.00758153
SNORA33	55.6796	2.12057	0.43476	1.7265e-07	7.68813e-07
SNORA4	23.5994	1.33265	0.639643	0.00951155	0.0201134
SNORA40	191.574	1.24755	0.262537	7.7378e-07	3.16725e-06
SNORA41	11.8974	1.64945	0.95368	0.0133778	0.0273411
SNORA46	3.70235	1.83204	2.58446	0.0245745	0.0472148
SNORA48	67.1504	3.801	0.477217	3.893e-16	4.32377e-15
SNORA50A	22.1424	3.88692	0.882136	7.61283e-07	3.12163e-06
SNORA51	20.3703	2.51455	0.756606	0.000107258	0.000323918
SNORA55	16.8238	1.38909	0.785379	0.0179251	0.0355075
SNORA57	50.6214	3.17281	0.523311	2.17045e-10	1.36849e-09
SNORA62	40.1528	1.01281	0.502648	0.0193297	0.0379443
SNORA63	27.3617	1.06895	0.56277	0.0221051	0.0428011
SNORA63B	18.0772	1.94112	0.786288	0.00203479	0.00494991
SNORA64	26.3861	1.92751	0.633882	0.00034617	0.000965334
SNORA65	16.7706	1.41875	0.749976	0.013204	0.0270302
SNORA67	74.1684	2.40031	0.389861	1.19176e-10	7.75625e-10
SNORA68	44.2736	3.49992	0.570745	1.33422e-10	8.62783e-10
SNORA70	136.208	1.745	0.338395	6.34597e-08	2.98303e-07
SNORA77	37.6117	2.28578	0.539908	3.46157e-06	1.30607e-05
SNORA77B	22.2138	1.39226	0.648885	0.0080383	0.0172945
SNORA78	54.2472	6.94767	1.04223	4.105e-11	2.80613e-10
SNORA81	54.6257	2.27828	0.449481	5.32128e-08	2.52917e-07
SNORA9	30.466	1.24458	0.562553	0.0081469	0.0175048
SNORC	68.9126	2.02441	0.397404	5.75314e-08	2.71765e-07
SNORD10	57.4142	2.76168	0.44619	7.23883e-11	4.82175e-10
SNORD100	20.6017	1.57454	0.689473	0.00464439	0.0105043
SNORD104	26.8036	1.39879	0.61996	0.00590272	0.0130561
SNORD11	6.17853	1.89832	1.62959	0.0213302	0.0414348
SNORD110	41.6552	1.05495	0.465188	0.00984568	0.0207331
SNORD12C	4.91321	3.18615	2.07579	0.00833965	0.0178881
SNORD133	7.85708	1.92511	1.25962	0.0136441	0.027815
SNORD139	65.5846	2.93601	0.450766	1.12388e-11	8.1553e-11
SNORD13H	5.7927	3.67735	1.94102	0.00453438	0.0102713
SNORD143	21.0796	1.17374	0.678613	0.0249982	0.0479718
SNORD144	7.34148	2.10624	1.40324	0.0127536	0.0262046
SNORD14B	44.6269	2.33724	0.55441	4.12985e-06	1.53917e-05
SNORD157	66.8932	1.67819	0.392112	4.30617e-06	1.60009e-05
SNORD159	79.556	3.66032	0.425462	8.40745e-19	1.21091e-17
SNORD17	47.9404	1.74056	0.459342	3.09849e-05	0.000101442
SNORD1A	11.044	1.90809	1.03132	0.00829007	0.0177959
SNORD2	86.6185	2.63552	0.369616	1.23494e-13	1.09112e-12
SNORD21	11.5441	2.71139	1.10612	0.0015423	0.00384564
SNORD23	17.5477	1.83475	0.782813	0.00289496	0.00682957
SNORD31	63.7836	1.072	0.386399	0.00238152	0.00571848
SNORD3A	30.6292	2.92602	0.665812	1.62629e-06	6.38658e-06
SNORD45A	31.0876	1.52092	0.584228	0.00227132	0.0054734
SNORD59A	7.60314	1.83111	1.27194	0.0167042	0.0333589
SNORD59B	5.17486	2.14527	1.84242	0.0166128	0.0331928
SNORD63	14.0653	1.52532	0.845454	0.0137039	0.0279298
SNORD63B	40.0246	2.03535	0.589288	9.31229e-05	0.000283616
SNORD81	20.3609	1.95213	0.724714	0.000975198	0.00252026
SNORD83A	37.6298	2.72139	0.619668	1.49055e-06	5.86922e-06
SNORD83B	29.2113	1.43188	0.567615	0.00291549	0.00687098
SNORD84	52.1649	1.29317	0.449049	0.0011897	0.00302907
SNORD88B	24.0663	2.65471	0.710019	1.96135e-05	6.61839e-05
SNORD89	22.8248	2.45619	0.700362	5.81008e-05	0.000182987
SNORD9	12.4291	5.21285	1.53718	8.67357e-05	0.000265464
SNORD94	39.3527	3.48094	0.610479	1.85122e-09	1.05189e-08
SNORD99	104.917	3.64775	0.383247	8.8936e-23	1.72741e-21
SNRK	1153.66	1.23369	0.1581	2.39719e-15	2.48962e-14
SNRK-AS1	47.8835	1.41586	0.466528	0.000706069	0.00186653
SNRNP48	1111.67	1.38528	0.199701	1.38425e-12	1.1014e-11
SOCS1	213.905	1.73295	0.242564	2.12573e-13	1.83209e-12
SOCS3	1161.01	1.44103	0.174546	4.8092e-17	5.84336e-16
SOCS7	620.062	1.11235	0.172627	5.05546e-11	3.42686e-10
SORBS1	58.8682	2.75723	0.443345	5.92623e-11	3.98535e-10
SOWAHC	1082.26	1.15408	0.148462	3.2251e-15	3.31537e-14
SOX13	1071.56	2.25427	0.154441	4.65683e-49	3.5002e-47
SOX15	26.7071	2.20887	0.643528	8.81912e-05	0.000269765
SOX18	9.27507	3.7767	1.4108	0.000746177	0.00196516
SOX4	77.078	2.03119	0.412619	1.12482e-07	5.10878e-07
SOX5	484.427	2.4181	0.211999	6.08192e-31	2.02647e-29
SOX6	92.4111	1.90109	0.341472	5.32035e-09	2.86303e-08
SOX8	10.4487	7.01016	2.73986	1.64111e-05	5.59619e-05
SP6	138.409	2.36033	0.303524	1.24708e-15	1.33022e-14
SPACA6	382.953	1.25652	0.201194	1.66485e-10	1.06382e-09
SPART-AS1	10.4107	2.0049	1.0771	0.00761608	0.0164628
SPATA13	1621.06	1.41101	0.153197	1.11256e-20	1.83834e-19
SPATA2	552.432	1.57164	0.188694	2.25981e-17	2.85972e-16
SPATA5	706.77	1.35921	0.176593	5.07e-15	5.09206e-14
SPATA5L1	582.879	1.66091	0.172852	1.8949e-22	3.56894e-21
SPDYA	19.5662	2.35082	0.779352	0.000267031	0.000756392
SPEF1	9.00582	2.87763	1.24307	0.00188008	0.00460613
SPEN	5871.56	1.94708	0.12987	1.62106e-51	1.35732e-49
SPI1	3.57374	3.76714	3.5166	0.00558919	0.0124204
SPINDOC	1154.72	1.22781	0.147571	3.4471e-17	4.28501e-16
SPIRE1	1691.17	1.09241	0.143352	1.18094e-14	1.14138e-13
SPOCK2	16.3671	3.0075	0.883621	6.25555e-05	0.000195948
SPRED2	1177.43	1.15208	0.151444	1.20368e-14	1.16267e-13
SPRY4-IT1	38.5149	1.5971	0.512041	0.00039582	0.00109453
SPSB1	980.589	1.36591	0.162609	1.56744e-17	2.00553e-16
SPTA1	67.229	1.16342	0.405017	0.0016299	0.00404517
SPTY2D1	2338.13	1.94832	0.156619	3.10305e-36	1.35163e-34
SPX	38.7608	3.80541	0.644681	5.28026e-10	3.18273e-09
SREK1IP1	1224.94	1.13335	0.171084	1.5482e-11	1.10557e-10
SRGAP1	2797.17	1.07384	0.164965	3.6035e-11	2.47904e-10
SRRM1	4730.53	1.4171	0.159127	1.70676e-19	2.58736e-18
SRRT	8840.13	1.67647	0.125762	3.51007e-41	1.92934e-39
SRSF10	5481.71	1.419	0.1439	1.99665e-23	4.08428e-22
SRSF2	11817.8	1.55177	0.135271	3.73979e-31	1.25645e-29
SRSF6	8779.68	1.69649	0.135583	2.14256e-36	9.46005e-35
SRSF7	7755.92	2.13647	0.15122	4.2346e-46	2.80456e-44
SS18L1	968.562	2.48126	0.170093	5.90302e-49	4.41634e-47
STAG3L2	304.624	1.12829	0.222266	1.76485e-07	7.84161e-07
STAR	6.45228	2.07826	1.57112	0.0135179	0.0275855
STARD5	212.66	2.19201	0.287096	3.94973e-15	4.01684e-14
STARD9	1018.35	1.71591	0.177348	9.94978e-23	1.91872e-21
STEAP3-AS1	8.87728	2.38913	1.22266	0.00448212	0.0101686
STK38L	647.075	1.55511	0.171915	4.10207e-20	6.50534e-19
STK4	1630.29	1.00358	0.149183	8.92147e-12	6.54133e-11
STPG3	17.206	8.00481	2.75005	5.68059e-07	2.36228e-06
STPG4	32.8165	3.41697	0.70302	1.49194e-07	6.69899e-07
STRIP1	1673.47	1.15277	0.141483	1.6487e-16	1.89495e-15
STRIP2	1058.22	1.47455	0.17791	3.82557e-17	4.73725e-16
STRN3	1648.41	1.04855	0.146358	3.79371e-13	3.19636e-12
STX1B	65.7285	1.0462	0.39411	0.0036124	0.00835978
STX3	933.146	1.12614	0.186869	7.68018e-10	4.55623e-09
STX5	1757.4	1.52551	0.165054	7.18793e-21	1.20495e-19
SUDS3	1856.41	1.42809	0.149902	5.17689e-22	9.51747e-21
SUFU	818.05	1.24629	0.156924	7.4681e-16	8.12691e-15
SUGT1P4-STRA6LP	102.727	2.92	0.355965	2.91843e-17	3.65595e-16
SUMO4	16.2199	3.71468	0.962305	1.17275e-05	4.08087e-05
SUPT6H	6024.11	1.05651	0.138488	1.16334e-14	1.12505e-13
SUPV3L1	710.193	1.12995	0.176512	7.02894e-11	4.68983e-10
SURF6	993.509	1.06828	0.157118	5.14055e-12	3.83701e-11
SUSD6	889.754	1.57482	0.160691	3.35784e-23	6.7575e-22
SUZ12P1	351.38	2.05117	0.217894	1.03771e-21	1.85914e-20
SWT1	195.599	1.60451	0.252125	4.6926e-11	3.19026e-10
SYCP3	23.6277	4.51238	0.882935	8.03976e-08	3.71738e-07
SYDE2	271.959	1.46983	0.226355	2.59807e-11	1.81282e-10
SYNJ1	1697.09	2.3032	0.163005	4.62813e-46	3.05267e-44
SYP	18.4439	1.68361	0.755662	0.0042424	0.00966955
SYT5	10.7757	2.97945	1.14403	0.000902803	0.00234706
TAC3	7.41241	2.76627	1.41943	0.0041956	0.00957234
TACSTD2	9.98106	6.85919	2.80026	3.8947e-05	0.000125902
TADA1	270.057	1.03865	0.22056	1.20741e-06	4.80941e-06
TADA2B	1057.03	1.09532	0.149646	1.12631e-13	9.9875e-13
TAF1D	2623.83	1.19398	0.155712	7.59189e-15	7.48536e-14
TAF3	936.032	1.50503	0.161491	3.58542e-21	6.13126e-20
TAF7L	23.1744	3.17561	0.74342	2.50433e-06	9.60827e-06
TAF8	603.051	1.18011	0.167692	7.8232e-13	6.37213e-12
TAL2	9.51042	3.89499	1.37573	0.000518545	0.00140082
TALAM1	246.734	1.71003	0.277715	1.97577e-10	1.25111e-09
TAOK1	6109.97	1.23278	0.147382	2.42637e-17	3.05852e-16
TAOK2	3751.67	1.05169	0.127878	9.27412e-17	1.08759e-15
TAPT1	748.789	1.19654	0.161377	5.33171e-14	4.8927e-13
TARS3	505.957	1.32934	0.185841	2.75793e-13	2.34816e-12
TASP1	240.516	1.38929	0.226024	2.51442e-10	1.5737e-09
TBC1D12	687.151	1.00537	0.181969	1.70615e-08	8.57587e-08
TBC1D22B	686.036	1.59465	0.174394	1.65439e-20	2.70049e-19
TBC1D3F	26.7136	2.11872	0.644163	0.000159062	0.00046693
TBC1D8	794.524	1.68621	0.181078	2.85475e-21	4.9182e-20
TBILA	67.367	1.2022	0.441802	0.00245366	0.00587773
TBK1	1504.79	1.4534	0.153784	1.06808e-21	1.91142e-20
TBKBP1	186.553	1.09734	0.245999	3.52883e-06	1.32958e-05
TBR1	8.28091	6.49751	2.76087	7.1192e-05	0.000221073
TBX19	113.829	1.31369	0.310236	7.57037e-06	2.71921e-05
TBX3	5576.26	1.40437	0.123535	1.95754e-30	6.31414e-29
TBX4	6.76499	3.78053	1.80656	0.00243258	0.00583155
TCAP	22.5206	4.08209	0.889488	6.01004e-07	2.49415e-06
TCERG1	3284.11	1.09151	0.156527	1.82091e-12	1.43892e-11
TCF4	2588.51	1.0087	0.151414	1.42489e-11	1.02157e-10
TCF7L2	1022.96	2.20547	0.178477	8.39104e-36	3.58728e-34
TDG	1044.17	1.75043	0.157954	3.9343e-29	1.16231e-27
TEC	199.597	1.20786	0.243576	2.84395e-07	1.23014e-06
TEKT2	15.5646	7.80588	2.73618	1.04502e-06	4.20191e-06
TENT5A	1871.16	1.17062	0.151933	5.67902e-15	5.67551e-14
TENT5B	1035.75	1.46796	0.189844	3.30061e-15	3.39084e-14
TENT5C	318.074	2.09969	0.226595	4.08613e-21	6.95804e-20
TEPSIN	666.736	1.27736	0.167433	8.3403e-15	8.17835e-14
TERT	15008.2	3.75646	0.797972	1.73712e-07	7.72689e-07
TESK2	201.797	1.57927	0.243201	2.05355e-11	1.44851e-10
TET1	342.411	1.99745	0.227419	2.42614e-19	3.61349e-18
TET2	1108.15	1.90113	0.175714	5.96074e-28	1.62438e-26
TET3	995.723	2.07228	0.167878	7.52574e-36	3.22589e-34
TEX14	32.0522	6.07713	1.18204	9.00472e-08	4.14585e-07
TEX29	33.7193	3.15176	0.606047	2.39943e-08	1.18216e-07
TFCP2L1	4.5895	4.8821	2.99536	0.0017547	0.00432584
TGFB3	25.571	1.31179	0.599745	0.00796592	0.017157
THAP3	448.271	1.05072	0.182557	4.18876e-09	2.28298e-08
THEGL	8.47601	6.55214	2.75121	5.89208e-05	0.000185311
THEMIS	3.43748	3.45628	3.90665	0.00696824	0.0152089
THOC5	1684.06	1.48725	0.142221	4.02741e-26	9.75757e-25
THOC6	767.255	1.2577	0.159994	1.97884e-15	2.06978e-14
THUMPD2	190.477	1.24132	0.25922	6.73784e-07	2.77906e-06
THUMPD3-AS1	369.411	1.25255	0.234705	3.8371e-08	1.85263e-07
TIAF1	21.4499	1.39425	0.669991	0.00898684	0.0191391
TIAL1	4332.23	1.03778	0.152459	5.00247e-12	3.7374e-11
TICRR	1208.34	1.00419	0.154823	4.66158e-11	3.1705e-10
TIMD4	3.76119	1.93776	2.63655	0.0231424	0.0446332
TIMM23B-AGAP6	27.0397	2.07176	0.634398	0.00016014	0.000469836
TIMM29	322.403	1.01749	0.200733	1.95142e-07	8.61377e-07
TIPARP	3471.31	1.18279	0.151145	2.07646e-15	2.16767e-14
TKTL1	21.7542	3.87445	0.834781	5.28185e-07	2.20897e-06
TLCD1	91.1649	1.69707	0.342802	1.64745e-07	7.35232e-07
TLE1	370.527	1.14993	0.205347	9.57033e-09	4.97288e-08
TLE3	1432.98	2.34501	0.152967	8.91509e-54	8.47458e-52
TLK1	2089.61	1.14553	0.147918	4.32127e-15	4.36994e-14
TLK2	1758.2	1.33886	0.139331	2.58277e-22	4.82515e-21
TLL2	16.9251	2.2898	0.821492	0.000676341	0.00179293
TMC7	79.4811	1.2736	0.36358	0.000148642	0.000439212
TMEM121B	13.1082	2.18809	0.972371	0.00295592	0.00695308
TMEM131L	745.398	2.09436	0.189113	3.50236e-29	1.04041e-27
TMEM169	29.7169	1.98134	0.59913	0.000135481	0.000402385
TMEM183A	992.313	1.12189	0.159687	9.83445e-13	7.94226e-12
TMEM201	813.776	1.04166	0.161281	5.82123e-11	3.92126e-10
TMEM268	175.286	1.16252	0.265868	4.8319e-06	1.78151e-05
TMEM30CP	3.82768	4.14229	3.27764	0.00410497	0.00938942
TMEM64	712.841	1.83782	0.186488	1.63444e-23	3.36465e-22
TMEM81	82.6311	1.9473	0.430264	1.09645e-06	4.39451e-06
TMEM87A	3146.9	1.18967	0.141275	1.59188e-17	2.03518e-16
TMEM88	10.2321	2.34498	1.12281	0.00326421	0.00761949
TMOD4	18.4614	1.19737	0.694774	0.0244137	0.0469394
TMPRSS5	30.9714	3.0454	0.673389	9.29929e-07	3.77011e-06
TNF	38.4211	2.71831	0.579688	3.84513e-07	1.62919e-06
TNFAIP2	1169.8	2.03211	0.17233	8.29627e-33	3.006e-31
TNFRSF10A	241.73	1.03227	0.222595	1.73609e-06	6.79466e-06
TNFRSF10B	3895.24	1.51269	0.150349	2.40589e-24	5.20471e-23
TNFRSF10D	8523.48	4.28569	0.173823	2.8715e-135	1.65727e-132
TNFSF13B	74.2098	3.6719	0.441285	1.77928e-17	2.26047e-16
TNFSF9	1227.65	2.32132	0.162617	4.84852e-47	3.29211e-45
TNIK	282.81	1.08447	0.211119	1.29405e-07	5.84458e-07
TNKS	2630.41	1.55926	0.150994	1.46221e-25	3.4295e-24
TNRC18	5940.18	1.06295	0.138038	6.4286e-15	6.38514e-14
TNRC6A	3990.77	1.20743	0.138411	1.11222e-18	1.58217e-17
TNRC6B	1664.79	1.69983	0.154473	9.45446e-29	2.72829e-27
[truncated: 307 more rows]

## Sheet: deseq2_ATRX_DOWN
GeneName	baseMean	log2FoldChange	lfcSE	pvalue	padj
A2M	4722.73	-1.54021	0.60836	0.00215504	0.00521836
A4GALT	218.289	-1.22082	0.287444	7.2787e-06	2.62085e-05
AARD	18.8917	-1.66852	0.77308	0.00565334	0.0125492
ABCD1	302.787	-1.36433	0.226704	5.14286e-10	3.10686e-09
ABHD11	337.182	-1.07353	0.225556	9.29857e-07	3.77011e-06
ABHD14B	170.821	-1.14814	0.259492	3.99181e-06	1.49151e-05
ABI3	66.1903	-1.96096	0.419755	5.50498e-07	2.29635e-06
ABI3BP	201.274	-1.3759	0.291097	6.78431e-07	2.7968e-06
ABRACL	131.139	-1.26701	0.306658	1.25766e-05	4.35387e-05
ACAN	14.1907	-1.89282	0.963158	0.00736783	0.0159783
ACD	438.729	-1.1858	0.186392	7.96255e-11	5.27788e-10
ACOT13	191.731	-1.05862	0.262694	2.41816e-05	8.05222e-05
ACP5	119.784	-1.79136	0.31607	3.17038e-09	1.75157e-08
ACSM3	32.811	-1.3244	0.584466	0.0064794	0.0142246
ACTA2	1162.92	-1.32011	0.678053	0.0125919	0.0259084
ACTG2	1313.23	-1.44653	0.412364	0.0001183	0.000354945
ACTN1	25262.3	-1.13234	0.118342	7.29835e-22	1.32967e-20
ACTR1B	1307.78	-1.45171	0.156461	4.69924e-21	7.96013e-20
ACTR3	11106.9	-1.13146	0.123736	2.64298e-20	4.23716e-19
ACYP1	116.558	-1.09883	0.316392	0.000207767	0.000598061
ADAM23	389.392	-1.54104	0.199981	3.30346e-15	3.39161e-14
ADAM9	9165.25	-1.50664	0.125206	6.82202e-34	2.61862e-32
ADAMTSL4	323.769	-1.2005	0.219083	1.75507e-08	8.80529e-08
ADCY3	962.076	-2.38082	0.166443	2.13769e-47	1.47628e-45
ADD3	2387.27	-1.15427	0.133173	1.6946e-18	2.37405e-17
ADGRA2	1820.68	-1.61561	0.185159	5.9963e-19	8.72974e-18
ADGRB2	99.4428	-1.69427	0.340085	1.50086e-07	6.73532e-07
ADGRG1	50.7952	-1.03237	0.435993	0.00785228	0.0169303
ADGRG6	188.115	-1.22614	0.25122	3.9678e-07	1.67808e-06
ADGRL4	145.247	-1.96288	0.297007	6.70682e-12	4.96255e-11
ADI1	1596.56	-1.01912	0.139448	1.32491e-13	1.16616e-12
ADIRF	33.2034	-1.49044	0.586099	0.00254838	0.00607849
ADORA2B	463.625	-1.59904	0.204741	1.25893e-15	1.34198e-14
ADPRH	15.8926	-1.44147	0.81795	0.0165507	0.033089
ADRA1B	30.0919	-2.96318	0.702472	3.38071e-06	1.27675e-05
AFAP1L1	338.388	-1.03357	0.203707	1.84965e-07	8.19362e-07
AGAP2-AS1	410.494	-1.25234	0.198788	1.06098e-10	6.95835e-10
AGPAT1	1508.41	-1.05258	0.147112	3.80476e-13	3.20401e-12
AGRN	5873.35	-1.04745	0.123865	1.28068e-17	1.64775e-16
AGT	27.2038	-1.53984	0.693085	0.00497817	0.0111888
AHNAK2	1576.59	-1.20073	0.142774	1.59784e-17	2.0412e-16
AIF1L	74.5306	-3.50582	0.487178	1.44289e-13	1.2638e-12
AIG1	760.863	-1.06308	0.163303	3.63366e-11	2.49872e-10
AK5	894.109	-1.84547	0.164396	5.65568e-30	1.77124e-28
AKR1A1	887.853	-1.01717	0.161428	1.421e-10	9.16702e-10
AKTIP	248.231	-1.45615	0.238782	2.83928e-10	1.76133e-09
ALCAM	8092.81	-1.65468	0.126161	5.45522e-40	2.8165e-38
ALDH3B1	619.04	-1.38593	0.18836	5.85249e-14	5.34933e-13
ALG12	410.399	-1.30135	0.20892	1.5284e-10	9.79729e-10
ALPL	34.5197	-1.06994	0.53858	0.0177532	0.035216
AMN1	70.9159	-1.58417	0.407227	2.22183e-05	7.44756e-05
AMZ2	658.557	-1.35911	0.173331	1.36965e-15	1.4552e-14
ANAPC13	830.911	-2.01333	0.167773	5.36018e-34	2.07723e-32
ANAPC15	528.291	-1.32508	0.177662	2.96385e-14	2.77657e-13
ANAPC16	531.079	-1.2074	0.186044	3.12814e-11	2.16492e-10
ANGPT1	404.467	-1.47165	0.203741	1.5269e-13	1.33521e-12
ANGPTL2	752.435	-1.8997	0.530294	5.33762e-05	0.000169162
ANKRD1	768.552	-2.53127	0.235129	6.76032e-28	1.82993e-26
ANKRD9	365.404	-1.3359	0.224474	7.86712e-10	4.66371e-09
ANO10	1064.89	-1.078	0.149396	2.43351e-13	2.08734e-12
ANPEP	9503.43	-1.57406	0.130794	5.95025e-34	2.28943e-32
ANTKMT	207.753	-1.06362	0.247282	7.37635e-06	2.65365e-05
ANTXR2	2100.64	-1.33908	0.150662	2.07697e-19	3.12221e-18
ANXA1	5942.46	-1.81567	0.12445	6.52188e-49	4.85684e-47
ANXA3	25.3478	-1.73039	0.691312	0.00207083	0.00502698
ANXA5	17105.2	-1.06255	0.124039	5.7379e-18	7.63164e-17
ANXA6	10956.1	-1.07698	0.120619	1.97638e-19	2.98016e-18
AOX1	1305.98	-1.63492	0.192356	5.11974e-18	6.8376e-17
AP1S1	998.441	-1.0684	0.151161	7.40873e-13	6.05284e-12
AP1S2	1937.74	-1.02783	0.149205	2.84755e-12	2.20174e-11
AP2A1	4313.41	-1.03967	0.124908	4.11839e-17	5.08427e-16
AP2S1	2436.9	-1.4719	0.135002	3.14728e-28	8.75387e-27
AP3D1	4022.96	-1.09403	0.133366	1.03789e-16	1.21013e-15
AP3S1	1105.47	-1.60095	0.157056	6.01212e-25	1.34751e-23
AP4S1	102.003	-1.01505	0.319253	0.000704974	0.00186394
APCDD1	69.4025	-1.39629	0.412059	0.000187374	0.000543424
APCDD1L	4161.36	-2.1243	0.156064	4.756e-43	2.7948e-41
APEH	1561.01	-1.28552	0.152326	1.08493e-17	1.41391e-16
APOBEC3B	649.658	-1.99042	0.183419	3.98158e-28	1.10175e-26
APOBEC3C	944.467	-1.99106	0.158992	1.08055e-36	4.81037e-35
APOO	128.135	-1.1719	0.294	2.73015e-05	9.02234e-05
APP	9542.3	-1.08281	0.12524	2.41207e-18	3.3287e-17
ARHGAP11A	2641.58	-1.01064	0.140828	3.56145e-13	3.00538e-12
ARHGAP22	1067.19	-1.16429	0.175377	1.26416e-11	9.12004e-11
ARHGDIB	216.946	-1.98737	0.266716	1.32727e-14	1.27595e-13
ARL1	1478.1	-1.48586	0.144414	2.15825e-25	5.01112e-24
ARL2	202.718	-2.01386	0.257872	1.05372e-15	1.12994e-14
ARL4A	267.769	-2.09977	0.246969	3.32524e-18	4.51561e-17
ARLNC1	212.136	-1.23591	0.251455	3.49452e-07	1.48766e-06
ARMCX1	433.132	-1.1952	0.214784	9.36726e-09	4.8752e-08
ARMCX2	1259.96	-1.07428	0.177995	6.91302e-10	4.12382e-09
ARMCX5	119.33	-1.31518	0.304575	5.30795e-06	1.94108e-05
ARNT2	2662.48	-1.14234	0.139873	1.30137e-16	1.5097e-15
ARPC1B	2460.11	-1.76058	0.138006	5.78756e-38	2.68756e-36
ARPC2	7178.2	-1.23984	0.122372	1.47752e-24	3.24853e-23
ARPC3	2613.86	-1.0831	0.134604	3.88641e-16	4.31942e-15
ARPC5	6111.7	-1.49971	0.138715	9.57492e-28	2.55331e-26
ARPIN	524.524	-1.1042	0.18722	1.5352e-09	8.78499e-09
ARRDC1	350.667	-1.04343	0.211067	3.47962e-07	1.48288e-06
ARSA	531.035	-1.0047	0.199287	2.1511e-07	9.45642e-07
ARSJ	1202.33	-1.13462	0.157199	2.25913e-13	1.94396e-12
ARTN	165.159	-1.3864	0.293763	6.47697e-07	2.67761e-06
ARV1	216.705	-1.07989	0.238536	2.78247e-06	1.06099e-05
ASB18	190.914	-2.55495	0.294576	6.66042e-19	9.67917e-18
ASF1B	856.049	-1.13198	0.168615	8.31866e-12	6.11043e-11
ASPH	15200.3	-2.01517	0.12071	2.47402e-63	2.9615e-61
ATG16L2	497.6	-1.03294	0.192974	3.1866e-08	1.5492e-07
ATOH8	408.043	-1.18893	0.235201	1.54843e-07	6.93148e-07
ATOX1	400.247	-1.17107	0.194046	6.40524e-10	3.83082e-09
ATP2B4	12512.4	-1.43914	0.133879	2.09026e-27	5.46578e-26
ATP5MC1	633.789	-1.50201	0.17271	9.04381e-19	1.29679e-17
ATP5MC3	1921.22	-1.1866	0.149754	8.87725e-16	9.58932e-15
ATP5MD	753.412	-1.4263	0.167598	4.9537e-18	6.62132e-17
ATP5MF	257.812	-1.06517	0.225822	1.06549e-06	4.27891e-06
ATP5PD	1768.15	-1.06079	0.142066	3.74437e-14	3.48353e-13
ATP5PF	694.31	-1.41732	0.167426	7.65955e-18	1.00633e-16
ATP6AP2	2409.02	-1.0072	0.138431	1.73701e-13	1.50995e-12
ATP6V1E2	46.8239	-2.12281	0.50785	4.46832e-06	1.65539e-05
ATP6V1G1	893.962	-1.00078	0.162619	3.64394e-10	2.23476e-09
ATP8B3	288.397	-1.05282	0.216798	5.40295e-07	2.2567e-06
ATPSCKMT	272.595	-1.029	0.237468	6.54893e-06	2.37023e-05
ATRAID	880.427	-1.07701	0.15616	2.40537e-12	1.8751e-11
ATXN10	4486.12	-1.02849	0.124838	8.35758e-17	9.86549e-16
AURKA	4202.81	-1.52668	0.145093	1.78396e-26	4.41483e-25
AXL	18330.2	-1.54091	0.118644	3.22333e-39	1.60274e-37
B3GALNT1	11.4919	-1.84975	1.08155	0.0117209	0.0243083
B3GLCT	460.756	-1.3199	0.186275	4.67759e-13	3.91252e-12
B3GNT10	59.8269	-1.11946	0.405849	0.00233093	0.00560867
B3GNT9	782.99	-1.25185	0.182941	2.62728e-12	2.04021e-11
B4GALNT1	492.913	-1.28665	0.180649	3.80684e-13	3.20409e-12
B4GALT2	1373.44	-1.21334	0.151383	4.18005e-16	4.63622e-15
B4GALT4	904.504	-1.25331	0.157143	5.42186e-16	5.95226e-15
B4GAT1	305.392	-1.18955	0.237655	1.99858e-07	8.81231e-07
BACE1	2283.78	-2.26499	0.155265	3.90911e-49	2.96578e-47
BACE2	102.464	-1.64882	0.3383	2.81911e-07	1.21973e-06
BAD	506.334	-1.06623	0.204822	8.28367e-08	3.82797e-07
BAIAP2-DT	105.746	-1.07144	0.378039	0.00180437	0.00443883
BANF1	1798.27	-1.52251	0.143948	9.9214e-27	2.49347e-25
BAX	1466.49	-1.01788	0.146889	2.10853e-12	1.65567e-11
BBIP1	243.11	-1.40426	0.231755	4.12429e-10	2.52266e-09
BBS2	402.122	-1.21595	0.191877	8.95754e-11	5.90591e-10
BCAP31	2191.08	-1.21466	0.135421	1.13631e-19	1.76058e-18
BCAT1	6017.95	-1.13129	0.133865	1.27133e-17	1.63964e-16
BCL2L1	2407.93	-1.2355	0.14359	2.8997e-18	3.96775e-17
BDH1	72.2869	-1.20497	0.388485	0.000723446	0.00190903
BDKRB1	1016.74	-1.37265	0.160952	4.55626e-18	6.11537e-17
BDNF	742.649	-1.22374	0.164981	4.7618e-14	4.38966e-13
BEND6	219.236	-1.08573	0.254697	8.30889e-06	2.96798e-05
BEX1	76.8916	-1.12105	0.379982	0.0012498	0.00317261
BEX3	1670.16	-1.6595	0.156659	6.76023e-27	1.71769e-25
BGN	2747.43	-2.05079	0.184067	1.1811e-29	3.62862e-28
BHLHE41	271.042	-1.14847	0.2228	1.14291e-07	5.18658e-07
BID	290.044	-1.21707	0.23377	7.60253e-08	3.53037e-07
BIRC2	3900.07	-1.63598	0.134626	1.37549e-34	5.48838e-33
BIRC5	3126.77	-1.17564	0.129496	4.44697e-20	7.0385e-19
BIVM	272.537	-1.25873	0.230223	1.53867e-08	7.77757e-08
BLVRA	442.85	-1.05622	0.187908	8.60935e-09	4.49813e-08
BOLA3	249.29	-1.03372	0.227215	2.4735e-06	9.499e-06
BORA	446.802	-1.13412	0.187156	5.938e-10	3.5606e-09
BRD3OS	272.177	-1.28971	0.23241	9.47543e-09	4.92515e-08
BST2	318.629	-1.05752	0.220811	7.32152e-07	3.00828e-06
BTBD6	1265.88	-1.30088	0.152059	3.9092e-18	5.29084e-17
BTN3A2	905.602	-1.02514	0.20681	3.15149e-07	1.35303e-06
BUB1	3649.82	-1.09851	0.127594	3.26135e-18	4.43631e-17
C11orf24	1562.09	-1.08821	0.145981	3.96084e-14	3.67435e-13
C12orf75	5996.09	-2.32728	0.142797	1.89145e-60	2.12263e-58
C16orf74	111.932	-1.7444	0.372715	5.35729e-07	2.23821e-06
C16orf95	97.4916	-1.25875	0.339463	6.98198e-05	0.000217187
C1GALT1C1	383.528	-2.03788	0.230794	1.28956e-19	1.98469e-18
C1QTNF1	466.814	-1.44837	0.185915	1.93031e-15	2.02426e-14
C1R	3313.72	-1.4003	0.425206	0.000272599	0.000771291
C1S	3635.58	-1.9843	0.410444	2.06799e-07	9.11088e-07
C20orf27	759.507	-1.40428	0.162797	2.08756e-18	2.90318e-17
C22orf15	12.3046	-1.50306	1.0055	0.0217238	0.042147
C2orf74	249.053	-1.48578	0.233209	5.13287e-11	3.47641e-10
C4orf3	1466.06	-1.14724	0.16108	4.26649e-13	3.57606e-12
C5	204.337	-1.03927	0.24802	1.35314e-05	4.66741e-05
C5orf15	1440.55	-1.19553	0.143842	3.6884e-17	4.57441e-16
C6orf47	393.864	-1.04307	0.22907	2.30154e-06	8.88084e-06
C6orf89	2022.44	-1.14275	0.136295	2.18195e-17	2.76551e-16
C6orf99	25.2035	-2.78913	0.758468	3.00441e-05	9.85812e-05
C7orf25	241.597	-1.17379	0.227697	1.03738e-07	4.73961e-07
C7orf50	654.86	-1.48622	0.16956	5.20578e-19	7.60627e-18
CA9	86.9176	-1.22527	0.367501	0.000288268	0.000812419
CABP1	30.7795	-1.37279	0.609308	0.00592251	0.0130945
CACTIN-AS1	17.2851	-1.34906	0.836104	0.0220638	0.0427315
CALD1	25289.6	-1.22976	0.123452	1.09037e-23	2.26483e-22
CALU	33637.1	-1.37826	0.126881	6.25789e-28	1.69962e-26
CAMK2N2	87.2502	-1.53848	0.374545	1.00686e-05	3.53868e-05
CANT1	2518.07	-1.64067	0.167792	3.07708e-23	6.21569e-22
CAP2	1686.08	-1.31185	0.14877	4.33473e-19	6.35079e-18
CAPG	706.547	-1.3253	0.170009	2.1775e-15	2.27022e-14
CAPN1	3730.67	-1.12099	0.130622	4.07935e-18	5.50729e-17
CAPN2	13173.2	-1.06698	0.120726	3.76762e-19	5.55012e-18
CAPZB	4969.47	-1.21477	0.123985	4.49461e-23	8.96702e-22
CASC4	1996.04	-1.18551	0.14228	3.14368e-17	3.91687e-16
CAV1	25408.4	-1.30721	0.130977	6.52729e-24	1.37884e-22
CAV2	3189.46	-1.43043	0.13623	2.56517e-26	6.29031e-25
CBX1	3031.57	-1.22703	0.140063	7.11779e-19	1.03068e-17
CBX7	384.616	-1.26615	0.196275	3.97104e-11	2.71916e-10
CCBE1	3837.35	-1.03128	0.153921	1.0043e-11	7.33042e-11
CCDC124	689.243	-1.05781	0.165466	7.53748e-11	5.00229e-10
CCDC167	76.9588	-1.46007	0.37708	2.92977e-05	9.63083e-05
CCDC18	836.869	-1.02794	0.178867	4.57172e-09	2.48083e-08
CCDC71L	1796.8	-1.20604	0.158327	9.71567e-15	9.48672e-14
CCDC74A	69.9443	-1.17537	0.39042	0.0010016	0.00258231
CCDC80	9964.97	-2.97029	0.163788	1.55797e-74	2.67838e-72
CCDC90B	700.681	-1.00703	0.169379	1.33153e-09	7.67111e-09
CCL2	368.836	-1.84108	0.208962	2.30194e-19	3.4412e-18
CCM2	1189.64	-1.22848	0.162908	1.68583e-14	1.60631e-13
CCN5	67.4535	-1.32211	0.505559	0.00242365	0.00581188
CCNB1	5305.05	-1.4837	0.12854	2.24045e-31	7.59029e-30
CCNB3	195.642	-1.82764	0.260301	4.1845e-13	3.51099e-12
CCND1	12780.3	-1.26888	0.140619	6.70616e-20	1.05011e-18
CCNF	1784.36	-1.10503	0.137134	3.43479e-16	3.84659e-15
CCNI	5338.98	-1.04455	0.123218	1.10476e-17	1.43859e-16
CCT6A	5249.16	-1.16578	0.13119	2.58558e-19	3.84035e-18
CD151	4627.55	-1.74489	0.153642	1.39248e-30	4.52768e-29
CD320	487.464	-1.32514	0.181768	1.05229e-13	9.38467e-13
CD59	13590.1	-1.62292	0.125143	5.04385e-39	2.45508e-37
CD63	10466.8	-1.39535	0.140783	1.33673e-23	2.75882e-22
CD68	1428.66	-1.05696	0.184962	5.3385e-09	2.87161e-08
CD82	959.218	-2.37208	0.172118	3.17648e-44	1.95178e-42
CD9	1707.43	-1.83716	0.147552	2.49707e-36	1.09654e-34
CD99	6694.92	-1.09737	0.128809	6.85817e-18	9.04719e-17
CD99L2	1394.68	-1.02053	0.153039	1.22747e-11	8.8751e-11
CDA	415.303	-1.67858	0.212588	5.74982e-16	6.29947e-15
CDC14B	478.097	-1.03956	0.187847	1.56803e-08	7.91358e-08
CDC26	137.577	-1.0129	0.281743	0.000152639	0.000450282
CDC42	5119.36	-1.0908	0.124884	1.08737e-18	1.54955e-17
CDCA3	1765.45	-1.56236	0.154851	1.54866e-24	3.39571e-23
CDCP1	90.557	-1.5183	0.378317	1.37488e-05	4.73833e-05
CDH13	804.222	-1.11103	0.163003	4.26937e-12	3.21645e-11
CDH4	314.61	-2.57535	0.273753	7.9133e-22	1.43684e-20
CDH6	4.54573	-3.24476	3.15995	0.00720826	0.0156714
CDK1	3406.97	-1.34305	0.131554	5.90147e-25	1.32455e-23
CDK2AP1	2895.06	-1.46834	0.133052	7.21678e-29	2.10892e-27
CDK5	301.003	-1.3829	0.221356	1.21525e-10	7.89959e-10
CDKN3	882.068	-1.4845	0.157219	1.03428e-21	1.85505e-20
CEBPZOS	680.235	-1.32426	0.176357	2.05361e-14	1.93959e-13
CEMIP	15732.9	-1.78349	0.483246	4.00858e-05	0.000129376
CENPA	844.809	-1.99092	0.181479	7.36305e-29	2.14778e-27
CENPI	1161.17	-1.03305	0.146566	8.69234e-13	7.04454e-12
CENPM	380.195	-1.16673	0.196889	1.33318e-09	7.67789e-09
CENPW	378.234	-1.55031	0.203669	6.63757e-15	6.58056e-14
CENPX	591.477	-1.02748	0.187417	1.94054e-08	9.67575e-08
CEP55	3637.24	-1.76081	0.14332	2.14494e-35	8.91094e-34
CERCAM	2298.63	-1.75675	0.155697	3.21192e-30	1.01575e-28
CES1P2	78.2194	-1.67472	0.396029	5.81064e-06	2.11677e-05
CES2	570.336	-1.23846	0.177172	1.00029e-12	8.07027e-12
CETN2	514.772	-1.87223	0.191434	2.27082e-23	4.63925e-22
CETN3	292.703	-1.25557	0.252286	2.09524e-07	9.22087e-07
CFB	31.641	-2.24746	0.661125	8.78957e-05	0.000268912
CFDP1	677.503	-1.00507	0.179291	9.78655e-09	5.07381e-08
CFH	48.2217	-1.14382	0.452727	0.00443611	0.0100727
CFI	15.9947	-1.47672	0.838415	0.0159115	0.0319534
CFL2	3980.2	-1.6667	0.133685	2.62409e-36	1.1492e-34
CHCHD2	2516.09	-1.0483	0.136884	8.76896e-15	8.59347e-14
CHID1	790.719	-2.03028	0.16558	2.41312e-35	9.97341e-34
CHMP2A	812.254	-1.09545	0.157903	1.80675e-12	1.42843e-11
CHMP4A	490.009	-1.15207	0.188388	3.78589e-10	2.32006e-09
CHMP6	361.409	-1.17425	0.209101	7.45647e-09	3.93266e-08
CHPF2	1541.75	-2.26774	0.179819	1.97454e-37	9.0137e-36
CHRAC1	501.713	-1.3322	0.18632	2.89089e-13	2.45878e-12
CHST4	18.0491	-1.62303	0.787901	0.00759133	0.0164115
CIP2A	1817.25	-1.00512	0.136851	1.04933e-13	9.36341e-13
CISD2	551.443	-1.32286	0.181085	1.02859e-13	9.18847e-13
CISD3	351.146	-1.3084	0.204302	5.0016e-11	3.39177e-10
CKAP4	9515.76	-1.41425	0.122293	1.87101e-31	6.36537e-30
CLCA2	49.6157	-2.69444	0.599032	8.04158e-07	3.28493e-06
CLDN1	208.3	-1.31813	0.246605	2.98764e-08	1.45642e-07
CLDN11	953.883	-1.91531	0.179321	1.86237e-27	4.90162e-26
CLDN7	38.9402	-1.1725	0.500552	0.0066939	0.0146576
CLEC11A	2076.28	-1.97845	0.191519	7.76695e-26	1.85397e-24
CLEC2B	196.239	-1.21024	0.250445	5.08091e-07	2.12879e-06
CLEC3B	275.439	-1.61744	0.270259	4.55607e-10	2.77311e-09
CLEC4O	34.8352	-2.47492	0.623537	1.14624e-05	3.9981e-05
CLIC1	10579.2	-1.36585	0.124183	1.24624e-28	3.55817e-27
CLIC4	28427.5	-1.10623	0.120574	2.70394e-20	4.32631e-19
CLSTN1	4809.01	-1.08706	0.134358	2.60295e-16	2.94152e-15
CLU	1520.08	-1.31367	0.44383	0.000925522	0.00240099
CMAHP	357.213	-1.32024	0.202329	2.24005e-11	1.57525e-10
CMC4	57.1831	-1.62023	0.449897	6.92681e-05	0.000215686
CMTM1	60.57	-1.63462	0.478224	0.000120121	0.000359941
CNDP2	959.574	-1.15789	0.166112	1.40618e-12	1.1183e-11
CNIH3	251.822	-1.41093	0.241309	1.58548e-09	9.05669e-09
CNN3	5528.11	-1.16303	0.133668	1.41904e-18	2.00452e-17
CNPY4	538.783	-1.26333	0.202353	1.08374e-10	7.08464e-10
CNRIP1	1006.93	-1.38312	0.154152	9.55078e-20	1.48547e-18
COA3	442.503	-1.08265	0.187693	3.53706e-09	1.9422e-08
COL11A1	447.097	-1.08188	0.191761	7.88149e-09	4.13926e-08
COL12A1	12918.4	-1.15579	0.158395	1.23672e-13	1.0921e-12
COL13A1	1658.87	-1.47028	0.149066	1.83127e-23	3.75549e-22
COL15A1	457.216	-1.16512	0.564257	0.0125975	0.0259134
COL17A1	117.065	-1.64295	0.320193	6.97532e-08	3.25878e-07
COL1A2	102037	-1.18882	0.181661	2.20147e-11	1.54947e-10
COL4A2	15591.8	-1.2759	0.156571	1.31085e-16	1.51961e-15
COL6A2	29519.3	-1.60938	0.157516	4.09295e-25	9.38184e-24
COL6A3	70884.2	-2.26716	0.132793	4.78492e-66	6.78283e-64
COL8A1	1423.34	-2.07754	0.147931	1.29986e-45	8.33562e-44
COL8A2	22.6061	-1.29775	0.661151	0.0137518	0.0280168
COMMD2	655.212	-1.05487	0.176596	1.04831e-09	6.10694e-09
COMT	1141.91	-2.43657	0.161921	3.31406e-52	2.92651e-50
COPG2	422.036	-1.0846	0.190226	5.50342e-09	2.95368e-08
COPS7A	1141.93	-1.25451	0.170804	7.04483e-14	6.38142e-13
COPZ2	578.43	-1.36594	0.177337	4.13114e-15	4.18993e-14
COQ3	146.809	-1.00616	0.273608	0.000113791	0.000342496
COX14	122.398	-1.47575	0.309296	4.88854e-07	2.05192e-06
COX17	219.214	-1.85475	0.27061	1.14026e-12	9.14922e-12
COX6B1	1096.1	-1.26187	0.155215	1.5029e-16	1.73477e-15
COX6C	416.82	-1.13581	0.193872	1.90391e-09	1.07917e-08
COX7B	517.129	-1.2481	0.178146	9.08519e-13	7.35186e-12
COX7B2	187.691	-2.49323	0.303371	1.97344e-17	2.5032e-16
CPED1	2293.56	-1.94788	0.149052	1.03733e-39	5.317e-38
CPOX	858.6	-1.15021	0.160859	3.50477e-13	2.95909e-12
CPQ	328.035	-2.00316	0.22723	1.94148e-19	2.93492e-18
CPSF2	1772.73	-1.04645	0.144968	2.43514e-13	2.08763e-12
CPTP	438.717	-1.24221	0.197266	1.05029e-10	6.89386e-10
CRACD	120.905	-1.59318	0.317892	1.45546e-07	6.53884e-07
CRADD	767.503	-1.49149	0.170016	5.08955e-19	7.44318e-18
CRAT	820.932	-1.52094	0.177606	2.63117e-18	3.62178e-17
CREB3L1	5621.82	-1.31358	0.158696	4.33142e-17	5.32287e-16
CRELD2	923.467	-1.55536	0.162787	3.00097e-22	5.5935e-21
CRYAB	321.281	-1.76139	0.223585	6.25574e-16	6.83984e-15
CRYL1	142.167	-1.12129	0.292268	5.36987e-05	0.000170051
CRYZ	659.33	-1.12844	0.165873	4.27876e-12	3.22203e-11
CSF2RA	369.276	-1.34568	0.200549	6.28233e-12	4.65699e-11
CSGALNACT1	164.647	-1.27897	0.275936	1.28169e-06	5.09397e-06
CSNK1G2	1078.44	-1.06684	0.16068	1.41584e-11	1.01553e-10
CSPG4	7880.9	-1.78674	0.140701	1.29444e-37	5.94267e-36
CSRP1	8075.15	-1.5137	0.132175	8.12926e-31	2.70306e-29
CSTB	1471.17	-1.05038	0.144704	1.80432e-13	1.56594e-12
CTBP1	1658.22	-1.30922	0.159422	7.05011e-17	8.40191e-16
CTBS	447.973	-1.33607	0.189217	5.93808e-13	4.91595e-12
CTNNBIP1	344.755	-1.90846	0.214096	8.43611e-20	1.31463e-18
CTPS2	406.295	-1.19653	0.191446	1.62466e-10	1.03855e-09
CTSB	19408.6	-1.18367	0.125015	1.1265e-21	2.00487e-20
CTSK	1098.47	-1.4044	0.171641	8.82369e-17	1.03778e-15
CTSL	4239.75	-1.87248	0.140878	6.62721e-41	3.59382e-39
CTSZ	2407.91	-1.29766	0.155835	2.7803e-17	3.48833e-16
CUEDC2	558.778	-1.20309	0.175092	2.49502e-12	1.94124e-11
CXCL8	81.5818	-1.05196	0.355684	0.00140767	0.0035345
CYB561A3	548.065	-1.03339	0.178247	3.17571e-09	1.75391e-08
CYB561D2	241.784	-1.03825	0.22988	2.90132e-06	1.10422e-05
CYB5A	570.638	-1.33116	0.180731	5.626e-14	5.15105e-13
CYFIP2	147.414	-1.15937	0.278817	1.34499e-05	4.64028e-05
CYREN	515.549	-1.23643	0.219479	5.99628e-09	3.20119e-08
CYTOR	976.521	-1.43455	0.163137	4.01921e-19	5.90459e-18
DAP	4033.37	-1.17373	0.127945	1.87799e-20	3.05622e-19
DARS1	1889.7	-1.02583	0.140683	1.50633e-13	1.31794e-12
DARS2	987.543	-1.98218	0.16933	1.68823e-32	6.00921e-31
DAZAP2	2238.07	-1.36698	0.148595	1.10463e-20	1.82711e-19
DBI	1311.8	-1.11568	0.144961	6.06481e-15	6.03122e-14
DBNDD1	38.8555	-1.98843	0.551564	5.06073e-05	0.000160924
DBNL	2235.94	-1.21474	0.139919	1.46598e-18	2.06902e-17
DCAKD	340.38	-1.20719	0.209134	2.99395e-09	1.6592e-08
DCDC2	66.2057	-1.57437	0.512134	0.000410394	0.00112961
DCN	1325.09	-1.5049	0.688953	0.00573151	0.0127087
DCTN2	2435.19	-1.10445	0.133569	5.97431e-17	7.18874e-16
DCTN3	783.136	-1.57075	0.167923	2.00848e-21	3.49753e-20
DDIT4L	28.2903	-1.77777	0.65236	0.00110666	0.00283553
DEPDC1	2305.98	-2.4681	0.169407	4.15177e-49	3.13517e-47
DERA	646.622	-1.2296	0.168266	1.03051e-13	9.20054e-13
DEXI	330.202	-1.27059	0.223996	4.5836e-09	2.48644e-08
DGCR2	1414.72	-1.29722	0.157709	6.42398e-17	7.69544e-16
DGLUCY	277.924	-1.0989	0.215456	1.51387e-07	6.79181e-07
DHCR7	502.069	-1.43112	0.185512	3.7291e-15	3.80443e-14
DHFR	943.586	-1.11454	0.156649	4.97344e-13	4.1471e-12
DHRS4	137.955	-1.05928	0.283014	8.08988e-05	0.000248588
DHRS4-AS1	83.2345	-2.24461	0.40635	4.04422e-09	2.20643e-08
DHX32	653.083	-1.10307	0.190216	2.76844e-09	1.53897e-08
DKK3	11315.8	-1.76513	0.158746	2.11685e-29	6.38216e-28
DLEU1	110.15	-1.16699	0.333329	0.0001685	0.000491953
DLGAP5	3598.62	-1.46261	0.134733	5.08392e-28	1.39721e-26
DMAC1	221.718	-1.14931	0.258566	3.31897e-06	1.2549e-05
DMC1	100.954	-1.29707	0.330413	2.86478e-05	9.43061e-05
DMKN	104.063	-1.37816	0.335242	1.28372e-05	4.43742e-05
DNAJB11	1428.14	-1.32926	0.153005	1.20998e-18	1.71519e-17
DNAJC10	3176.09	-1.72099	0.140796	5.00531e-35	2.03743e-33
DNAJC19	191.027	-1.07324	0.264847	2.14636e-05	7.20507e-05
DNASE1L1	1077.94	-1.9271	0.162413	2.76809e-33	1.02597e-31
DNASE2	419.701	-1.59128	0.198417	2.43653e-16	2.75924e-15
DOP1B	1473.73	-1.10468	0.149458	6.18988e-14	5.64177e-13
DPP4	1008.72	-1.06632	0.417275	0.00434841	0.00989166
DPP9	2134.84	-1.3753	0.145984	1.36205e-21	2.41082e-20
DRAM2	362.204	-1.05914	0.201446	6.54281e-08	3.06736e-07
DRAP1	3210.54	-1.20601	0.158324	9.78092e-15	9.5389e-14
DRGX	10.8389	-2.2126	1.22428	0.00858812	0.0183577
DSEL	531.553	-1.06607	0.179107	1.27209e-09	7.34965e-09
DSTN	8184.93	-1.23623	0.13665	6.56668e-20	1.03027e-18
DTD1	828.406	-1.14435	0.158852	2.45553e-13	2.10288e-12
DTD2	239.783	-1.19787	0.238328	1.93189e-07	8.52988e-07
DTYMK	1088.43	-1.29938	0.156291	3.11237e-17	3.88386e-16
DUS4L	38.7184	-1.1916	0.503324	0.00622103	0.0136983
DUT	1692.55	-1.46996	0.145778	1.75238e-24	3.83201e-23
DYNLRB1	1308.81	-1.00437	0.145265	2.32056e-12	1.81599e-11
DYNLT1	1031.93	-1.3857	0.167972	4.63715e-17	5.64705e-16
EBLN3P	771.223	-1.05943	0.175503	6.94413e-10	4.14086e-09
ECE1	4692.93	-1.25218	0.125602	7.50382e-24	1.57688e-22
ECM1	4611.61	-1.89189	0.134495	1.03825e-45	6.68449e-44
ECSCR	76.9533	-1.58542	0.387967	1.17631e-05	4.09062e-05
EDIL3	292.335	-1.04562	0.233089	3.62819e-06	1.36384e-05
EDNRA	60.9433	-1.22244	0.418242	0.00126033	0.00319331
EEF1AKMT2	404.757	-1.26921	0.194108	1.94432e-11	1.37446e-10
EFEMP1	5934.8	-2.17645	0.164344	6.20168e-41	3.37438e-39
EFEMP2	2867.76	-1.81356	0.169569	2.02684e-27	5.31716e-26
EHBP1L1	2495.26	-1.32028	0.181638	1.17098e-13	1.03574e-12
EHD3	595.043	-1.93818	0.191756	9.33773e-25	2.07277e-23
EI24	1968.73	-1.11156	0.155668	3.81732e-13	3.21124e-12
EID1	3788.46	-1.3454	0.138759	1.01124e-22	1.94774e-21
EIF1AY	393.407	-1.27233	0.205419	1.95942e-10	1.24125e-09
EIF3K	1194.21	-1.02766	0.145847	9.10194e-13	7.36173e-12
EIF4E3	81.7756	-1.0036	0.351739	0.00199412	0.00485901
EIF4EBP1	624.297	-1.25272	0.180578	1.59901e-12	1.26853e-11
EIF4G3	2553.8	-1.06286	0.130603	1.85089e-16	2.1198e-15
ELFN1	57.5166	-1.49933	0.466561	0.00030803	0.000864646
ELFN2	923.361	-1.25906	0.179457	7.72898e-13	6.30173e-12
ELK3	1896.88	-2.09013	0.170345	1.83581e-35	7.68565e-34
EMC4	962.337	-1.17806	0.156656	2.14359e-14	2.02221e-13
EMC8	602.394	-1.12262	0.192897	2.41043e-09	1.35158e-08
EMG1	713.868	-1.11274	0.170703	3.01928e-11	2.09137e-10
EMILIN1	3977.15	-2.36852	0.164699	7.66307e-48	5.38414e-46
EMILIN2	2110.49	-1.97187	0.13884	1.52148e-46	1.02021e-44
EML1	2713.66	-1.50309	0.15621	1.70281e-22	3.22974e-21
ENG	3494.33	-1.94593	0.130338	3.74983e-51	3.076e-49
ENSA	1220.78	-1.04369	0.156976	1.3508e-11	9.71902e-11
EPB41L1	729.29	-1.03013	0.168675	4.703e-10	2.85716e-09
EPB41L4B	147.291	-1.82743	0.31389	1.45085e-09	8.31999e-09
EPHB6	110.587	-1.39085	0.34041	1.19943e-05	4.16567e-05
ERAP2	2089.04	-1.98862	0.146153	5.67096e-43	3.32039e-41
ERGIC1	3784.71	-2.76457	0.133245	1.16347e-96	3.41848e-94
ERGIC2	1270.19	-1.43156	0.147387	7.84056e-23	1.5358e-21
ERH	1494.28	-1.19327	0.143937	4.52073e-17	5.53028e-16
ERLIN2	2015.81	-1.98333	0.143379	2.52769e-44	1.56504e-42
ESD	1446	-1.54775	0.143285	9.23117e-28	2.46571e-26
ESM1	92.1218	-2.49389	0.405912	1.06988e-10	7.00825e-10
ESYT1	6477.69	-1.06369	0.124059	4.6832e-18	6.27534e-17
ETFBKMT	36.9665	-1.28721	0.526027	0.00430219	0.00979617
ETFRF1	89.5114	-1.11633	0.339046	0.000414229	0.00113939
ETV4	109.531	-1.49643	0.34691	4.81604e-06	1.77607e-05
EVA1A	1326.09	-1.56545	0.203828	3.69208e-15	3.77143e-14
EVI2A	38.6717	-1.58959	0.531063	0.000646052	0.00171799
EVI2B	36.6063	-1.092	0.510063	0.0122709	0.025335
EVI5L	688.171	-1.07857	0.167497	5.80376e-11	3.91112e-10
EXT2	2496.86	-1.2389	0.13348	6.58322e-21	1.10587e-19
EXTL1	27.2129	-1.8938	0.661146	0.000775694	0.00203725
EXTL2	667.104	-1.06398	0.166142	6.91578e-11	4.61805e-10
EXTL3	1631.37	-1.45703	0.153301	5.31007e-22	9.75123e-21
F2R	1916.28	-1.40228	0.139542	2.81163e-24	6.06622e-23
F2RL2	641.042	-1.05157	0.16698	1.43334e-10	9.23555e-10
FAM102B	457.88	-1.16965	0.203696	3.49615e-09	1.92104e-08
FAM104B	71.2147	-1.24977	0.380374	0.000358597	0.000997577
FAM107B	1913.29	-1.21588	0.140019	1.55141e-18	2.18577e-17
FAM110A	240.359	-1.26446	0.239978	4.79917e-08	2.29519e-07
FAM114A1	2359.93	-1.70923	0.170419	2.30338e-24	4.99632e-23
FAM133A	58.8947	-1.09488	0.449301	0.00624076	0.0137324
FAM167A	857.171	-1.70488	0.214323	3.39426e-16	3.80647e-15
FAM20A	353.505	-1.60047	0.572252	0.00101851	0.00262339
FAM20C	1432.01	-1.55618	0.155524	3.4667e-24	7.42011e-23
FAM210B	338.325	-1.30507	0.230423	4.69794e-09	2.5459e-08
FAM234A	1038.98	-1.90728	0.162472	1.34771e-32	4.80772e-31
FAM241B	114.29	-1.64425	0.326033	1.07198e-07	4.88117e-07
FAM24B	67.959	-1.31944	0.409318	0.00038368	0.00106314
FAM3A	481.227	-1.56676	0.194806	2.01713e-16	2.29717e-15
FAM3C	918.468	-1.44209	0.156286	8.50543e-21	1.42138e-19
FAM72A	78.663	-1.36251	0.367585	6.44577e-05	0.000201477
FAM72B	127.473	-1.73317	0.306532	3.43094e-09	1.88842e-08
FAM72C	32.884	-1.50748	0.566094	0.00184163	0.00452154
FAM81A	28.1144	-1.38028	0.602747	0.0058605	0.0129732
FAM86DP	332.514	-1.33068	0.230059	2.4231e-09	1.35774e-08
FAM86EP	40.4679	-1.05997	0.497665	0.0129367	0.0265537
FAM86JP	58.0122	-1.83358	0.45594	1.04679e-05	3.67183e-05
FAR2	803.226	-1.07874	0.163884	2.22194e-11	1.5632e-10
FBLIM1	1422.39	-1.44678	0.1528	8.80619e-22	1.5936e-20
FBLN1	8042.65	-1.26834	0.168212	1.44439e-14	1.38606e-13
FBLN2	453.417	-1.04548	0.202731	1.1304e-07	5.13269e-07
FBLN5	935.645	-1.32306	0.159101	3.35079e-17	4.1685e-16
FBLN7	284.973	-1.72787	0.223397	2.36258e-15	2.45526e-14
FBXO25	262.34	-1.06674	0.225853	1.00276e-06	4.04913e-06
FBXO36	59.6929	-1.02163	0.402944	0.0050651	0.0113636
FCGRT	389.948	-1.26433	0.221549	3.8053e-09	2.0803e-08
FCRLA	286.627	-2.13974	0.265343	9.34496e-17	1.09431e-15
FCRLB	130.159	-1.7935	0.325685	6.39524e-09	3.40069e-08
FDPS	1772.3	-1.24409	0.141755	6.44999e-19	9.38181e-18
FEZ1	129.516	-1.04568	0.30318	0.000243241	0.000693014
FEZ2	1534.07	-1.00999	0.140555	3.31364e-13	2.80505e-12
FGD5-AS1	2548.79	-1.73927	0.150631	1.52314e-31	5.21482e-30
FGF1	2655.87	-2.34204	0.140178	1.43461e-63	1.74311e-61
FGF5	5401.78	-1.46175	0.176982	4.38209e-17	5.37152e-16
FGFBP1	8.42403	-2.13527	1.49742	0.0137617	0.0280334
FGFRL1	629.758	-1.06237	0.168956	1.50603e-10	9.67304e-10
FGGY	83.597	-1.16234	0.355695	0.000409004	0.00112656
FH	2353.48	-1.03108	0.139875	8.14979e-14	7.35757e-13
FHL1	8273.35	-1.95029	0.144345	2.39272e-42	1.37115e-40
FHL2	2891.03	-1.28231	0.140334	2.3418e-20	3.78058e-19
FIBCD1	393.605	-1.52646	0.202176	1.14744e-14	1.111e-13
FICD	278.828	-1.02754	0.221075	1.65007e-06	6.47842e-06
FILIP1L	1392.3	-1.00098	0.169455	1.71184e-09	9.74406e-09
FIS1	707.038	-1.03022	0.180946	5.70346e-09	3.05394e-08
FKBP10	6912.47	-1.07187	0.128038	2.43871e-17	3.07167e-16
FKBP14	1179.92	-1.2862	0.149258	2.37766e-18	3.28683e-17
FKBP1A	9940.06	-1.04825	0.120014	1.15072e-18	1.63549e-17
FKBP7	214.463	-1.75503	0.272777	2.30649e-11	1.61915e-10
FKBP8	2922.87	-1.05624	0.133511	1.17777e-15	1.25878e-14
FKBP9	3295.76	-1.53	0.154084	7.9374e-24	1.66582e-22
FKBP9P1	50.3091	-1.65939	0.47429	0.000107689	0.000325159
FLJ46906	72.8743	-2.62787	0.442921	3.1348e-10	1.935e-09
FLOT1	3441.02	-1.00007	0.126881	1.60926e-15	1.70194e-14
FMO3	193.329	-2.34399	0.275884	2.54553e-18	3.50688e-17
FN1	95920.6	-1.50805	0.140015	9.1398e-28	2.44941e-26
FOLR3	273.42	-1.90156	0.230468	3.30511e-17	4.11483e-16
FOSL1	4874.17	-1.22158	0.136386	1.27363e-19	1.96392e-18
FOXL1	1284.12	-1.05426	0.152076	1.94595e-12	1.53398e-11
FOXM1	4491.6	-1.02009	0.126581	3.79151e-16	4.21975e-15
FPR1	46.2644	-1.2309	0.502969	0.00481616	0.0108579
FPR2	28.4832	-2.02982	0.67403	0.000375911	0.00104305
FRG2	2281.08	-2.0296	1.02982	0.00448636	0.0101754
FSTL1	44869.4	-1.43121	0.127534	1.51966e-29	4.64229e-28
FUCA2	1163.15	-1.78148	0.157091	2.00618e-30	6.45815e-29
FURIN	2967.17	-1.57471	0.158996	9.59485e-24	2.00845e-22
FUT8	1747.27	-1.38364	0.138818	6.78697e-24	1.42809e-22
FXYD5	2999.18	-1.0731	0.128934	3.70016e-17	4.58548e-16
FZD6	1745.11	-1.07295	0.139881	7.91457e-15	7.78925e-14
FZR1	1652.48	-1.39489	0.162738	3.03559e-18	4.14317e-17
G0S2	494.405	-1.35276	0.213512	6.82268e-11	4.56163e-10
GAA	599.388	-1.42807	0.243225	1.16218e-09	6.73629e-09
GALK1	363.092	-1.286	0.200635	5.45752e-11	3.68394e-10
GALNS	484.374	-1.20984	0.186246	3.31197e-11	2.28431e-10
GALNT1	1401.77	-1.21726	0.154312	1.26574e-15	1.34835e-14
GALNT15	41.5077	-1.76152	0.546798	0.000230863	0.000659258
GALNT5	588.127	-1.92107	0.202774	4.54358e-22	8.38177e-21
GALNT6	1646.57	-2.37353	0.160794	2.9996e-50	2.37615e-48
GAMT	221.327	-1.08432	0.247508	5.57201e-06	2.03305e-05
GAS2L1	1161.49	-1.4708	0.160712	1.46923e-20	2.40799e-19
GAS2L3	1469.95	-1.01265	0.159259	1.04719e-10	6.87628e-10
GAS6	14378.4	-1.10895	0.121184	2.49652e-20	4.0183e-19
GATA2-AS1	188.612	-1.16743	0.252465	1.4961e-06	5.88965e-06
GBA	712.425	-1.61108	0.17087	9.5035e-22	1.71021e-20
GBP3	2181.21	-1.294	0.13889	4.10718e-21	6.98653e-20
GBX2	87.0879	-1.76566	0.430658	9.11907e-06	3.2353e-05
GEMIN6	244.168	-1.78488	0.242232	3.32201e-14	3.10008e-13
GGT5	854.103	-1.7536	0.160116	1.39594e-28	3.96456e-27
GHDC	167.397	-1.40826	0.267887	4.67253e-08	2.23728e-07
GHITM	2349.87	-1.1534	0.133162	1.779e-18	2.4869e-17
GIHCG	128.903	-1.72186	0.324392	2.11165e-08	1.04965e-07
GJA5	326.242	-1.55381	0.231744	5.1161e-12	3.82053e-11
GLB1L	83.7046	-1.43696	0.359905	1.93398e-05	6.53422e-05
GLIPR1	3443.7	-1.60067	0.157048	5.69935e-25	1.28454e-23
GLRX	377.197	-1.35479	0.198815	3.32987e-12	2.55633e-11
GLT8D1	862.348	-1.25146	0.162124	4.13289e-15	4.18993e-14
GLT8D2	454.841	-1.7872	0.20037	8.47655e-20	1.31966e-18
GM2A	1219.43	-1.08177	0.150716	3.34156e-13	2.8272e-12
GMPPB	833.212	-1.21941	0.158712	5.93869e-15	5.91673e-14
GNA12	2443.51	-1.62628	0.138969	2.87306e-32	1.00495e-30
GNAZ	91.5188	-1.79241	0.37321	3.78462e-07	1.60397e-06
GNB1	8666.53	-1.2121	0.121368	6.73064e-24	1.41809e-22
GNB2	3669.56	-1.3556	0.134947	3.00114e-24	6.44925e-23
GNG11	791.759	-1.08979	0.164147	1.45153e-11	1.03975e-10
GNG12	6091.89	-1.73248	0.124284	8.07543e-45	5.07778e-43
GNG2	622.237	-1.00577	0.179901	1.08054e-08	5.57522e-08
GNG4	41.0179	-1.43436	0.501793	0.00114713	0.00292902
GNGT2	37.3643	-2.07573	0.563513	3.92925e-05	0.000126993
GOLM1	1437.4	-1.32793	0.144958	1.70186e-20	2.77518e-19
GPC1	4827	-1.47012	0.129066	1.31457e-30	4.28296e-29
GPC6	340.936	-1.43668	0.212992	4.70556e-12	3.52698e-11
GPLD1	79.0958	-1.20664	0.377087	0.000498593	0.00135098
GPNMB	1762.75	-1.26694	0.172273	1.12387e-13	9.97353e-13
GPR1	541.415	-1.10411	0.192332	4.45182e-09	2.42064e-08
GPR153	153.358	-1.06865	0.269746	3.34056e-05	0.00010875
GPR160	9.5783	-2.37085	1.29101	0.00804565	0.0173034
GPR85	77.2464	-2.21468	0.402847	5.64746e-09	3.02696e-08
GPRASP1	264.342	-1.38331	0.228374	3.38487e-10	2.08538e-09
GPRIN1	313.321	-1.16555	0.224326	7.86287e-08	3.64289e-07
GPSM2	1414.78	-1.0174	0.148535	3.51496e-12	2.68821e-11
GPX8	2644.12	-1.5479	0.139465	3.22327e-29	9.61035e-28
GRIA1	44.8306	-1.81813	0.543854	0.00013999	0.000415089
GRK6	938.362	-1.13328	0.153486	6.59198e-14	5.98463e-13
GRPR	121.275	-2.58216	0.343586	6.30119e-15	6.26244e-14
GSDME	647.8	-1.40895	0.175792	3.46187e-16	3.87155e-15
GSS	980.587	-1.0024	0.156726	7.99584e-11	5.29561e-10
GSTM1	654.539	-1.05599	0.17042	2.82429e-10	1.75271e-09
GSTM4	327.319	-1.22656	0.206166	1.02684e-09	5.98833e-09
GSTO1	1924.15	-1.11513	0.153472	1.6753e-13	1.45867e-12
GSTZ1	88.2755	-1.6203	0.368326	2.45036e-06	9.41659e-06
GTF2H5	363.094	-1.21911	0.204325	9.89588e-10	5.77945e-09
GTF3A	1043.39	-1.84977	0.158329	3.35749e-32	1.16933e-30
GTSE1	2491.59	-1.06862	0.136915	2.73061e-15	2.82501e-14
GUCY2C	11.0131	-1.90139	1.1396	0.0130622	0.0267773
GYPC	474.235	-1.06163	0.185008	4.60988e-09	2.49986e-08
GYS1	1882.27	-1.14058	0.138526	7.68894e-17	9.1028e-16
H1-0	5387.49	-1.04632	0.179658	2.73932e-09	1.52436e-08
H6PD	1371.91	-2.0461	0.154678	8.45834e-41	4.55622e-39
HACD4	236.862	-1.41622	0.232391	3.40331e-10	2.09594e-09
HAGH	248.796	-1.22792	0.244353	1.72971e-07	7.70029e-07
HAGLR	157.342	-1.06505	0.274162	4.47047e-05	0.000143225
HAPLN1	151.541	-2.18289	0.297015	3.77271e-14	3.50788e-13
HAS2	1281.04	-2.78106	0.5715	1.04181e-07	4.75852e-07
HAS2-AS1	11.1194	-1.78235	1.06999	0.0134721	0.0274989
HAUS1	536.53	-1.01825	0.191356	5.15088e-08	2.4554e-07
HAUS4	445.163	-1.57461	0.190556	3.94596e-17	4.88259e-16
HDDC2	605.966	-1.54441	0.172967	1.17159e-19	1.8083e-18
HDDC3	128.793	-1.22901	0.313074	3.01169e-05	9.88002e-05
HEBP2	599.37	-1.10131	0.183766	8.86132e-10	5.20156e-09
HEMK1	357.193	-1.03528	0.218662	9.74906e-07	3.94651e-06
HEPH	195.742	-1.31577	0.277276	6.54928e-07	2.70543e-06
HEXB	2641.84	-1.06402	0.136689	3.36289e-15	3.45043e-14
HGSNAT	1340.7	-1.38419	0.160914	2.361e-18	3.26659e-17
HIF1A	13006	-1.36539	0.121977	1.31836e-29	4.04265e-28
HIGD1A	1340.46	-1.76994	0.14895	3.12793e-33	1.15405e-31
HINT1	2311.15	-1.04521	0.144919	2.54028e-13	2.17086e-12
HLA-DMA	192.816	-1.51413	0.263562	2.43714e-09	1.36466e-08
HLA-DPA1	98.028	-1.32228	0.352838	5.33532e-05	0.000169123
HMBS	495.104	-1.19108	0.200308	1.08687e-09	6.32703e-09
HMGA1	10387	-1.436	0.131678	3.38999e-28	9.41277e-27
HMGB1	5773.29	-1.46265	0.132784	9.0627e-29	2.62932e-27
HMGB3	1114.61	-1.49714	0.161146	4.04566e-21	6.8964e-20
HMGN1	2186.55	-1.40302	0.138709	1.42683e-24	3.14565e-23
HMGN2	4627.7	-1.49244	0.136164	1.58657e-28	4.49807e-27
HMGN4	1336.14	-1.04906	0.14861	7.67484e-13	6.26075e-12
HMMR	2748.18	-1.23127	0.133951	1.44375e-20	2.36863e-19
HOMER3	1205.13	-1.46757	0.158144	4.62276e-21	7.8388e-20
HPF1	316.496	-1.04605	0.206909	1.98411e-07	8.75087e-07
HPS3	884.985	-1.2043	0.160631	2.72004e-14	2.55409e-13
HRH2	107.004	-1.78813	0.363253	1.69892e-07	7.57352e-07
HS3ST3A1	1579.75	-1.40887	0.14889	9.43966e-22	1.70061e-20
HSBP1	1928.99	-1.37864	0.149246	7.73246e-21	1.29355e-19
HSD11B1	165.989	-1.26092	0.702628	0.0185104	0.0365057
HSD17B6	144.594	-1.4232	0.31913	2.10987e-06	8.1744e-06
HSDL1	441.363	-1.00921	0.194779	1.03467e-07	4.72858e-07
HSP90AA1	35699.4	-1.23087	0.11939	5.12389e-25	1.16132e-23
HSP90B1	18342.9	-1.76014	0.12811	1.58246e-43	9.50653e-42
HSPB11	296.209	-1.40723	0.216774	2.51018e-11	1.75376e-10
HSPE1	284.508	-1.18835	0.215231	1.35315e-08	6.89591e-08
HTRA1	464.951	-1.15541	0.191191	6.00292e-10	3.59819e-09
ICAM2	55.294	-1.17782	0.437668	0.00253507	0.00604875
ICMT	4178.59	-1.294	0.137487	1.6491e-21	2.8904e-20
IDH1	895.893	-1.06187	0.156879	6.28812e-12	4.65915e-11
IDH2	1408.88	-1.27791	0.14292	1.40619e-19	2.14986e-18
IFI35	294.264	-1.4452	0.215228	5.67265e-12	4.21278e-11
IFI6	308.69	-1.43648	0.221641	2.62179e-11	1.827e-10
IFIT1	474.212	-1.69331	0.229285	2.77931e-14	2.60822e-13
IFITM2	2363.09	-1.32848	0.146157	3.24712e-20	5.18512e-19
IFT27	145.278	-1.42843	0.29436	3.34118e-07	1.42764e-06
IFTAP	88.4462	-1.69577	0.363137	6.44818e-07	2.66707e-06
IGDCC4	364.499	-1.05164	0.201923	8.58145e-08	3.95879e-07
IGFBP3	11366.8	-1.79374	0.16546	4.5072e-28	1.24294e-26
IGFBP4	14503.1	-1.06385	0.154799	2.90844e-12	2.24667e-11
IGFBP5	32684.5	-1.94798	0.872118	0.00287077	0.00677646
IGFBP6	2526.2	-1.2929	0.153521	1.25047e-17	1.6166e-16
IGSF23	14.9381	-1.63444	0.893507	0.0124147	0.025609
IGSF3	113.585	-1.62868	0.384694	4.45753e-06	1.65222e-05
IKBIP	2421.35	-1.74837	0.136123	1.94291e-38	9.23455e-37
IKBKE	461.993	-1.51334	0.198917	7.87344e-15	7.75349e-14
IL13RA1	1715.32	-1.16541	0.138173	1.38734e-17	1.78074e-16
IL13RA2	7.78105	-2.37869	1.50869	0.0130318	0.0267285
IL18	17.2176	-1.88868	0.841416	0.00398044	0.00912655
IL24	220.609	-1.67473	0.274788	2.59671e-10	1.62144e-09
IL32	126.111	-1.77916	0.355219	9.50322e-08	4.36284e-07
IL6ST	14813	-1.47232	0.130943	8.48019e-30	2.61526e-28
IL7R	2633.58	-1.16007	0.139721	4.34463e-17	5.33504e-16
ILK	5614.96	-1.00868	0.128408	1.9618e-15	2.05329e-14
IMPDH1	1216.73	-1.03671	0.151165	3.2541e-12	2.50053e-11
INHBA	1299.19	-1.39803	0.161395	1.3436e-18	1.89962e-17
INHBB	97.3418	-2.70068	0.421734	1.43037e-11	1.02504e-10
INHBE	25.0163	-2.0733	0.824615	0.00145228	0.00363744
INSIG2	410.942	-1.13367	0.196398	3.26748e-09	1.80336e-08
INSYN2B	694.93	-1.87709	0.207015	2.52345e-20	4.05761e-19
IQCG	99.8492	-1.22806	0.330269	7.24572e-05	0.00022457
IRAK1	3118.05	-1.32636	0.130482	9.51683e-25	2.10963e-23
IRF2BP2	1586.37	-1.12024	0.162222	2.04793e-12	1.61044e-11
ISOC2	569.694	-1.36402	0.181716	1.87089e-14	1.77115e-13
ITGA3	8628.5	-1.12969	0.130767	2.39484e-18	3.30775e-17
ITGA4	2210.03	-1.03545	0.134297	5.46788e-15	5.47466e-14
ITGA6	9694.7	-1.93447	0.126821	2.83536e-53	2.64852e-51
ITGAV	4875.62	-1.2259	0.156185	1.61105e-15	1.70272e-14
ITGB1	28811.7	-2.00855	0.12631	1.07752e-57	1.15317e-55
ITGB1BP1	1605.7	-1.61255	0.153344	1.68824e-26	4.19079e-25
ITGB2	103.533	-1.85195	0.359842	5.65017e-08	2.67213e-07
ITGB2-AS1	59.5972	-1.04406	0.434277	0.00697355	0.0152184
ITGB5	3499.58	-1.70107	0.132991	4.21631e-38	1.98069e-36
ITGBL1	2126.34	-1.07003	0.145285	8.478e-14	7.63682e-13
ITIH3	40.1864	-1.25801	0.499787	0.00378604	0.00871916
ITM2B	2651.28	-1.76682	0.135842	2.2883e-39	1.15199e-37
ITM2C	1792.77	-1.55456	0.147005	9.51646e-27	2.39542e-25
JAM2	258.152	-1.32236	0.262317	1.37446e-07	6.18871e-07
JCAD	5582.84	-1.7779	0.14346	5.69208e-36	2.45946e-34
JMJD1C-AS1	12.0696	-1.59554	1.01749	0.0183919	0.0362928
JMJD4	241.437	-1.60252	0.248958	2.79271e-11	1.94025e-10
JOSD2	305.762	-1.34433	0.240799	6.92787e-09	3.66823e-08
JTB	1152.76	-1.20372	0.154287	2.29832e-15	2.39156e-14
KANK1	3392.11	-1.09823	0.169639	4.24153e-11	2.89456e-10
KANK2	3554.76	-1.03851	0.137131	1.71794e-14	1.63402e-13
KATNB1	313.431	-1.096	0.207216	5.39021e-08	2.55848e-07
KAZN-AS1	154.772	-1.89925	0.286744	6.70259e-12	4.9617e-11
KCNAB2	332.544	-1.16006	0.222245	7.18322e-08	3.3501e-07
KCNG1	58.9625	-1.8216	0.455817	1.17078e-05	4.07492e-05
KCNS3	154.176	-1.29854	0.280565	1.23435e-06	4.91308e-06
KCTD20	3184.5	-1.0821	0.128097	1.36156e-17	1.74904e-16
KDELR2	6210.24	-1.14431	0.122873	5.06557e-21	8.56271e-20
KDELR3	1388.3	-1.7492	0.146613	1.68407e-33	6.31429e-32
KIAA0100	4122.12	-1.14544	0.129624	4.11895e-19	6.04561e-18
KIAA0754	793.033	-1.29858	0.169337	5.88558e-15	5.86743e-14
KIAA1143	584.485	-1.59837	0.180324	1.79848e-19	2.72385e-18
KIAA1549L	2341.21	-1.29699	0.138975	3.55167e-21	6.08643e-20
KIF14	2363.92	-1.17436	0.137254	4.67437e-18	6.26869e-17
KIF18A	1368.78	-1.08769	0.152145	4.0664e-13	3.41544e-12
KIF20A	3726.95	-1.30374	0.133604	5.92827e-23	1.16973e-21
KIRREL3	1248.39	-1.42293	0.149144	4.56175e-22	8.40568e-21
KISS1	175.913	-3.95093	0.36036	4.30462e-29	1.26708e-27
KLF17	57.4693	-1.78354	0.459203	2.0775e-05	6.99134e-05
KLHL13	310.408	-1.02822	0.207649	3.48653e-07	1.48543e-06
KLHL5	2037.73	-1.04795	0.136591	8.23384e-15	8.07886e-14
KNSTRN	1711.66	-1.55024	0.157001	1.33533e-23	2.75882e-22
KRCC1	367.793	-1.81515	0.215599	6.53933e-18	8.64068e-17
KREMEN1	329.124	-1.42699	0.231956	2.00406e-10	1.26761e-09
KRT10	428.314	-1.70002	0.237194	1.38944e-13	1.21897e-12
KRT15	19.506	-2.1848	0.840826	0.00137672	0.00346376
KRT34	162.33	-1.10606	0.303643	0.000123319	0.000368702
KRT7	41.4736	-1.5794	0.511536	0.000496212	0.00134521
KRT81	39.8196	-3.83982	0.724647	2.08093e-08	1.0347e-07
KRTAP1-5	116.483	-1.92417	0.32433	5.42142e-10	3.26313e-09
KRTAP2-3	79.0043	-2.47002	0.452163	5.14723e-09	2.77542e-08
KTN1	6047.23	-1.01588	0.123748	1.08883e-16	1.26495e-15
L1CAM	25.1209	-1.21342	0.625965	0.0167699	0.0334777
LAMA4	8597.35	-2.00389	0.127279	1.29564e-56	1.32516e-54
LAMB1	6222.99	-1.27136	0.126319	2.91173e-24	6.26545e-23
LAMB2	9144.88	-1.30068	0.144386	8.24603e-20	1.28625e-18
LAMB3	1885.86	-2.16479	0.139941	9.62726e-55	9.42888e-53
LAMC1	23915.2	-1.32737	0.136729	1.03707e-22	1.99512e-21
LAMC2	224.071	-1.12276	0.256133	5.23341e-06	1.91773e-05
LAMTOR1	1558.63	-1.15355	0.151203	9.4721e-15	9.26008e-14
LAMTOR2	228.015	-1.43126	0.237559	4.93465e-10	2.9889e-09
LAMTOR4	316.95	-1.25895	0.209255	6.4101e-10	3.8323e-09
LAPTM4B	1671.06	-1.44856	0.144897	4.79041e-24	1.01592e-22
LCE2A	435.947	-1.89973	0.25164	9.05503e-15	8.86844e-14
LCP1	459.528	-1.93312	0.211011	1.10401e-20	1.82711e-19
LDHA	26033.8	-1.04652	0.1287	2.82592e-16	3.18236e-15
LDHB	4611.96	-1.3769	0.12607	2.92629e-28	8.15324e-27
LDOC1	636.708	-1.30925	0.169088	3.43802e-15	3.52304e-14
LEPR	395.106	-1.07468	0.193388	1.23652e-08	6.33753e-08
LEPROT	2514.02	-1.27632	0.142761	1.34412e-19	2.06081e-18
LGALS1	20091.2	-1.19774	0.123463	1.28773e-22	2.4656e-21
LGALS3BP	2121.86	-1.89961	0.160157	3.20009e-33	1.17798e-31
LGSN	31.6167	-1.63529	0.592556	0.00116885	0.00298258
LHFPL1	8.23453	-1.80755	1.32437	0.0208298	0.0405506
LHFPL6	679.589	-1.79834	0.18522	4.73818e-23	9.42968e-22
LIMA1	10385.3	-1.48993	0.122253	1.08014e-34	4.34204e-33
LIMK1	925.709	-1.4944	0.156099	2.94786e-22	5.50087e-21
LINC00161	11.7903	-1.62466	1.01377	0.0174104	0.0346151
LINC00205	442.631	-1.37586	0.250367	1.09562e-08	5.65119e-08
LINC00339	90.461	-1.02073	0.372269	0.00259835	0.00618491
LINC00346	138.112	-2.18573	0.353802	7.06412e-11	4.70747e-10
LINC00452	73.1394	-1.16522	0.380104	0.000840483	0.00219706
LINC00517	116.729	-1.34571	0.328006	1.20708e-05	4.18951e-05
LINC00565	74.9783	-1.41949	0.402866	0.000116474	0.000350115
LINC00619	65.1549	-1.59889	0.417659	2.88391e-05	9.48777e-05
LINC00667	301.662	-1.04199	0.211108	3.68112e-07	1.56256e-06
LINC00707	183.782	-1.81955	0.289973	5.83453e-11	3.92858e-10
LINC00840	39.7129	-1.36863	0.524243	0.00246099	0.00589441
LINC00941	283.877	-1.73149	0.229429	9.24593e-15	9.04445e-14
LINC00963	147.881	-1.27944	0.277589	1.42749e-06	5.63603e-06
LINC01085	23.75	-2.51268	0.75067	0.0001101	0.000331943
LINC01116	586.522	-1.41702	0.182642	2.40438e-15	2.49389e-14
LINC01133	162.237	-1.49689	0.287978	4.97377e-08	2.37518e-07
LINC01184	200.78	-1.14989	0.248296	1.43994e-06	5.67825e-06
LINC01204	94.117	-1.59363	0.405669	2.36716e-05	7.90358e-05
LINC01224	469.234	-2.44751	0.208817	8.73001e-33	3.15608e-31
LINC01234	468.089	-1.42916	0.205934	1.03694e-12	8.34095e-12
LINC01279	466.544	-2.43112	0.22715	1.70069e-27	4.48337e-26
LINC01287	36.6731	-1.00083	0.516767	0.0232077	0.0447484
LINC01426	8.09028	-3.10957	1.70216	0.0062651	0.01378
LINC01436	35.1622	-1.4048	0.631928	0.00580681	0.0128633
LINC01515	27.2739	-1.51579	0.621426	0.0034452	0.00799689
LINC01547	28.2418	-1.47202	0.607045	0.00371414	0.00857191
LINC01605	232.387	-1.18168	0.234305	1.75543e-07	7.80441e-07
LINC01615	50.5166	-1.02149	0.448081	0.0095281	0.0201458
LINC01638	30.316	-2.06376	0.638156	0.000179811	0.000522804
LINC01694	300.06	-1.26094	0.216546	2.03104e-09	1.14841e-08
LINC01711	31.9629	-1.12699	0.544578	0.0140374	0.0285662
LINC02057	31.5903	-1.08009	0.555197	0.0197446	0.038652
LINC02535	23.2934	-1.31818	0.667202	0.01285	0.0263857
LIPA	2324.68	-1.84571	0.138047	1.70182e-41	9.38617e-40
LIPE	255.615	-1.04489	0.223368	1.36723e-06	5.414e-06
LNCOG	29.0323	-1.48895	0.614674	0.00379028	0.00872768
LOC100126784	71.0038	-1.43152	0.39051	7.14837e-05	0.000221893
LOC100294145	339.694	-1.84103	0.240259	2.80713e-15	2.90232e-14
LOC100419583	196.715	-1.48234	0.300269	1.92635e-07	8.50772e-07
LOC100505549	18.3319	-1.24408	0.729597	0.0248815	0.0477706
LOC100506990	119.728	-1.2345	0.30418	1.78232e-05	6.05345e-05
LOC100507377	53.4583	-1.07891	0.433127	0.00539188	0.0120299
LOC100507437	30.4605	-1.60324	0.606264	0.00184003	0.00451829
LOC101927021	53.0146	-1.12038	0.43295	0.00369987	0.00854387
LOC101928000	48.228	-1.39495	0.4632	0.000753128	0.00198217
LOC101928123	62.6869	-1.41319	0.423782	0.000226983	0.000648697
LOC102724908	169.681	-1.85855	0.281191	8.82844e-12	6.479e-11
LOC105369147	80.7573	-1.11479	0.390762	0.00161969	0.00402061
LOC105369980	127.293	-1.19394	0.301152	2.69945e-05	8.93002e-05
LOC105373311	66.0457	-1.13909	0.395565	0.00156969	0.0039049
LOC284344	23.0475	-1.2008	0.647013	0.0201084	0.0392882
LOC339803	237.356	-1.51747	0.240239	6.79066e-11	4.5421e-10
LOC90246	35.7147	-1.30882	0.530461	0.00402687	0.00922646
LOX	8039.73	-2.46774	0.168192	1.14527e-49	8.94088e-48
LOXL1	3083.92	-1.73255	0.133101	2.08991e-39	1.05541e-37
LOXL1-AS1	379.121	-1.64926	0.201325	5.873e-17	7.07211e-16
LOXL2	9865.1	-1.63505	0.124759	7.3855e-40	3.80094e-38
LOXL4	1452.15	-1.09759	0.193268	5.71505e-09	3.05913e-08
LRFN3	259.451	-1.61361	0.241033	4.68957e-12	3.51663e-11
LRP1	14689.9	-1.36861	0.119801	9.46827e-31	3.1354e-29
LRP10	4346.05	-2.03724	0.151246	3.76536e-42	2.14254e-40
LRRC15	885.17	-1.56476	0.185954	1.1883e-17	1.53993e-16
LRRC17	395.958	-2.30302	0.207979	2.7326e-29	8.19273e-28
LRRC20	105.396	-1.49318	0.333007	2.12482e-06	8.22838e-06
LRRC32	225.826	-1.99136	0.270881	3.05141e-14	2.85529e-13
LRRC8D	1547.28	-1.22729	0.148924	6.17034e-17	7.41358e-16
LRRCC1	216.23	-1.00953	0.236857	9.66209e-06	3.40916e-05
LRRN4CL	31.6822	-1.38035	0.577401	0.004363	0.00992204
LSM4	1102.11	-1.60525	0.16058	3.57471e-24	7.64118e-23
LSM5	463.808	-1.30086	0.190652	2.94648e-12	2.27497e-11
LTBP2	2591.81	-1.70905	0.188582	2.62168e-20	4.20719e-19
LUM	1619	-1.49667	0.149561	3.9841e-24	8.4938e-23
LY6E	1623.69	-1.50731	0.140498	2.07264e-27	5.42851e-26
LY6K	458.117	-1.76561	0.204495	1.15885e-18	1.64561e-17
LZIC	615.476	-1.40869	0.190182	3.50844e-14	3.26969e-13
MACROD1	101.341	-1.22133	0.348554	0.000156199	0.000459694
MAD2L1	1593.8	-1.11023	0.14476	7.76629e-15	7.65263e-14
MAD2L2	625.633	-1.08674	0.171816	1.10771e-10	7.2355e-10
MAFG-DT	22.3121	-1.84987	0.723084	0.0017298	0.00427295
MAGEA1	1189.91	-1.83127	0.170288	9.81169e-28	2.61214e-26
MAGEA3	149.667	-1.3092	0.281404	1.09406e-06	4.38601e-06
MAGEA6	202.727	-1.0882	0.241852	3.01874e-06	1.14621e-05
MAGEC1	2299.58	-1.83523	0.172729	3.89479e-27	1.00382e-25
MAGEC2	3079.75	-2.47811	0.162031	8.07703e-54	7.76933e-52
MAGED2	1787.48	-1.81759	0.15034	2.18851e-34	8.64701e-33
MAGEH1	191.194	-1.05573	0.276019	5.56426e-05	0.000175794
MAMDC2	2678.35	-1.66789	0.155321	1.50436e-27	3.9723e-26
MANBAL	821.854	-1.19666	0.171139	1.01028e-12	8.14268e-12
MANEA	816.514	-1.15328	0.16021	2.47672e-13	2.11991e-12
MAP3K20	8703.32	-1.33721	0.123388	7.6308e-28	2.0621e-26
MAP3K7CL	210.698	-1.43489	0.277027	5.75179e-08	2.71765e-07
MAP4K3-DT	48.5308	-1.35221	0.463835	0.0010628	0.00272963
MAPK9	768.795	-1.73105	0.164241	1.23689e-26	3.08935e-25
MAPKAP1	1808.77	-1.29908	0.138211	1.94114e-21	3.38391e-20
MARCHF11	9.91861	-2.86038	1.3579	0.00412802	0.00943547
MARCHF2	137.526	-1.46537	0.296343	2.03013e-07	8.94653e-07
MASP1	4785.42	-1.16956	0.523604	0.00848906	0.0181772
MATN2	1116.48	-2.09383	0.156422	1.43891e-41	8.01821e-40
MAVS	4058.97	-1.00672	0.153339	4.75764e-11	3.23176e-10
MBNL1	4098.36	-1.18695	0.134101	3.56452e-19	5.25572e-18
MBNL2	1484.47	-1.14283	0.143081	5.83768e-16	6.39139e-15
MBNL3	299.482	-1.61736	0.216235	1.85773e-14	1.76076e-13
MBOAT7	3376.37	-1.09823	0.128974	7.39558e-18	9.7323e-17
MCFD2	7511.92	-1.56841	0.124865	8.88558e-37	3.9666e-35
MCRIP1	792.988	-1.1115	0.169867	2.50118e-11	1.74823e-10
MDFIC	1109.11	-1.06992	0.14775	2.0521e-13	1.77431e-12
MDH1	1895.33	-1.18776	0.136347	1.2191e-18	1.72661e-17
MEA1	1000.33	-1.16505	0.158787	8.5363e-14	7.68505e-13
MED16	1161.27	-1.29464	0.151166	3.73539e-18	5.06409e-17
MEGF8	1403.3	-1.02018	0.181286	8.56408e-09	4.4785e-08
MELK	2123.41	-1.2704	0.137866	1.16362e-20	1.91878e-19
MET	5102.32	-2.19443	0.128037	1.07434e-66	1.55012e-64
METTL21A	104.076	-1.90955	0.338775	3.48619e-09	1.91622e-08
METTL23	251.135	-1.51352	0.238927	6.26232e-11	4.20087e-10
METTL26	429.193	-1.53076	0.192093	4.19139e-16	4.6456e-15
METTL3	879.82	-1.0256	0.157704	3.7866e-11	2.59726e-10
METTL4	393.808	-1.25466	0.195136	3.57556e-11	2.46087e-10
METTL6	315.371	-1.01209	0.218744	1.71883e-06	6.73365e-06
MFAP4	269.457	-1.73846	0.825204	0.00493424	0.0110962
MFAP5	2784.45	-2.28145	0.134725	3.56028e-65	4.87578e-63
MFF	737.616	-1.44182	0.168056	2.67584e-18	3.67076e-17
MFGE8	3657.88	-1.20171	0.131875	3.26694e-20	5.21162e-19
MFSD3	219.751	-1.3367	0.238936	7.69208e-09	4.04635e-08
MFSD6	372.188	-1.42631	0.216078	1.08815e-11	7.90671e-11
MGAT4B	2376.55	-1.65179	0.160442	1.60262e-25	3.74253e-24
MGLL	8188.84	-1.58202	0.127951	1.0449e-35	4.43192e-34
MGMT	195.59	-1.44576	0.284688	9.76804e-08	4.47933e-07
MGST1	2894.46	-1.40423	0.135445	1.11135e-25	2.62949e-24
MGST3	740.964	-1.46044	0.179034	8.97577e-17	1.0549e-15
MICOS10	410.502	-1.02646	0.199685	1.29298e-07	5.84135e-07
MIF	3218.28	-1.03877	0.130007	6.41749e-16	7.01195e-15
MIR100HG	3169.93	-1.06853	0.175419	4.79152e-10	2.90875e-09
MIR1282	4.70098	-2.73811	3.80711	0.00961292	0.0202932
MIR210HG	81.8939	-2.70664	0.41389	7.40618e-12	5.47001e-11
MIR221	70.4873	-1.23412	0.424238	0.00128953	0.00326116
MIR31HG	250.422	-1.78754	0.237668	1.20926e-14	1.16736e-13
MLKL	299.842	-1.00824	0.220767	2.40041e-06	9.23808e-06
MMAB	273.353	-1.06854	0.223127	8.11539e-07	3.31425e-06
MME	1392.45	-1.29929	0.168763	4.62576e-15	4.66619e-14
MMP1	9087.73	-2.55217	0.131858	7.44983e-84	1.64917e-81
MMP14	10172.1	-1.90647	0.152944	2.46331e-36	1.08466e-34
MMP2	8078.96	-1.73275	0.16088	1.05031e-27	2.78703e-26
MMP3	989.301	-2.93033	0.174611	2.03774e-64	2.5929e-62
MMRN2	60.0073	-1.20759	0.421859	0.00142675	0.0035785
MND1	192.901	-1.11106	0.251802	4.31991e-06	1.60445e-05
MOB3A	729.009	-1.31679	0.213862	2.28485e-10	1.43714e-09
MOCS2	790.937	-1.64649	0.166592	1.09884e-23	2.2795e-22
MOK	2111.35	-1.68516	0.152041	3.44993e-29	1.02672e-27
MORF4L2	6313.15	-1.20104	0.128164	2.79902e-21	4.8325e-20
MORN2	82.1254	-1.61973	0.367897	2.59219e-06	9.92648e-06
MPC1	205.691	-1.21521	0.243501	2.38222e-07	1.04186e-06
MPC2	681.995	-1.23414	0.170503	1.70054e-13	1.47984e-12
MPG	689.621	-1.60454	0.176608	2.42803e-20	3.91586e-19
MPP4	99.3518	-1.05222	0.334197	0.000763441	0.00200735
MPV17	548.859	-1.22679	0.178494	2.33398e-12	1.82208e-11
MPZL2	72.3459	-2.08684	0.41397	7.20106e-08	3.35745e-07
MRC2	6772.72	-1.43099	0.149932	4.05317e-22	7.51138e-21
MRFAP1	5901.93	-1.36106	0.131628	1.49663e-25	3.50007e-24
MRGPRX3	11.6295	-2.05987	1.11919	0.00883056	0.0188424
MRGPRX4	30.8925	-2.15241	0.684072	0.000243803	0.000694492
MRPL11	452.068	-1.01617	0.183079	1.40799e-08	7.15056e-08
MRPL13	521.264	-1.13935	0.18048	1.13889e-10	7.41814e-10
MRPL24	578.377	-1.45859	0.178557	8.77746e-17	1.03309e-15
MRPL33	584.693	-1.4075	0.174183	1.95593e-16	2.23219e-15
MRPL40	329.299	-1.35502	0.207075	1.9352e-11	1.36921e-10
MSRB3	4100.77	-1.02051	0.137977	6.76005e-14	6.13032e-13
MTCH2	1806.7	-1.05423	0.136676	5.85556e-15	5.84111e-14
MTFR1L	838.228	-1.10605	0.162115	3.82913e-12	2.91469e-11
MTMR6	2635.96	-1.08855	0.144134	2.00148e-14	1.89367e-13
MTX2	519.015	-1.02331	0.200026	1.4195e-07	6.38438e-07
MVP	4448.41	-1.10655	0.130861	1.20809e-17	1.56307e-16
MXRA5	5583.59	-2.32447	0.175222	4.51041e-41	2.46244e-39
MYEOV	353.981	-1.40051	0.202961	1.57089e-12	1.24684e-11
MYL12A	6822.97	-1.29012	0.125639	3.18834e-25	7.33953e-24
MYL12B	7136.44	-1.11237	0.124845	2.25425e-19	3.37616e-18
MYL6	15137.9	-2.08429	0.138307	4.6744e-52	4.03948e-50
MYL9	11280.3	-2.12139	0.157971	6.19876e-42	3.49031e-40
MYLK	11130.2	-1.81085	0.131896	2.38337e-43	1.416e-41
MYO7B	136.209	-2.11268	0.316938	4.20555e-12	3.17282e-11
MYORG	176.062	-1.20518	0.275402	4.46499e-06	1.65454e-05
MYOSLID	30.0449	-1.21463	0.593267	0.0133246	0.0272461
MYRF	53.2429	-1.47238	0.452046	0.000310464	0.000871176
MYRIP	29.0178	-1.45522	0.604892	0.00382871	0.0088099
MZT1	906.206	-1.49147	0.159479	2.64831e-21	4.58208e-20
NAGA	846.185	-1.83352	0.173871	8.95957e-27	2.25876e-25
NBDY	346.39	-1.21067	0.208888	2.47924e-09	1.38632e-08
NCF2	229.131	-1.90932	0.255155	1.1445e-14	1.10882e-13
NCLN	2324.21	-1.56223	0.144281	6.25745e-28	1.69962e-26
NCS1	974.77	-1.32753	0.170384	2.06383e-15	2.15588e-14
NDC80	2245.61	-1.11492	0.138143	3.09022e-16	3.47273e-15
NDUFA1	378.681	-1.47	0.213349	1.4163e-12	1.12524e-11
NDUFA12	612.972	-1.08877	0.173873	1.77002e-10	1.12524e-09
NDUFA13	1001.03	-1.05454	0.151011	1.37892e-12	1.09824e-11
NDUFAF1	283.138	-1.06859	0.219694	5.12095e-07	2.14501e-06
NDUFB10	727.548	-1.02626	0.175501	2.32857e-09	1.30799e-08
NDUFB3	353.92	-2.01274	0.243535	1.74597e-17	2.22164e-16
NDUFB4	793.508	-1.0667	0.167864	9.67294e-11	6.3672e-10
NDUFB6	403.305	-1.32958	0.200471	1.04516e-11	7.60801e-11
NDUFS5	1227.17	-1.35554	0.164164	4.58383e-17	5.59899e-16
NDUFS8	735.266	-1.21934	0.170193	2.83354e-13	2.41127e-12
NECTIN2	2039.26	-1.14202	0.141811	3.39717e-16	3.8071e-15
NEDD4L	3138.48	-1.1144	0.129154	2.83851e-18	3.88731e-17
NEDD8	299.897	-1.49887	0.242429	1.49877e-10	9.63027e-10
NEIL2	204.545	-1.1329	0.261365	5.6585e-06	2.06367e-05
NELFE	1080.97	-1.10547	0.155745	5.42408e-13	4.49965e-12
NEURL1B	642.906	-1.64635	0.194032	4.28383e-18	5.76409e-17
NFE2L3	674.866	-1.77834	0.172466	1.45316e-25	3.41325e-24
NHP2	947.117	-1.15543	0.154148	2.71807e-14	2.55372e-13
NIF3L1	396.287	-1.14218	0.203284	7.59663e-09	4.00106e-08
NIFK-AS1	54.2596	-1.18241	0.436348	0.00235869	0.00566788
NIPA2	1702.84	-1.07058	0.144353	5.43964e-14	4.98326e-13
NIPAL3	3628.65	-1.09595	0.141827	4.80181e-15	4.83471e-14
NLN	1206.12	-1.11259	0.145994	1.09804e-14	1.067e-13
NLRP10	175.476	-1.25874	0.261142	5.13997e-07	2.15242e-06
NME1	321.184	-1.06605	0.217715	4.22969e-07	1.78697e-06
NME7	277.625	-1.20052	0.218209	1.43541e-08	7.27612e-08
NMNAT2	734.451	-1.24372	0.18111	2.24886e-12	1.76159e-11
NMRAL1	178.281	-1.26447	0.25748	3.35963e-07	1.43401e-06
NNMT	946.886	-1.60126	0.181452	2.3947e-19	3.57656e-18
NRP1	8888.21	-1.04111	0.13652	1.13938e-14	1.10452e-13
NRP2	1059.34	-1.79849	0.161407	1.45153e-29	4.44255e-28
NRSN2	931.932	-1.64782	0.164143	2.24602e-24	4.88502e-23
NSD2	6775.76	-1.00448	0.122263	1.03651e-16	1.20938e-15
NT5E	7704.3	-1.3622	0.123624	1.02221e-28	2.9393e-27
NTM	212.964	-1.34712	0.257266	5.97154e-08	2.81095e-07
NTN4	3027.66	-1.66141	0.178102	2.35601e-21	4.08948e-20
NTNG1	56.4046	-1.93213	0.457665	4.34997e-06	1.61525e-05
NTNG2	166.188	-1.87365	0.278374	3.33781e-12	2.56121e-11
NTRK2	28.345	-1.47128	0.613326	0.00416569	0.00951131
NUBP1	277.363	-1.15722	0.218224	4.86475e-08	2.32518e-07
NUCB1	3264.61	-1.49963	0.146743	4.29383e-25	9.82838e-24
NUCB2	1632.45	-2.29502	0.154357	6.21454e-51	5.04658e-49
NUCKS1	10355.2	-1.41541	0.132367	4.87854e-27	1.2494e-25
NUDCD2	313.176	-1.65613	0.223416	2.63259e-14	2.47629e-13
NUDT1	202.026	-1.37879	0.270141	9.25518e-08	4.25743e-07
NUDT2	226.864	-1.41221	0.236493	7.14354e-10	4.25035e-09
NUDT7	34.6661	-1.18719	0.529108	0.00865678	0.0184995
NUP37	603.074	-1.13267	0.171635	1.74983e-11	1.24186e-10
NXT2	169.13	-1.1339	0.26921	1.00106e-05	3.52214e-05
OAF	1493.99	-1.22673	0.142642	3.0885e-18	4.20827e-17
OAS1	43.0581	-1.06844	0.470287	0.00930486	0.0197228
OAZ2	1377.94	-1.08856	0.159393	3.66815e-12	2.79874e-11
OCIAD2	48.8168	-1.18872	0.456231	0.0031763	0.00742607
OGFOD3	452.99	-1.10769	0.187809	2.32865e-09	1.30799e-08
OGFRL1	1684.51	-1.3675	0.158019	1.67693e-18	2.35236e-17
OLFML1	197.855	-2.20403	0.291715	4.5484e-15	4.59102e-14
OLFML2B	245.846	-1.14096	0.230011	2.85393e-07	1.23413e-06
OPN3	398.89	-1.3793	0.208219	1.01227e-11	7.38524e-11
OR51B4	72.115	-1.13583	0.378393	0.00107283	0.00275408
ORAI2	708.096	-1.81444	0.188663	1.12116e-22	2.15434e-21
ORMDL2	389.595	-1.05026	0.193192	2.60069e-08	1.27703e-07
OST4	1326.12	-1.00126	0.154852	4.87568e-11	3.30916e-10
OTUD6B-AS1	446.685	-1.15638	0.220094	5.57841e-08	2.63974e-07
OTULINL	107.712	-1.00843	0.312233	0.000589489	0.00157927
OXTR	9651.74	-1.95533	0.150946	3.92738e-39	1.92323e-37
P2RX7	228.181	-1.03762	0.24386	9.44074e-06	3.33981e-05
P3H2	2269.33	-1.17393	0.135901	2.28446e-18	3.16611e-17
P4HA1	2669.74	-1.01854	0.149606	4.8601e-12	3.63776e-11
P4HA2	2090.44	-1.69086	0.140937	8.01522e-34	3.06933e-32
PAFAH1B1	3540.69	-1.03856	0.133355	3.10747e-15	3.20065e-14
PAGE1	171.643	-1.23516	0.268183	1.5669e-06	6.16087e-06
PAICS	3711.22	-1.48909	0.130371	9.60855e-31	3.17534e-29
PAK3	302.452	-1.51464	0.223257	2.97164e-12	2.2933e-11
PAM	3005.6	-1.9214	0.142123	2.41275e-42	1.37774e-40
PAQR5	232.121	-1.47789	0.23671	1.29843e-10	8.41962e-10
PARK7	2610.32	-1.13486	0.137192	5.48884e-17	6.62927e-16
PARPBP	540.971	-1.29824	0.182853	4.08609e-13	3.43019e-12
PBK	2204	-1.4413	0.136595	1.52151e-26	3.78271e-25
PCBD1	158.277	-1.65382	0.27867	7.0443e-10	4.19594e-09
PCDHB10	71.0785	-1.92669	0.428952	1.08175e-06	4.34097e-06
PCDHB12	73.2726	-1.119	0.386948	0.0014934	0.00373292
PCDHB13	220.641	-1.16673	0.25515	1.79018e-06	6.99453e-06
PCDHB14	145.992	-1.126	0.281365	2.75657e-05	9.10221e-05
PCDHB16	295.785	-1.21677	0.248922	3.49293e-07	1.48737e-06
PCDHB8	172.308	-1.58276	0.266426	7.25811e-10	4.31534e-09
PCDHGA10	37.3968	-1.40063	0.523628	0.00209296	0.0050769
PCDHGA11	98.6603	-1.39047	0.333099	9.0811e-06	3.22387e-05
PCDHGA2	131.049	-1.4412	0.301654	5.62555e-07	2.3412e-06
PCDHGA3	108.456	-1.16747	0.314152	7.93826e-05	0.000244301
PCDHGA4	43.0625	-1.02105	0.472804	0.0128908	0.0264629
PCDHGA9	28.4793	-1.05716	0.574449	0.025577	0.049007
PCDHGB7	319.515	-1.89551	0.231465	4.36645e-17	5.35777e-16
PCDHGC3	986.148	-1.30718	0.173007	1.35543e-14	1.30147e-13
PCK2	825.489	-1.03789	0.200252	1.0295e-07	4.70627e-07
PCLAF	1341.76	-1.17036	0.154896	1.78355e-14	1.69343e-13
PCNP	2502.88	-1.04444	0.132872	1.84866e-15	1.94368e-14
PCOLCE	4885.04	-1.57284	0.150618	3.85952e-26	9.37892e-25
PCOLCE2	180.768	-1.64195	0.268968	2.79054e-10	1.73443e-09
PCSK9	133.552	-1.03623	0.304975	0.00029574	0.000832025
PCYT2	776.517	-1.0428	0.171329	5.48664e-10	3.29851e-09
PDAP1	2326.79	-1.26476	0.140223	6.71324e-20	1.0502e-18
PDCD1LG2	1024.4	-1.69669	0.161992	2.32942e-26	5.72959e-25
PDCD5	762.425	-1.1468	0.16351	9.44397e-13	7.63072e-12
PDE1B	111.979	-1.10624	0.311759	0.000169998	0.000495969
PDE6D	313.341	-1.36378	0.219586	1.57936e-10	1.01039e-09
PDGFC	462.322	-1.03502	0.215626	7.3555e-07	3.01994e-06
PDIA3	9280.16	-1.17867	0.129149	2.92662e-20	4.67796e-19
PDIA3P1	47.35	-1.35076	0.464973	0.00110178	0.00282436
PDIA4	6039.32	-1.35857	0.123842	1.68379e-28	4.76533e-27
PDIA6	8136.44	-1.24294	0.131708	1.42365e-21	2.51159e-20
PDLIM2	1051.49	-1.30065	0.166794	2.03378e-15	2.12587e-14
PDZD11	671.672	-1.09081	0.168164	4.04114e-11	2.76598e-10
PEA15	9424.53	-1.2749	0.127003	3.89993e-24	8.32535e-23
PEF1	878.91	-1.12635	0.16544	4.08155e-12	3.09081e-11
PEMT	196.878	-1.60925	0.258494	1.3307e-10	8.6085e-10
PEPD	790.565	-1.3406	0.162266	4.83632e-17	5.8719e-16
PEX10	334.929	-1.24436	0.214342	2.41564e-09	1.35403e-08
PEX2	336.23	-1.06246	0.203349	8.34969e-08	3.85628e-07
PFDN6	292.262	-1.94373	0.251864	1.63126e-15	1.72295e-14
PFN1	19463.9	-1.28678	0.130319	3.63949e-23	7.30611e-22
PFN2	3158.74	-1.12471	0.128433	8.74887e-19	1.25673e-17
PGAM1	2100.3	-1.45527	0.134657	9.19859e-28	2.46108e-26
PGM1	1132.42	-1.56639	0.152147	1.88852e-25	4.39747e-24
PHB	2013.56	-1.19951	0.135864	4.18605e-19	6.13853e-18
PHF7	85.658	-1.68526	0.366683	1.05996e-06	4.25774e-06
PI4K2B	1406.58	-1.03234	0.146108	8.03986e-13	6.53871e-12
PIGBOS1	83.7265	-1.03041	0.377853	0.00269609	0.00639872
PIGC	194.793	-1.33462	0.258325	7.59318e-08	3.52805e-07
PIGF	251.315	-1.222	0.240139	1.26532e-07	5.71961e-07
PIGK	1250.68	-1.02814	0.149259	2.84557e-12	2.20126e-11
PIGN	642.958	-1.60039	0.178291	6.79152e-20	1.06142e-18
PIGW	279.201	-1.13104	0.228587	3.14084e-07	1.34881e-06
PIGX	382.743	-1.38735	0.206426	5.21513e-12	3.8855e-11
PIGZ	60.8946	-1.05411	0.401059	0.00373433	0.00861482
PIK3CD	718.359	-1.08982	0.175971	2.50343e-10	1.56743e-09
PIK3CG	53.4393	-1.02123	0.424689	0.00703546	0.0153401
PIK3R2	1560.8	-1.31174	0.157415	2.55197e-17	3.21182e-16
PIP4K2B	1676.62	-1.15827	0.155683	3.99355e-14	3.70256e-13
PITPNA-AS1	46.039	-2.04303	0.525152	1.48849e-05	5.10159e-05
PJA1	569.367	-1.04074	0.192106	2.69761e-08	1.32181e-07
PKIA	104.091	-1.12523	0.330885	0.000289684	0.000815984
PKM	46165.2	-1.31926	0.118071	1.94713e-29	5.89245e-28
PKMYT1	1499.8	-1.00951	0.154028	2.62048e-11	1.82688e-10
PKN1	1914.29	-1.4281	0.136718	4.35492e-26	1.05352e-24
PLA2G12A	446.363	-1.14099	0.185432	3.1961e-10	1.97058e-09
PLAAT3	408.939	-1.00689	0.190416	6.02462e-08	2.83429e-07
PLAT	2948.61	-1.62208	0.156392	7.57381e-26	1.81054e-24
PLD3	1158.15	-1.88678	0.187762	1.48851e-24	3.26825e-23
PLEKHA8P1	37.4942	-1.25192	0.533113	0.00566954	0.0125834
PLGRKT	199.368	-1.80449	0.264876	1.97328e-12	1.55476e-11
PLIN3	4698.62	-1.60702	0.130764	2.48851e-35	1.02588e-33
PLK1	4776.33	-1.39975	0.126986	9.36897e-29	2.70845e-27
PLOD1	5326.09	-1.33245	0.140652	9.03199e-22	1.6308e-20
PLP1	170.769	-1.34963	0.268564	1.5477e-07	6.93014e-07
PLP2	2608.69	-2.12649	0.146714	1.88342e-48	1.371e-46
PLPP3	464.034	-1.16712	0.189143	2.66171e-10	1.6601e-09
PLS3	5030.76	-1.07648	0.132128	1.72546e-16	1.98176e-15
PMVK	327.528	-1.37311	0.208688	1.45804e-11	1.04349e-10
PNMA1	1225.69	-1.17518	0.186104	1.03006e-10	6.76996e-10
PNMA2	1051.43	-3.06477	0.197217	8.78437e-56	8.76268e-54
POC1B	195.448	-1.01294	0.245237	1.79176e-05	6.08296e-05
PODXL	4465.53	-1.88463	0.431042	2.09501e-06	8.12267e-06
POGLUT3	1985.41	-1.64793	0.136922	5.10148e-34	1.98173e-32
POLR2J	403.524	-1.01457	0.191498	5.8017e-08	2.73818e-07
POMGNT1	1337.15	-1.18885	0.146476	2.0091e-16	2.29126e-15
POMP	1717.35	-1.49981	0.143413	3.89809e-26	9.45843e-25
POP5	294.146	-1.11316	0.222361	2.34641e-07	1.02703e-06
PPIB	8093.77	-1.14052	0.12784	1.63507e-19	2.48567e-18
PPIP5K2	1765.6	-1.07324	0.137232	2.44998e-15	2.53956e-14
PPM1M	324.986	-1.02226	0.21084	5.97885e-07	2.48185e-06
PPP1R13L	1024.81	-1.34358	0.165406	1.38563e-16	1.60284e-15
PPP1R14B-AS1	32.5305	-1.08227	0.54065	0.0170067	0.0338667
PPP1R26	455.451	-1.53763	0.202311	6.92117e-15	6.84074e-14
PRADC1	207.87	-1.55814	0.252025	1.53441e-10	9.82802e-10
PRDX2	1068.43	-1.03094	0.149226	2.41856e-12	1.88447e-11
PRDX3	2982.45	-1.07079	0.129796	7.5394e-17	8.93231e-16
PRDX4	884.229	-1.7484	0.163331	2.38983e-27	6.19899e-26
PRDX5	1681.9	-1.15393	0.14933	4.3928e-15	4.4395e-14
PRELP	36.8797	-1.32498	0.672015	0.0112774	0.0234668
PRKACA	1672.82	-1.41127	0.13887	9.2243e-25	2.05041e-23
PRKAR1B	172.26	-1.17359	0.268137	5.10044e-06	1.87368e-05
PROCR	576.797	-1.21778	0.173246	7.9354e-13	6.46026e-12
PRR11	4219.63	-1.48628	0.136931	5.36378e-28	1.46664e-26
PRR13	1290.85	-1.1472	0.159489	2.65266e-13	2.26092e-12
PRSS23	6437.4	-1.78071	0.132676	9.15985e-42	5.1397e-40
PRTFDC1	367.32	-1.15932	0.206465	8.60631e-09	4.49799e-08
PRUNE2	21.1481	-1.4891	0.70974	0.00792114	0.0170697
PSAT1	1400.88	-1.38926	0.188961	5.79485e-14	5.30265e-13
PSENEN	450.233	-1.45612	0.197575	4.55295e-14	4.20192e-13
PSG1	59.6717	-2.5734	0.473287	6.92375e-09	3.66725e-08
PSG2	194.844	-3.14432	0.308658	4.88568e-25	1.11045e-23
PSG4	116.295	-3.16417	0.371155	2.67312e-18	3.67014e-17
PSG5	468.927	-2.97117	0.208023	4.00093e-47	2.75128e-45
PSG9	87.4121	-2.84364	0.409962	7.01978e-13	5.75252e-12
PSMA4	1832.03	-1.50055	0.146359	3.09325e-25	7.13079e-24
PSMB1	1802.69	-1.28529	0.141369	3.4759e-20	5.53484e-19
PSMB5	2004.87	-1.08223	0.135672	6.7841e-16	7.3975e-15
PSMB8-AS1	60.6834	-1.27964	0.433208	0.000963218	0.00249169
PSMD10	784.532	-1.56946	0.16505	4.76114e-22	8.76309e-21
PSMG3-AS1	25.1807	-1.25894	0.65837	0.0156427	0.0314841
PSPH	254.952	-1.89438	0.247241	3.17119e-15	3.2641e-14
PSRC1	1758.12	-1.18474	0.163342	1.58088e-13	1.38092e-12
PTGES3	6006	-1.20102	0.126173	6.81786e-22	1.24353e-20
PTGES3L	16.7453	-1.4649	0.796863	0.0143431	0.0291332
PTGIR	178.996	-1.12369	0.255359	4.53521e-06	1.67863e-05
PTGR1	1556.5	-1.00207	0.142597	1.07917e-12	8.67201e-12
PTGS2	2687.81	-1.35974	0.484816	0.00127807	0.00323472
PTN	726.39	-2.12522	0.181433	1.71612e-32	6.09504e-31
PTP4A2	4971.77	-1.23683	0.124439	1.06459e-23	2.21699e-22
PTPRB	99.8097	-1.03515	0.330224	0.000814464	0.00213284
PTPRF	3498.76	-1.25193	0.129968	2.17574e-22	4.09313e-21
PTPRN2	18.8396	-1.40946	0.775151	0.0151282	0.030559
PTTG1	2134.69	-1.42373	0.144791	2.30703e-23	4.70727e-22
PTX3	2284.62	-1.56441	0.160447	4.43681e-23	8.86265e-22
PYCR1	1090.48	-1.68799	0.153599	9.33761e-29	2.70422e-27
PYGL	1119.84	-1.17064	0.149329	1.91414e-15	2.0086e-14
RAB11A	2043.81	-1.23174	0.137318	1.12927e-19	1.75134e-18
RAB1B	3688.47	-1.07892	0.129021	2.77958e-17	3.48833e-16
RAB27A	595.882	-1.00105	0.169788	1.86621e-09	1.05966e-08
RAB29	557.383	-1.07178	0.173058	2.69455e-10	1.67864e-09
RAB9B	27.9416	-1.0937	0.578769	0.0220072	0.0426371
RABAC1	966.211	-2.18875	0.178191	1.23656e-35	5.2311e-34
RAC2	1133.17	-1.92521	0.175806	1.1646e-28	3.33688e-27
RAET1E	33.9836	-2.28424	0.614209	2.64127e-05	8.7501e-05
RALB	1522.59	-1.31559	0.153247	2.95273e-18	4.03348e-17
RANBP1	2227.12	-1.23044	0.135729	4.75662e-20	7.52122e-19
RANGAP1	6864.27	-1.28728	0.139346	1.00157e-20	1.66346e-19
RANGRF	338.845	-1.49778	0.214901	8.03119e-13	6.53495e-12
RAPGEF3	217.843	-1.06916	0.250949	8.82961e-06	3.13942e-05
RASD2	30.3838	-1.62243	0.620405	0.00189937	0.00464918
RBBP7	2717.33	-1.27127	0.13661	5.0127e-21	8.48223e-20
RBIS	279.68	-1.01122	0.223505	2.83883e-06	1.08171e-05
RCAN3	730.935	-1.13359	0.171522	1.56945e-11	1.12025e-10
RCCD1	206.966	-1.28556	0.244806	5.18522e-08	2.46959e-07
RCN3	3658.84	-1.15859	0.145011	5.1857e-16	5.70463e-15
RCSD1	124.154	-2.14492	0.354675	1.73643e-10	1.1065e-09
REEP5	1203.79	-1.18145	0.145685	2.06127e-16	2.34578e-15
REN	43.571	-2.22045	0.53196	5.04261e-06	1.85538e-05
RFX8	539.109	-1.07548	0.237912	2.90418e-06	1.10505e-05
RGS4	680.318	-2.12409	0.189691	6.79139e-30	2.11055e-28
RHBDF2	141.321	-1.23081	0.296549	1.13652e-05	3.96592e-05
RHNO1	671.002	-1.03577	0.168849	4.00484e-10	2.45145e-09
RHOA	12844.6	-1.05801	0.125092	1.27749e-17	1.64496e-16
RNASE4	144.976	-1.69145	0.313788	1.39835e-08	7.10833e-08
RNASEH1-AS1	91.7898	-1.88061	0.363188	4.01487e-08	1.93384e-07
RNASEH2A	1003.86	-1.16831	0.153681	1.1616e-14	1.12404e-13
RNASET2	102.223	-1.3094	0.329218	2.23738e-05	7.4966e-05
RNF157	72.9265	-1.29009	0.379434	0.000227397	0.000649705
RNF182	791.758	-1.52619	0.171096	1.15125e-19	1.77861e-18
RNF26	1802.59	-1.33416	0.143886	5.86918e-21	9.89009e-20
RNH1	3129.66	-1.15871	0.129487	1.53502e-19	2.34018e-18
ROMO1	301.987	-1.19094	0.213447	9.41339e-09	4.89763e-08
RPA2	741.415	-1.11457	0.170595	2.77969e-11	1.93203e-10
RPA3	303.443	-1.48382	0.215995	1.76721e-12	1.39785e-11
RPL26L1	562.648	-1.00188	0.191244	8.39338e-08	3.87534e-07
RPL36AL	1704.56	-1.20811	0.146505	6.22845e-17	7.47785e-16
RPL39L	292.705	-3.06072	0.269334	2.94369e-31	9.93113e-30
RPSAP52	166.127	-2.0217	0.315939	2.49663e-11	1.74656e-10
RPUSD1	425.792	-1.08804	0.210357	9.84487e-08	4.51072e-07
RRAGA	1587.57	-1.25674	0.147171	4.92563e-18	6.58926e-17
RTL3	47.1485	-2.68919	0.546273	9.85593e-08	4.51451e-07
RTL8B	315.896	-1.38205	0.226068	3.4531e-10	2.12579e-09
RTL8C	1888.14	-1.39661	0.147928	1.11305e-21	1.98311e-20
RTN4	20007.9	-1.44156	0.126187	1.17959e-30	3.85874e-29
RUVBL1	1047.17	-1.55285	0.164607	9.59131e-22	1.72409e-20
RUVBL2	2112.12	-1.24339	0.135893	2.2104e-20	3.57763e-19
RXYLT1	283.252	-1.28509	0.223586	2.99698e-09	1.66031e-08
S100A10	3759.97	-1.36187	0.136461	5.94859e-24	1.25823e-22
S100A11	4946.81	-1.69571	0.140895	5.01572e-34	1.95311e-32
S100A13	1071.76	-1.04713	0.171057	4.1615e-10	2.54349e-09
S100A16	3543.13	-1.47526	0.140617	2.60044e-26	6.35946e-25
SAA1	53.6521	-3.64639	0.58078	5.36049e-11	3.62147e-10
SAP30	468.256	-1.00817	0.212267	9.35964e-07	3.79267e-06
SAPCD2	953.451	-1.28636	0.180347	3.21586e-13	2.72657e-12
SBSN	753.312	-1.28194	0.189332	4.18867e-12	3.16156e-11
SCARA3	2540.37	-1.94131	0.136306	8.90238e-47	6.01935e-45
SCARB2	4941.84	-1.3704	0.125054	1.96259e-28	5.54467e-27
SCD	5482.9	-1.25673	0.151456	4.0113e-17	4.95585e-16
SCD5	1245.64	-1.40053	0.148294	1.11085e-21	1.98137e-20
SCN11A	92.3198	-1.02189	0.333952	0.00101429	0.00261292
SCN4B	68.433	-1.04055	0.382006	0.00282358	0.00667383
SCOC	1241.84	-1.34936	0.149524	5.76833e-20	9.0854e-19
SCP2	1775.71	-1.16494	0.140361	4.29655e-17	5.28807e-16
SCRN1	5099.39	-1.44384	0.133469	7.79956e-28	2.10419e-26
SCRN3	253.384	-1.42059	0.228475	1.56292e-10	1.00027e-09
SDC1	1527.3	-2.52402	0.151357	2.31874e-63	2.79634e-61
SDC2	1321.46	-1.19966	0.151619	9.73019e-16	1.04827e-14
SDC3	1270.37	-1.41221	0.170988	4.13671e-17	5.0991e-16
SDHAF3	91.0645	-1.05843	0.347806	0.00101195	0.00260732
SDHC	1189.05	-1.34498	0.153835	7.159e-19	1.03572e-17
SEC11C	395.16	-1.08351	0.217312	2.65367e-07	1.15154e-06
SEC13	2079.49	-1.09617	0.13732	6.56077e-16	7.16365e-15
SEC23A	4503.9	-1.13011	0.130045	1.58661e-18	2.23147e-17
SEC61G	982.513	-1.36396	0.157046	1.17918e-18	1.673e-17
SECTM1	125.749	-1.00448	0.296628	0.00033187	0.000928019
SEL1L3	496.394	-1.26241	0.204419	2.66525e-10	1.66103e-09
SELENON	2081.6	-1.41935	0.144592	2.74498e-23	5.56573e-22
SEMA3A	381.482	-1.20576	0.202007	9.25549e-10	5.42505e-09
SEMA3C	2768.71	-1.19696	0.147768	2.10323e-16	2.39186e-15
SEMA4F	669.138	-1.38331	0.212175	1.97023e-11	1.39217e-10
SEMA5A	2693.08	-1.11273	0.15204	1.084e-13	9.65152e-13
SEMA6B	84.5804	-1.55703	0.369589	7.03437e-06	2.5374e-05
SENCR	45.813	-1.5118	0.490972	0.000489136	0.00132892
SEPTIN10	3294.03	-1.14835	0.129357	2.93432e-19	4.34635e-18
SEPTIN2	9592.39	-1.12899	0.126739	2.18736e-19	3.27902e-18
SEPTIN3	33.4607	-1.19273	0.544846	0.00932353	0.0197598
SEPTIN7	4890.32	-1.01768	0.124969	1.85247e-16	2.12011e-15
SEPTIN9	4610.13	-1.21073	0.126399	3.76839e-22	6.99967e-21
SERF2	1589.19	-1.55584	0.173065	5.91692e-20	9.31036e-19
SERINC3	4228.93	-1.04736	0.151053	1.88725e-12	1.48915e-11
SERPINB2	356.362	-1.34959	0.212376	6.6559e-11	4.45565e-10
SERPINB6	1459.05	-1.28075	0.15646	9.12325e-17	1.07145e-15
SERPINB7	555.71	-2.74602	0.199383	4.64061e-44	2.81926e-42
SERPINB8	1138.29	-1.17561	0.161822	1.55069e-13	1.35529e-12
SERPINE1	23939.5	-1.7452	0.128073	5.79381e-43	3.38007e-41
SERPINF1	220.934	-1.34466	0.757531	0.0167021	0.0333588
SERPING1	995.861	-1.63099	0.209511	1.53816e-15	1.62888e-14
SERPINH1	10434.9	-1.15739	0.152731	1.45668e-14	1.39703e-13
SERTAD4	574.424	-1.69093	0.17662	2.3501e-22	4.40065e-21
SERTAD4-AS1	71.5792	-2.54831	0.458178	2.55933e-09	1.42764e-08
SEZ6L2	14.6365	-1.50031	0.887768	0.0177993	0.0352972
SFRP1	3293.32	-1.69785	0.149047	1.15492e-30	3.78572e-29
SGCE	1056.48	-1.44864	0.154599	2.07329e-21	3.6065e-20
SGMS1-AS1	16.0378	-1.61095	0.841523	0.00993191	0.020893
SGSH	870.317	-1.41173	0.163284	1.62018e-18	2.27671e-17
SH2D1A	49.7386	-1.88476	0.579783	0.000156079	0.000459507
SH2D1B	14.4257	-1.96389	0.941372	0.0055522	0.0123538
SH2D4A	2137.04	-1.04339	0.134746	4.69542e-15	4.7335e-14
SH2D5	530.517	-1.29017	0.203954	9.0245e-11	5.94521e-10
SH3BGRL	1064.74	-1.5243	0.154078	1.17381e-23	2.43189e-22
SH3KBP1	1656.99	-1.43036	0.141128	1.23569e-24	2.72797e-23
SH3RF2	225.391	-1.17052	0.244158	7.0166e-07	2.88887e-06
SH3TC2	238.108	-1.39947	0.234952	8.38145e-10	4.93962e-09
SHISA3	62.9555	-1.42071	0.415572	0.000176242	0.000512796
SHKBP1	1444.12	-1.14374	0.147688	4.03731e-15	4.10075e-14
SIGIRR	37.8404	-1.18323	0.508407	0.00705249	0.01537
SIGLEC15	32.5837	-1.11802	0.542366	0.0143033	0.0290618
SIL1	540.977	-1.24389	0.178156	1.05272e-12	8.46362e-12
SIRPB1	18.4059	-1.83836	0.837647	0.00413992	0.00946
SKA2	1408.89	-1.38627	0.146436	9.27716e-22	1.6732e-20
SLC16A2	2544.32	-1.23171	0.14322	2.94194e-18	4.02214e-17
SLC16A3	5899.57	-1.11436	0.174485	7.26767e-11	4.83514e-10
SLC19A1	251.644	-1.14524	0.232986	3.5362e-07	1.50381e-06
SLC25A23	280.107	-1.36547	0.225856	4.86899e-10	2.95356e-09
SLC25A39	1207.34	-1.14207	0.147665	4.31257e-15	4.36388e-14
SLC25A43	598.742	-1.30672	0.172904	1.46294e-14	1.4022e-13
SLC25A5	3612.06	-1.4152	0.131964	2.42503e-27	6.2802e-26
SLC26A2	797.517	-1.43032	0.187954	1.04382e-14	1.01615e-13
SLC29A1	589.346	-1.2469	0.194751	5.33526e-11	3.60744e-10
SLC2A4RG	1633.81	-1.122	0.148832	2.00922e-14	1.89989e-13
SLC33A1	689.077	-1.23346	0.17744	1.2808e-12	1.02261e-11
SLC37A4	247.232	-1.08706	0.226585	7.36517e-07	3.02314e-06
SLC38A10	1755.7	-1.73049	0.150367	2.39888e-31	8.11001e-30
SLC39A8	247.339	-1.17201	0.231957	1.86355e-07	8.24842e-07
SLC41A3	473.357	-1.36314	0.185598	6.46586e-14	5.87523e-13
SLC44A1	1008.16	-1.81675	0.163514	1.98202e-29	5.98682e-28
SLC44A2	2374.16	-1.7164	0.142443	3.99914e-34	1.56102e-32
SLC45A4	178.358	-1.31537	0.277616	6.58827e-07	2.71964e-06
SLC52A3	125.551	-2.31176	0.349371	3.98259e-12	3.02153e-11
SLC6A17	84.3918	-1.39612	0.359921	3.07082e-05	0.000100638
SLC6A9	637.625	-1.67926	0.240576	6.22329e-13	5.13104e-12
SLCO4A1	425.082	-1.51517	0.196743	3.39831e-15	3.48456e-14
SLIT3	349.181	-1.2973	0.286036	1.80417e-06	7.04745e-06
SMAD6	230.913	-1.58539	0.245337	2.92722e-11	2.02847e-10
SMAGP	490.483	-1.1014	0.195765	7.97648e-09	4.18235e-08
SMC1A	3942.64	-1.37682	0.132218	6.74755e-26	1.61781e-24
SMC2	2912.06	-1.34347	0.129603	1.16593e-25	2.7546e-24
SMCO4	35.0372	-1.40341	0.555283	0.00290201	0.0068422
SMIM15	1151.76	-1.08047	0.160455	7.27151e-12	5.37547e-11
SMIM19	129.408	-1.70402	0.304804	5.58388e-09	2.99487e-08
SMIM3	560.374	-1.34896	0.221998	3.56347e-10	2.18957e-09
SMIM30	477.146	-1.62933	0.206987	7.18829e-16	7.83296e-15
SMIM7	630.865	-1.49894	0.176543	5.37856e-18	7.17733e-17
SMPD1	1364.7	-2.04117	0.151716	4.38295e-42	2.47652e-40
SMS	3366.9	-2.28369	0.139987	9.51141e-61	1.07486e-58
SNCAIP	474.75	-1.59974	0.200895	4.37221e-16	4.83937e-15
SNCG	37.9632	-1.08429	0.515724	0.0132231	0.027059
SNED1	210.199	-1.05478	0.264456	2.92948e-05	9.63083e-05
SNF8	820.604	-1.33378	0.158977	1.66157e-17	2.12093e-16
SNORA104	606.728	-2.03586	0.187362	2.3231e-28	6.52893e-27
SNRPD1	1124.13	-1.47048	0.162232	3.54549e-20	5.63928e-19
SNRPD2	1626.01	-1.02997	0.144649	5.03999e-13	4.20042e-12
SNRPE	933.573	-1.25029	0.171055	9.25739e-14	8.3157e-13
SNRPF	511.509	-1.18719	0.191359	2.06789e-10	1.30586e-09
SNRPG	748.768	-1.04422	0.160565	3.76186e-11	2.58139e-10
SNU13	1598.92	-1.4044	0.142839	2.52246e-23	5.13387e-22
SNX17	1929.22	-1.42469	0.139728	6.10884e-25	1.3673e-23
SNX19	1924.52	-1.51285	0.146398	1.29421e-25	3.04874e-24
SNX3	2674.16	-1.20687	0.135973	2.65163e-19	3.93484e-18
SORBS3	3271.62	-1.19611	0.127923	3.27234e-21	5.61966e-20
SP2-AS1	38.1408	-1.55912	0.54537	0.00104847	0.00269539
SPA17	132.675	-1.80889	0.315658	2.46574e-09	1.3802e-08
SPAG16	166.374	-1.00618	0.272358	0.000106027	0.000320381
SPARC	34033.6	-1.56077	0.171269	2.01124e-20	3.26322e-19
SPATC1L	51.9363	-1.84219	0.480593	2.27667e-05	7.61403e-05
SPATS2L	2185.12	-1.68473	0.137031	2.14502e-35	8.91094e-34
SPC25	577.654	-1.37528	0.177717	3.10756e-15	3.20065e-14
SPCS1	1081.6	-1.22135	0.161721	1.56113e-14	1.49189e-13
SPCS3	4142.23	-1.05395	0.125946	2.70272e-17	3.39627e-16
SPG21	924.457	-1.17682	0.154455	1.05429e-14	1.02573e-13
SPINT2	15.7019	-1.47851	0.824469	0.0153051	0.0308739
SPN	41.5812	-1.19469	0.486812	0.00485889	0.0109466
SPOCD1	1535.35	-1.13466	0.162502	1.23413e-12	9.86813e-12
SPOCK1	3620.23	-1.04749	0.158976	2.07503e-11	1.46302e-10
SPRYD7	453.622	-1.01523	0.19231	6.40613e-08	3.01027e-07
SPTB	88.3591	-1.39514	0.353589	2.51661e-05	8.36111e-05
SPTLC3	85.0463	-1.24042	0.365178	0.000233961	0.00066775
SRGN	6394.04	-2.86392	0.13715	1.39033e-97	4.23919e-95
SRI	939.337	-1.34446	0.158818	8.02576e-18	1.05359e-16
SRP9	2347.21	-1.34746	0.137141	2.93152e-23	5.93651e-22
SRPX	827.601	-1.08297	0.169437	7.25964e-11	4.83178e-10
SRR	365.237	-1.25621	0.198366	8.94507e-11	5.9001e-10
SSBP1	1012.11	-1.16503	0.16652	1.01969e-12	8.21037e-12
SSNA1	665.523	-1.50822	0.181268	2.18707e-17	2.76983e-16
SSPN	215.262	-1.81828	0.262794	8.11603e-13	6.59071e-12
SSR1	4372.37	-1.29565	0.125951	2.84457e-25	6.5763e-24
SSR2	3100.9	-1.32452	0.128992	3.37737e-25	7.76363e-24
SSR3	9499	-1.23815	0.125799	3.10591e-23	6.26611e-22
SSR4	1031.45	-1.09409	0.156467	1.19716e-12	9.59155e-12
SSU72	1378.04	-1.26779	0.142739	2.41755e-19	3.60402e-18
SSX1	360.973	-1.05384	0.197713	4.70125e-08	2.25002e-07
SSX2IP	1564.02	-1.18052	0.150836	1.93708e-15	2.03004e-14
STAMBPL1	453.598	-1.12547	0.200785	8.35747e-09	4.3736e-08
STARD10	135.326	-1.13355	0.286721	3.13736e-05	0.000102631
STC1	894.19	-2.4917	0.17859	4.32559e-45	2.74124e-43
STEAP1	161.142	-1.06531	0.300131	0.000175906	0.000512002
STEAP1B	301.509	-1.08703	0.250566	6.28037e-06	2.27967e-05
STEAP3	1783.62	-2.19607	0.146083	5.56108e-52	4.75487e-50
STING1	3342.86	-1.37499	0.154954	2.39764e-19	3.57765e-18
STK16	312.526	-1.02408	0.219449	1.40635e-06	5.55936e-06
STMN1	6323.97	-1.17716	0.122115	2.22668e-22	4.17923e-21
STMP1	798.357	-1.24081	0.162235	7.46182e-15	7.3616e-14
STN1	237.469	-1.11823	0.232587	6.30107e-07	2.6089e-06
STRADB	449.554	-1.58603	0.188947	1.19879e-17	1.55228e-16
STRAP	3166.39	-1.00194	0.132361	1.84224e-14	1.74812e-13
STRBP	270.673	-1.26389	0.233337	2.18253e-08	1.08189e-07
STS	552.864	-1.61631	0.182092	1.62354e-19	2.47047e-18
STX8	346.955	-1.10864	0.200813	1.51932e-08	7.68456e-08
SUB1	1819.87	-1.38091	0.142637	1.14333e-22	2.19432e-21
SUCLG2-AS1	21.5729	-1.2745	0.68007	0.0174996	0.0347668
SULF1	148.774	-1.95215	0.318451	2.02753e-10	1.28138e-09
SUMF1	576.78	-1.24212	0.173988	3.50175e-13	2.95809e-12
SUMO2	2764.84	-1.15686	0.146572	1.20858e-15	1.29e-14
SUMO3	3501.38	-2.26979	0.133223	6.36141e-66	8.86211e-64
SUN2	3340.14	-1.68174	0.154835	3.68384e-28	1.02111e-26
SUSD2	41.9549	-1.21565	0.484268	0.00417404	0.00952583
SUSD4	51.358	-1.60222	0.459914	0.000121597	0.000363959
SV2A	1199.18	-1.45356	0.150706	1.45666e-22	2.7759e-21
SVBP	145.248	-1.47505	0.292919	1.23396e-07	5.5841e-07
SVIP	173.165	-1.27719	0.260837	3.55513e-07	1.51107e-06
SWI5	272.699	-1.41409	0.229166	2.04107e-10	1.28943e-09
SYNPO2L	292.564	-1.26255	0.228164	1.18474e-08	6.0837e-08
TADA3	1266.64	-1.68764	0.148087	9.80989e-31	3.23526e-29
TAF7	1655.85	-1.02138	0.185117	1.31523e-08	6.71324e-08
TAF9	965.271	-1.40867	0.16339	2.0835e-18	2.90004e-17
TAGLN	13651.8	-2.33471	0.386303	1.91018e-10	1.21101e-09
TALDO1	2411.08	-1.13793	0.140365	2.1722e-16	2.46508e-15
TAPBPL	122.728	-1.04072	0.307793	0.000314392	0.000881293
TBC1D1	3047.07	-1.09777	0.148834	7.47179e-14	6.7568e-13
TBC1D16	987.926	-1.19714	0.159798	2.55815e-14	2.40768e-13
TBC1D5	1234.41	-1.37449	0.166201	4.7029e-17	5.7185e-16
TBC1D9B	2670.76	-1.41245	0.144963	5.74291e-23	1.13732e-21
TBCA	969.393	-1.01247	0.168468	8.85733e-10	5.20111e-09
TBX5-AS1	1245.33	-1.42303	0.20265	5.99816e-13	4.96315e-12
TCAF2	61.0194	-1.5725	0.426524	5.29573e-05	0.000167967
TCAIM	337	-1.01698	0.201357	2.14586e-07	9.43853e-07
TCEAL3	618.836	-1.72012	0.192134	6.50212e-20	1.02113e-18
TCEAL7	52.8834	-1.29043	0.46149	0.00154147	0.00384417
TCEAL8	594.681	-1.91692	0.194533	9.7661e-24	2.03902e-22
TCEAL9	1453.86	-1.50984	0.183071	4.43323e-17	5.42734e-16
TCF19	2399.29	-2.39028	0.154995	1.28975e-54	1.25557e-52
TCN2	36.042	-1.18195	0.520572	0.00806784	0.0173442
TCTN1	321.768	-1.02723	0.206518	3.12223e-07	1.34189e-06
TECR	804.041	-1.44593	0.161569	1.09108e-19	1.69375e-18
TEK	618.831	-2.00929	0.186142	5.17365e-28	1.41946e-26
TENM3	2325.76	-1.05196	0.132643	9.7292e-16	1.04827e-14
TESMIN	50.2202	-1.58814	0.474564	0.000190455	0.000551924
TFDP1	3402.65	-1.41626	0.130356	5.23734e-28	1.4345e-26
TGOLN2	7771.06	-1.00023	0.12141	8.55213e-17	1.00804e-15
THBS2	2590.91	-1.98856	0.169347	1.23695e-32	4.42236e-31
THOC7	668.724	-1.31837	0.171606	5.98434e-15	5.95853e-14
THY1	9338.29	-1.86175	0.130758	1.00648e-46	6.77698e-45
THYN1	210.067	-1.30245	0.253725	9.00491e-08	4.14585e-07
TIE1	1890.88	-1.89309	0.145995	3.71712e-39	1.8258e-37
TIGD2	110.159	-1.01178	0.328514	0.000919415	0.00238717
TIMM10	389.293	-1.78039	0.218998	7.36202e-17	8.73496e-16
TIMM21	473.311	-1.32814	0.196552	4.58403e-12	3.44228e-11
TIMMDC1	713.921	-1.23534	0.179953	2.32834e-12	1.81925e-11
TIMP1	7457.02	-2.33275	0.124101	1.0397e-79	2.1002e-77
TIMP2	13208	-1.37247	0.140395	4.56584e-23	9.0979e-22
TIMP3	56689.3	-1.01203	0.17133	1.68252e-09	9.5805e-09
TIMP4	62.4339	-1.07034	0.416904	0.00449853	0.0102001
TINAGL1	37.6727	-1.61683	0.557536	0.000849811	0.00221965
TINF2	759.769	-1.28758	0.184186	8.94614e-13	7.24297e-12
TK1	2483.8	-1.01836	0.135935	3.43702e-14	3.20497e-13
TLCD4	112.072	-1.70269	0.331094	5.87825e-08	2.76946e-07
TLE5	3499.01	-1.42484	0.132764	2.14815e-27	5.6081e-26
TLN1	21288.9	-1.09431	0.121761	1.14386e-19	1.76889e-18
TLR4	626.21	-1.37672	0.187419	6.08281e-14	5.55043e-13
TM4SF1	4489.12	-2.55396	0.145486	5.31097e-70	8.41425e-68
TM4SF4	21.8642	-1.85514	0.728014	0.00183389	0.00450458
TMA7	781.432	-1.5762	0.190138	2.55442e-17	3.2124e-16
TMBIM4	798.391	-1.03124	0.157928	3.17591e-11	2.1961e-10
TMBIM6	11248.8	-1.06082	0.122367	1.69533e-18	2.37405e-17
TMC3-AS1	13.7194	-1.79226	0.98652	0.00927013	0.0196569
TMC5	42.0826	-1.12341	0.485698	0.00808381	0.0173739
TMCO3	2439.89	-1.41258	0.145695	9.33614e-23	1.80902e-21
TMEM106C	1259.63	-1.75474	0.148616	7.45546e-33	2.70742e-31
TMEM109	1318.59	-1.77488	0.15622	1.25384e-30	4.09336e-29
TMEM115	856.993	-1.10774	0.190617	2.51834e-09	1.40672e-08
TMEM120A	478.427	-1.06857	0.200968	4.52607e-08	2.1723e-07
TMEM127	1523.57	-1.07308	0.156969	3.58063e-12	2.73584e-11
TMEM132A	1367.1	-1.36402	0.145785	2.61651e-21	4.53678e-20
TMEM141	264.482	-1.2936	0.235802	1.31367e-08	6.70953e-08
TMEM14A	401.777	-1.42596	0.195656	1.01692e-13	9.08926e-13
TMEM14B	699.323	-1.4867	0.181761	9.27209e-17	1.08759e-15
TMEM14C	1417.7	-1.55652	0.144689	1.38815e-27	3.67145e-26
TMEM158	5903.98	-1.56282	0.426309	5.91734e-05	0.000185967
TMEM168	211.79	-1.07113	0.238967	3.33283e-06	1.25955e-05
TMEM184B	2338.01	-1.13359	0.160504	6.69699e-13	5.49916e-12
TMEM185B	1490.22	-1.19676	0.157717	1.2217e-14	1.17867e-13
TMEM19	1109.18	-1.9619	0.164325	1.08915e-33	4.12193e-32
TMEM191A	22.3444	-1.18083	0.661566	0.0225786	0.043676
TMEM200A	1618.64	-2.81671	0.162487	3.71803e-68	5.46212e-66
TMEM203	512.814	-1.1396	0.187881	5.22938e-10	3.15441e-09
TMEM204	191.229	-1.30153	0.27004	4.46851e-07	1.88443e-06
TMEM205	262.463	-1.28603	0.238648	2.30563e-08	1.13907e-07
TMEM219	633.848	-1.20023	0.179338	8.11081e-12	5.97133e-11
TMEM258	231.87	-1.64129	0.239351	1.6802e-12	1.33098e-11
TMEM267	223.029	-1.05559	0.233061	2.73017e-06	1.04302e-05
TMEM35A	26.2417	-1.34479	0.622935	0.0084575	0.0181144
TMEM45A	513.44	-2.02695	0.2001	5.57697e-25	1.25871e-23
TMEM54	392.961	-1.20273	0.197034	4.16758e-10	2.54624e-09
TMEM69	371.811	-1.10422	0.201857	1.91786e-08	9.5804e-08
TMEM71	20.8131	-1.64188	0.742269	0.0049119	0.0110567
TMEM87B	1629.87	-1.03907	0.13872	3.30481e-14	3.08703e-13
TMPO-AS1	212.03	-2.23032	0.265747	6.03557e-18	8.01437e-17
TMSB15A	23.6651	-1.23352	0.674888	0.0207694	0.0404476
TMSB4X	10794.8	-1.05073	0.122824	5.55121e-18	7.38942e-17
TNC	16536.1	-1.69252	0.184695	9.81444e-21	1.63338e-19
TNFAIP8L1	535.989	-1.97482	0.202975	3.06607e-23	6.20121e-22
TNFSF12	188.921	-1.06964	0.265418	2.35577e-05	7.86717e-05
TNNT1	549.802	-1.35164	0.185999	1.12387e-13	9.97353e-13
TOMM34	1356.71	-1.4488	0.157527	1.04152e-20	1.72802e-19
TOMM6	829.652	-1.20985	0.165865	1.12668e-13	9.9875e-13
TOR1A	1009.3	-1.3058	0.163924	5.38012e-16	5.91045e-15
TP53I11	229.841	-1.11859	0.264421	9.4724e-06	3.34881e-05
TPCN1	625.883	-1.52429	0.172454	2.5317e-19	3.76724e-18
TPD52L1	27.0432	-1.39928	0.6317	0.00656972	0.0144072
TPGS2	2248.38	-1.14387	0.138483	6.38992e-17	7.66032e-16
TPM4	35433.4	-1.55701	0.12302	2.58952e-37	1.17878e-35
TPMT	658.135	-1.15824	0.174711	1.48423e-11	1.06176e-10
TPP1	2124.33	-1.07932	0.140362	6.6219e-15	6.56906e-14
TRAF3IP3	26.1915	-2.32594	0.721117	0.000166091	0.000485446
TRAM2-AS1	104.632	-1.34698	0.325472	1.08707e-05	3.80487e-05
TRAPPC1	1295.81	-1.14417	0.1444	9.93732e-16	1.06915e-14
TRAPPC9	320.898	-1.1342	0.21326	4.62888e-08	2.21835e-07
TRIB3	260.743	-1.1249	0.272352	1.47676e-05	5.06675e-05
TRIM2	723.648	-1.04291	0.168822	2.99774e-10	1.85465e-09
TRIM55	72.3906	-1.583	0.395894	1.46876e-05	5.04251e-05
TRIOBP	3332.6	-1.42452	0.14395	1.27203e-23	2.632e-22
TRIP13	1171.85	-1.36007	0.148748	1.98131e-20	3.21788e-19
TRIQK	317.051	-1.4958	0.212664	5.40019e-13	4.48443e-12
TRMT112	1300.14	-1.05589	0.159989	1.84297e-11	1.30682e-10
TRMT2B	328.314	-1.31959	0.207683	7.03286e-11	4.69051e-10
TRMT61B	180.163	-1.03431	0.252985	2.09094e-05	7.03219e-05
TRNP1	3511.95	-1.20637	0.146965	8.56797e-17	1.00917e-15
TRPT1	220.87	-1.10946	0.249412	3.48653e-06	1.31412e-05
TRPV2	904.32	-1.76561	0.166102	4.42715e-27	1.1374e-25
TSG101	1065.95	-1.0093	0.156076	4.84288e-11	3.28827e-10
TSPAN10	160.872	-1.35319	0.28501	6.03824e-07	2.50521e-06
TSPAN17	914.537	-1.12951	0.15776	3.38859e-13	2.8655e-12
TSPAN18	8.28326	-1.66282	1.30495	0.024658	0.0473639
TSPAN3	1892.23	-1.01855	0.138721	1.05896e-13	9.4389e-13
TSPAN4	1743.31	-1.49209	0.166032	6.59656e-20	1.03395e-18
TSPAN5	2559.34	-1.0642	0.137706	4.97446e-15	4.9992e-14
TSPAN9	554.546	-1.12867	0.184072	3.50033e-10	2.15241e-09
TSPO	1582.85	-1.31656	0.155	6.55582e-18	8.65539e-17
TST	156.368	-1.21096	0.278806	5.30273e-06	1.94005e-05
TSTA3	826.338	-1.20555	0.167243	2.08806e-13	1.80155e-12
TTC3P1	17.5757	-1.38745	0.763542	0.0163063	0.0326733
TTYH3	3787.66	-1.62487	0.140617	1.58254e-31	5.39534e-30
TUBA3C	139.341	-1.42069	0.298412	5.62119e-07	2.34059e-06
TUBB	51419	-1.17353	0.119195	5.19778e-23	1.03316e-21
TUBB6	16590.3	-1.09965	0.127985	4.21945e-18	5.6822e-17
TUBG1	1614.29	-1.43704	0.146815	3.64977e-23	7.31765e-22
TWSG1	3517.51	-1.62738	0.131603	1.0363e-35	4.40701e-34
TXN	3033.35	-1.20621	0.129195	3.61739e-21	6.17287e-20
TXNDC12	1270.71	-1.04691	0.15835	1.73188e-11	1.23021e-10
TXNDC17	622.037	-1.13813	0.195986	2.48042e-09	1.38649e-08
UBA1	6462.78	-1.24043	0.122983	2.33438e-24	5.05678e-23
UBAC2	606.037	-1.20596	0.183601	1.84455e-11	1.30736e-10
UBE2D2	1779.98	-1.48941	0.15738	7.84903e-22	1.42677e-20
UBE2E1	1159.05	-1.32409	0.155473	5.9574e-18	7.91707e-17
UBE2F	153.557	-1.48447	0.288934	7.11266e-08	3.32006e-07
UBE2T	978.944	-1.05338	0.154996	5.15189e-12	3.8437e-11
UCA1	285.144	-3.58056	0.310166	1.25469e-31	4.30485e-30
UCHL1	6411.42	-1.31166	0.14216	9.96606e-21	1.65691e-19
UCP2	400.442	-1.97068	0.201773	3.30303e-23	6.65548e-22
UGDH-AS1	40.5156	-1.45828	0.507295	0.00105083	0.00270104
UMAD1	213.913	-1.16232	0.237995	4.29316e-07	1.81189e-06
UNKL	628.077	-1.09477	0.181198	6.46175e-10	3.86176e-09
UQCC2	391.59	-1.28344	0.198516	3.43476e-11	2.36597e-10
UQCRQ	682.31	-1.0252	0.177366	3.44427e-09	1.89447e-08
VAMP5	436.455	-1.41866	0.197412	2.09839e-13	1.8095e-12
VANGL1	1286.61	-1.44104	0.180267	3.53226e-16	3.94481e-15
VAT1L	837.164	-1.21963	0.157099	3.20722e-15	3.29908e-14
VBP1	1123.47	-1.03656	0.150172	2.59593e-12	2.01781e-11
VCAN	639.729	-1.36784	0.191975	3.73631e-13	3.14965e-12
VCX3A	54.447	-1.20337	0.435122	0.00202173	0.0049211
VDAC3	1481.57	-1.30681	0.144948	6.80206e-20	1.06204e-18
VEPH1	1031.21	-1.34748	0.177461	1.11565e-14	1.08282e-13
VLDLR	87.4313	-1.32152	0.410746	0.00039426	0.00109059
VMA21	775.903	-1.00485	0.169141	1.39925e-09	8.03838e-09
VOPP1	881.558	-1.3436	0.165432	1.49113e-16	1.72242e-15
VPS29	1018.67	-1.04245	0.152349	3.67001e-12	2.79884e-11
VPS4A	1769.81	-1.05955	0.147595	3.23834e-13	2.74419e-12
VPS9D1-AS1	40.7324	-2.34114	0.563848	4.43022e-06	1.64353e-05
VTI1B	1654.9	-1.22792	0.1403	7.91604e-19	1.14115e-17
VTN	37.6025	-2.48998	0.612424	6.01132e-06	2.18544e-05
WAC-AS1	299.574	-1.21704	0.214897	5.73054e-09	3.06539e-08
WARS1	1837.63	-1.73217	0.148164	3.03485e-32	1.05925e-30
WASHC3	262.376	-1.09569	0.219864	2.78952e-07	1.20757e-06
WDR1	16819.6	-1.23413	0.126586	9.43861e-23	1.82425e-21
WDR13	715.799	-1.09958	0.171874	6.71121e-11	4.49081e-10
WDR34	1054.02	-1.53316	0.164487	2.78751e-21	4.81776e-20
WDR45B	1684.37	-1.28694	0.148525	1.57565e-18	2.21799e-17
WDR54	391.732	-1.43149	0.20521	8.29462e-13	6.72897e-12
WNT5B	2823.51	-1.45016	0.147638	2.57771e-23	5.23972e-22
XDH	300.96	-1.12872	0.21821	1.04435e-07	4.7661e-07
XPNPEP2	11.4299	-1.71287	1.1242	0.0169752	0.0338229
XPO7	1516.12	-1.06193	0.143842	7.09122e-14	6.41984e-13
XPOT	3208.74	-1.39316	0.143346	7.77156e-23	1.52413e-21
XRCC1	770.74	-1.02479	0.174664	2.04275e-09	1.15423e-08
YIPF2	602.677	-1.0347	0.169378	4.79054e-10	2.90875e-09
YWHAB	7410.22	-1.82239	0.124008	1.37652e-49	1.06433e-47
YWHAH	4815.56	-1.10896	0.140047	1.03855e-15	1.11589e-14
YWHAZ	14945.4	-1.37283	0.123736	5.71161e-29	1.67817e-27
ZBED5-AS1	24.1316	-1.97719	0.704538	0.000844958	0.00220768
ZBTB11-AS1	50.9932	-1.12893	0.447319	0.00432192	0.00983555
ZCCHC24	2028.8	-1.03224	0.148969	2.00086e-12	1.57573e-11
ZCRB1	549.09	-1.40312	0.187445	2.03199e-14	1.92029e-13
ZDHHC12	593.638	-1.50076	0.178172	9.8219e-18	1.28624e-16
ZDHHC18	918.186	-1.04248	0.161734	5.30046e-11	3.58541e-10
ZDHHC5	2192.97	-1.20749	0.140952	4.03304e-18	5.44932e-17
ZDHHC9	808.645	-1.15383	0.168151	2.76177e-12	2.13848e-11
ZER1	654.433	-1.1578	0.183434	1.06449e-10	6.97858e-10
ZFP41	214.696	-1.06117	0.242062	5.1441e-06	1.88757e-05
ZHX3	1844.35	-1.15853	0.136277	7.38944e-18	9.73214e-17
ZNF114	222.976	-2.17549	0.308944	3.67498e-13	3.09957e-12
ZNF300P1	43.1534	-1.12633	0.481774	0.00709574	0.0154496
ZNF32	103.393	-1.54152	0.332425	8.93413e-07	3.633e-06
ZNF428	265.697	-1.12625	0.236588	7.62795e-07	3.12703e-06
ZNF542P	1296.4	-1.52163	0.177739	3.15482e-18	4.29502e-17
ZNF582	19.5571	-1.31319	0.725583	0.0189647	0.0372879

## Sheet: deseq2_CTRL_UP
GeneName	baseMean	log2FoldChange	lfcSE	pvalue	padj
ABCA1	460.229	1.1957	0.181424	1.32453e-11	1.07742e-10
ABCC2	151.692	1.34056	0.261987	7.94736e-08	4.03458e-07
ABCC5	4350.89	2.41541	0.130565	2.44482e-77	4.63021e-75
ABCF3	1815.36	1.26087	0.129096	4.63468e-23	1.01647e-21
ABCG4	4.72661	1.76937	2.48341	0.0188057	0.0394802
ABHD17B	477.764	1.28697	0.194104	1.021e-11	8.42876e-11
ABHD5	1486.52	1.05103	0.150192	1.06119e-12	9.81215e-12
ABTB2	223.247	5.07042	0.342915	2.33399e-50	1.93673e-48
ACER2	104.037	1.07179	0.302576	0.00014059	0.000448783
ACIN1	6094.17	1.00186	0.118564	1.11934e-17	1.64258e-16
ACOX1	1624.82	1.45943	0.131555	3.3062e-29	1.07305e-27
ACTA1	10.0705	3.24677	1.25277	0.00104021	0.00285805
ACTL10	22.8197	1.25657	0.635776	0.0103186	0.0230803
ACTL7B	7.74615	2.97935	1.49681	0.00370656	0.0091586
ACVR1C	26.7655	1.87278	0.618336	0.00032358	0.000969477
ACVR2A	531.549	2.77441	0.186711	6.55861e-51	5.58627e-49
ADAM17	2022.91	1.35061	0.125037	8.69645e-28	2.62164e-26
ADAM20P1	10.6286	1.72544	1.13075	0.0128601	0.0281318
ADAM32	26.9179	1.10063	0.609646	0.0193588	0.0405128
ADAMTS1	11377.8	3.2151	0.114868	4.85503e-174	5.21042e-171
ADAMTS9	28.5218	1.92694	0.611257	0.000193686	0.000604784
ADAMTSL4-AS1	90.9883	5.97119	0.666565	1.38879e-19	2.3708e-18
ADAT2	337.511	1.24349	0.215256	2.37469e-09	1.48801e-08
ADAT3	181.8	1.62094	0.255899	4.1476e-11	3.19312e-10
ADGRB1	24.6649	8.2905	2.73373	1.06545e-07	5.29698e-07
ADGRE4P	375.28	1.23161	0.185843	1.05743e-11	8.70274e-11
ADM	10802.1	1.65691	0.133592	5.07759e-36	2.39704e-34
ADM5	180.282	3.41637	0.295748	3.8657e-32	1.4852e-30
AGAP11	57.4424	1.16746	0.404135	0.00115666	0.00315538
AGAP12P	60.8113	1.07972	0.413636	0.00307399	0.00772119
AGAP6	19.3389	1.755	0.753744	0.00246975	0.006342
AGBL3	78.3497	2.0012	0.372917	1.08291e-08	6.17963e-08
AGER	143.788	1.34313	0.267559	1.35856e-07	6.65352e-07
AGO3	1066.12	1.38441	0.179137	2.9274e-15	3.45493e-14
AHCYL2	600.729	1.92836	0.167154	1.40608e-31	5.21547e-30
AJM1	77.973	1.73796	0.366199	3.21035e-07	1.49928e-06
AKAP1	991.37	1.70225	0.14559	2.83808e-32	1.09826e-30
AKAP8	1560.54	1.47428	0.156849	1.64038e-21	3.2086e-20
AKAP8L	1542.43	1.46934	0.133521	8.49101e-29	2.70135e-27
AKR1B10	30.9364	1.1861	0.569369	0.00896433	0.0203394
ALAS1	2108.15	1.59667	0.128183	2.96677e-36	1.41718e-34
ALDH8A1	21.8281	5.15749	1.12189	1.57029e-06	6.66276e-06
ALKBH4	301.716	1.13584	0.200236	4.72494e-09	2.82025e-08
ALKBH5	5307.16	2.18155	0.125177	6.29183e-69	9.20781e-67
ALMS1-IT1	24.0522	2.13301	0.689834	0.000233178	0.00071663
ALOX12-AS1	45.6531	1.09671	0.444914	0.0042667	0.0103786
AMACR	23.6527	1.24263	0.624045	0.0103543	0.0231441
AMBRA1	1460.33	1.83921	0.137128	7.64837e-42	4.79079e-40
AMH	64.3853	5.07775	0.63364	4.74334e-16	6.01247e-15
AMMECR1L	1856.3	1.08876	0.127738	5.9354e-18	8.85524e-17
AMY2B	48.6568	1.23494	0.439061	0.00129829	0.00351613
ANGPTL4	33.7966	2.66208	0.5965	8.30522e-07	3.65693e-06
ANKAR	64.5239	1.41794	0.394304	7.14482e-05	0.000238378
ANKDD1B	28.5126	2.21	0.636379	4.99344e-05	0.000170776
ANKRD12	3889.68	1.17399	0.161707	1.32794e-13	1.34702e-12
ANKRD13B	63.0687	1.32915	0.398542	0.000196405	0.000612974
ANKRD17	4761.53	1.15078	0.133347	2.10403e-18	3.25679e-17
ANKRD26P1	5.12376	1.73591	2.02052	0.0239215	0.0488753
ANKRD34A	122.248	1.13745	0.290039	3.00672e-05	0.000106472
ANKRD44	324.744	1.08846	0.223535	4.24545e-07	1.94821e-06
ANKRD54	836.318	1.10573	0.149214	4.61534e-14	4.90414e-13
ANXA2R	15.54	3.28123	0.96598	6.61621e-05	0.000221845
AOC3	18.9352	1.47804	0.730056	0.00665348	0.0155206
APOA1	6.22792	3.39909	1.86202	0.00542767	0.0129233
AQP3	56.794	2.36171	0.468251	4.0159e-08	2.1203e-07
ARC	3049.1	7.49649	0.467288	1.52321e-58	1.6795e-56
ARHGAP26	1011.03	1.43504	0.144459	7.61178e-24	1.753e-22
ARHGAP32	354.957	1.19169	0.190986	1.39825e-10	1.01805e-09
ARHGAP42	516.305	1.67814	0.195505	1.98096e-18	3.07516e-17
ARHGEF3	300.444	2.32277	0.214141	2.19166e-28	6.79794e-27
ARHGEF33	6.46491	2.44117	1.66018	0.00933491	0.0210762
ARID1A	6653.06	1.08478	0.14247	1.04932e-14	1.18208e-13
ARID1B	2457.91	1.04039	0.140867	6.24176e-14	6.54592e-13
ARID2	1318.34	1.4383	0.148061	6.53218e-23	1.40959e-21
ARID4A	1387.06	2.05203	0.14746	8.2338e-45	5.76295e-43
ARID4B	2864.12	1.7857	0.142234	7.01883e-37	3.50898e-35
ARIH1	3350.63	1.44141	0.130202	4.49123e-29	1.45181e-27
ARIH2OS	12.7843	2.18316	1.00763	0.00248223	0.00637202
ARL4C	311.989	1.86727	0.210621	1.0347e-19	1.78528e-18
ARL4D	549.667	1.04517	0.173213	6.23338e-10	4.19327e-09
ARL5B	1694.72	1.75156	0.139869	9.41492e-37	4.64912e-35
ARL9	5.31262	2.94543	2.04055	0.00966376	0.0217516
ARMC5	1092.32	1.72706	0.141799	7.20694e-35	3.2227e-33
ARMC8	1622.48	1.04102	0.139079	3.02288e-14	3.26812e-13
ARRDC2	327.846	1.57869	0.19843	3.80737e-16	4.84898e-15
ARRDC3	1655.69	3.68247	0.160942	3.08556e-117	1.18265e-114
ASH1L	4628.15	1.19683	0.144085	3.31215e-17	4.64451e-16
ASL	1504.39	1.06253	0.139795	1.12302e-14	1.25982e-13
ASMTL	2437.45	3.01122	0.139606	2.14027e-104	7.33067e-102
ATAD2B	384.578	1.12949	0.204714	1.22348e-08	6.92532e-08
ATAD3C	16.5589	3.9364	1.10372	2.94244e-05	0.000104449
ATAT1	450.694	1.7434	0.18295	2.98373e-22	6.23794e-21
ATF3	618.691	4.51415	0.203065	2.91201e-110	1.04172e-107
ATF7IP	4119.3	1.0257	0.127438	3.05691e-16	3.93681e-15
ATF7IP2	265.752	1.96329	0.232832	5.26399e-18	7.91291e-17
ATG14	1021.58	1.91638	0.149948	3.73378e-38	1.99028e-36
ATL1	714.005	1.52953	0.184693	2.80604e-17	3.95203e-16
ATP1B2	8.86049	6.24222	2.68365	7.51501e-05	0.000249952
ATP2A1	53.4344	1.52526	0.42789	7.35972e-05	0.000245091
ATP6V1FNB	16.9753	1.50656	0.770332	0.00754944	0.0174038
ATPAF2	333.252	1.04406	0.190946	1.79839e-08	9.92477e-08
ATRIP	16.8519	1.73328	0.797396	0.00365953	0.00906604
ATXN3	659.383	1.26184	0.185777	3.43083e-12	2.99997e-11
ATXN7	1619.6	1.21825	0.167742	1.23413e-13	1.25741e-12
ATXN7L1	287.13	1.01797	0.210791	5.76148e-07	2.59291e-06
ATXN7L2	305.509	1.23857	0.205496	5.19199e-10	3.5281e-09
AURKC	27.4639	2.34883	0.693772	5.83043e-05	0.000197016
AVPI1	757.702	1.52957	0.156752	3.56907e-23	7.87053e-22
AXDND1	15.3182	1.27964	0.825136	0.020834	0.0431808
AXIN2	77.2716	2.25494	0.374781	2.38736e-10	1.68857e-09
AZU1	17.2904	7.62404	2.69268	1.10628e-06	4.78347e-06
B3GNT6	7.64395	5.89075	2.70142	0.000175592	0.000551549
BAAT	7.89604	1.58128	1.28585	0.0198892	0.0414521
BAG1	1025.06	1.18268	0.143427	5.65088e-17	7.76839e-16
BAG4	1499.75	1.40073	0.137827	7.92166e-25	1.94989e-23
BAIAP2	288.702	1.00879	0.201618	2.26782e-07	1.08363e-06
BAIAP2L1	355.09	1.55856	0.22485	9.8537e-13	9.14264e-12
BAMBI	597.588	1.29427	0.191377	3.50115e-12	3.05317e-11
BAZ1A	3727.99	1.01282	0.141637	3.19928e-13	3.12513e-12
BAZ2A	4907.68	1.10477	0.114316	1.58758e-22	3.34953e-21
BAZ2B	715.424	1.19567	0.154559	3.16597e-15	3.73103e-14
BBC3	244.052	2.79609	0.272211	4.63896e-26	1.23844e-24
BCAP29	34.3881	1.3986	0.557071	0.00249644	0.00640136
BCAR4	4.56493	4.30147	3.01483	0.0026947	0.00685729
BCL2L11	6907.34	8.45736	0.199492	0	0
BCL2L12	1310.62	1.13363	0.137928	7.07581e-17	9.65309e-16
BCL2L15	17.7405	2.39317	0.881448	0.000591009	0.00170016
BCL6	1109.62	1.40332	0.139733	2.57237e-24	6.11668e-23
BCL9	312.944	1.25417	0.20071	1.17004e-10	8.60061e-10
BCO2	38.4384	1.87001	0.514833	4.02011e-05	0.000139456
BCOR	6404.17	3.03132	0.134387	1.26376e-113	4.62364e-111
BCORL1	3222.96	3.35665	0.123801	5.70002e-163	4.58795e-160
BCYRN1	3793.87	3.12505	0.372305	3.79839e-18	5.78491e-17
BEND3	278.439	1.99283	0.231337	1.32353e-18	2.09089e-17
BEST2	9.30694	4.4298	1.58666	0.000764738	0.00215562
BHLHE40	334.9	1.11576	0.231804	5.26402e-07	2.38772e-06
BMF	88.846	1.43	1.19613	0.0209115	0.0433135
BMS1P1	107.692	1.49853	0.349859	4.23381e-06	1.70086e-05
BMS1P2	36.8708	1.096	0.557304	0.0143967	0.0311044
BMS1P4	28.969	1.35182	0.621217	0.00559627	0.0132855
BMS1P4-AGAP5	24.8331	1.78207	0.653647	0.000871474	0.00242926
BRD2	38419.1	3.80442	0.109971	4.67126e-263	9.39975e-260
BRF1	1099.87	1.21519	0.142031	3.5235e-18	5.37643e-17
BRPF1	1243.75	1.00382	0.156057	5.46861e-11	4.15842e-10
BRWD1	2090.2	1.56647	0.154086	4.34623e-25	1.08642e-23
BRWD3	891.45	1.30017	0.157907	5.10842e-17	7.05277e-16
BSCL2	36.691	1.6951	0.53037	0.000207811	0.000645444
BTG2	224.049	2.33523	0.270137	4.29043e-19	7.07657e-18
BTRC	1161.52	1.36373	0.146245	2.88612e-21	5.57083e-20
BUD13	898.798	1.09189	0.158438	2.14069e-12	1.91449e-11
BYSL	1290.46	1.07882	0.135524	6.68852e-16	8.30161e-15
C10orf95	6.70082	2.02786	1.64831	0.0147786	0.0318396
C11orf68	1998.1	1.07825	0.141869	1.12793e-14	1.26444e-13
C11orf96	455.741	4.04764	0.238085	2.15864e-66	2.97007e-64
C14orf178	7.99896	1.91002	1.35355	0.0116155	0.0256743
C14orf93	207.429	1.06856	0.233909	1.81759e-06	7.63756e-06
C15orf39	1934.29	1.52478	0.144943	1.59029e-26	4.37614e-25
C16orf70	818.927	1.41524	0.159036	1.64025e-19	2.78237e-18
C16orf72	2788.41	1.21581	0.125419	1.03037e-22	2.19985e-21
C18orf32	71.6839	2.15082	0.391823	4.55369e-09	2.72713e-08
C1orf162	36.6671	3.2694	0.612847	8.94243e-09	5.15414e-08
C1orf220	92.5125	1.44352	0.342676	5.78887e-06	2.28069e-05
C1orf226	221.326	1.19879	0.226238	3.53766e-08	1.87642e-07
C2CD2L	811.293	1.33742	0.153448	7.76053e-19	1.25557e-17
C2orf66	22.7518	2.02714	0.790298	0.00125094	0.00339817
C3orf86	3.49901	2.63329	5.25363	0.008146	0.0186588
C4orf54	19.1964	1.23709	0.708708	0.016997	0.0360736
C8G	6.87312	1.63439	1.42393	0.0208044	0.0431417
C9	8.758	3.33055	1.40892	0.00171763	0.00455901
C9orf152	34.5153	5.42164	0.931441	2.71211e-09	1.687e-08
C9orf163	7.9879	2.53717	1.38032	0.00499181	0.0119759
C9orf47	86.5417	1.90891	0.349703	6.71318e-09	3.92977e-08
CAB39L	524.172	2.08461	0.185075	2.52626e-30	8.68969e-29
CABLES1	1637.77	1.57981	0.145954	5.70319e-28	1.73883e-26
CABP5	26.4622	4.0058	0.796928	6.94466e-08	3.55583e-07
CACHD1	312.677	1.7221	0.201456	2.40902e-18	3.71104e-17
CACNB4	11.4575	2.22943	1.11204	0.00417295	0.0101751
CAPN10-DT	108.122	1.36407	0.31174	3.01103e-06	1.23275e-05
CAPNS2	19.2969	4.50706	1.03247	3.33245e-06	1.35743e-05
CASP10	42.1057	1.49693	0.482316	0.000383509	0.00113739
CASP2	2044.85	1.4181	0.137512	1.57155e-25	4.03489e-24
CASP7	925.844	1.06357	0.143076	5.55781e-14	5.85534e-13
CASTOR2	409.238	1.05442	0.186802	6.21876e-09	3.65764e-08
CAVIN4	98.101	1.89142	0.331061	1.85812e-09	1.17996e-08
CBARP	181.069	1.17003	0.26975	4.25091e-06	1.70651e-05
CBLB	248.071	1.6359	0.228609	1.43888e-13	1.45132e-12
CBX4	4622.1	4.18957	0.123897	5.97919e-252	1.06948e-248
CCDC116	42.9327	1.99324	0.490789	6.73146e-06	2.63209e-05
CCDC12	844.328	1.3069	0.148921	5.02115e-19	8.23959e-18
CCDC125	54.5135	3.68291	0.535196	3.9975e-13	3.87194e-12
CCDC13	15.4794	3.11379	0.98147	0.0001667	0.000525358
CCDC130	911.954	1.06216	0.152292	1.24268e-12	1.13857e-11
CCDC144CP	23.9391	1.92643	0.668096	0.000503631	0.00146582
CCDC157	50.4631	1.27097	0.444224	0.00103178	0.00283633
CCDC17	39.655	1.31573	0.493376	0.00183394	0.00484456
CCDC174	579.546	1.35191	0.185201	8.27481e-14	8.56469e-13
CCDC200	5.45262	3.03587	1.99238	0.00869444	0.01978
CCDC28B	128.798	1.17141	0.305906	3.72675e-05	0.000130222
CCDC62	14.1001	1.37084	0.859337	0.0176311	0.0372798
CCDC85B	2017.26	1.89811	0.166293	4.93528e-31	1.75382e-29
CCDC88B	27.0677	2.55395	0.655156	1.03544e-05	3.92571e-05
CCDC9	1269.19	1.51819	0.135319	7.27978e-30	2.45167e-28
CCNE2	850.338	1.33692	0.191237	7.80431e-13	7.31279e-12
CCNJ	556.302	2.4029	0.174676	6.07059e-44	4.08392e-42
CCNL1	3949.13	2.54862	0.155659	2.86736e-61	3.36925e-59
CCNT1	2604.54	1.67932	0.130212	9.01238e-39	4.9014e-37
CCNT2	3527.98	1.82699	0.144004	1.23333e-37	6.44615e-36
CD200R1	27.3185	6.39371	1.36617	1.34624e-06	5.75763e-06
CDC14A	296.117	1.50496	0.20872	1.25295e-13	1.27578e-12
CDC25A	1892.92	1.83364	0.129966	5.82359e-46	4.32019e-44
CDC37L1	585.749	1.28316	0.167564	5.9061e-15	6.81551e-14
CDC42EP2	2102.15	2.53152	0.137913	3.49466e-76	6.1821e-74
CDC42EP4	4311.11	1.91099	0.132564	1.9112e-47	1.49352e-45
CDK11A	670.258	1.32235	0.157744	1.4969e-17	2.17287e-16
CDK13	2892.34	1.60139	0.132649	3.32401e-34	1.42693e-32
CDK5R1	181.833	1.08265	0.251617	5.91047e-06	2.3269e-05
CDK5R2	7.89018	1.69074	1.30166	0.0171718	0.0364013
CDKAL1	586.197	1.12259	0.174155	4.21561e-11	3.24083e-10
CDKL4	6.3403	2.59987	1.70459	0.00951021	0.0214359
CDKN1A	6615.07	1.41079	0.160644	3.84434e-19	6.36035e-18
CDKN1C	29.7357	3.52984	0.707945	5.11776e-08	2.66276e-07
CDKN2AIP	1229.39	1.06329	0.154851	2.64035e-12	2.329e-11
CDKN2B-AS1	59.195	1.10343	0.417377	0.00270898	0.00688711
CEBPZ	2531.22	1.06853	0.123983	2.50286e-18	3.85191e-17
CELF1	5573.68	1.618	0.13534	1.27251e-33	5.32073e-32
CEP68	675.774	1.4834	0.158745	2.09253e-21	4.07816e-20
CEP76	656.259	1.43191	0.172899	3.10066e-17	4.35554e-16
CEP85L	850.176	1.89984	0.172651	6.69421e-29	2.14668e-27
CEP95	509.28	1.04813	0.191925	1.93555e-08	1.06416e-07
CERT1	2152.12	1.76504	0.150315	8.75707e-33	3.5155e-31
CETP	10.0128	4.41018	1.57008	0.000592776	0.00170463
CFP	14.2173	1.6229	0.928249	0.0102246	0.0228891
CHD2	6184.71	1.96279	0.138528	1.65192e-46	1.25437e-44
CHD8	5102.01	1.40139	0.122207	5.16839e-31	1.83261e-29
CHFR	930.111	1.09946	0.148404	4.96588e-14	5.2558e-13
CHGA	6.14784	2.99468	1.95853	0.00697439	0.0162128
CHKA	463.958	1.48135	0.177837	1.80766e-17	2.60052e-16
CIART	202.16	1.39076	0.245438	3.94112e-09	2.38602e-08
CIPC	395.154	1.23576	0.187995	1.488e-11	1.20613e-10
CISH	39.305	1.14913	0.483166	0.00481048	0.0115754
CLASRP	1338.29	1.0617	0.135426	1.80445e-15	2.16938e-14
CLCN2	369.161	1.99594	0.193579	9.0237e-26	2.35817e-24
CLCN5	361.681	1.46666	0.207297	3.79284e-13	3.68925e-12
CLDND2	49.9868	4.61139	0.644456	1.18392e-13	1.20931e-12
CLEC4A	56.699	3.32612	0.488036	1.39011e-12	1.26931e-11
CLK1	2754.63	1.79414	0.132243	1.03773e-42	6.76329e-41
CLK4	500.942	1.13166	0.170856	1.18549e-11	9.70703e-11
CNKSR3	1036.7	1.19666	0.146713	1.18056e-16	1.57977e-15
CNNM1	45.1761	1.04003	0.446148	0.00674274	0.0157174
CNNM2	504.496	1.997	0.174864	4.37682e-31	1.56922e-29
CNNM3	662.596	1.44358	0.165107	5.17807e-19	8.4712e-18
CNNM4	1124.99	3.19422	0.151642	1.8181e-99	5.73879e-97
CNOT2-DT	24.7138	1.30736	0.61692	0.00703945	0.0163546
CNOT4	1301.81	1.27255	0.138222	1.02804e-20	1.91101e-19
COG3	1446.22	1.10542	0.137349	3.18395e-16	4.09714e-15
COL24A1	13.2246	1.3234	0.903041	0.0213242	0.044089
COL2A1	17.3657	7.63347	2.69384	1.08884e-06	4.71568e-06
COLEC11	10.1417	6.5368	2.67298	3.3364e-05	0.000117346
COMP	11.9183	6.86626	2.67297	1.28837e-05	4.81211e-05
COPG2IT1	343.653	5.92305	0.863898	6.013e-13	5.71076e-12
COQ10A	259.192	1.12717	0.219454	9.52954e-08	4.77011e-07
COX10	499.937	1.4988	0.189062	5.54369e-16	6.96661e-15
COX6B2	7.08366	1.55231	1.39664	0.0220595	0.0454517
CPEB2	2528.29	3.42933	0.148625	5.42578e-119	2.23959e-116
CPEB3	155.106	2.18597	0.271498	1.04901e-16	1.41313e-15
CPEB4	1782.52	1.16945	0.155708	1.98309e-14	2.1791e-13
CPSF7	4184.8	1.16431	0.130793	1.72302e-19	2.9105e-18
CRACR2B	3.49901	2.63329	5.25363	0.008146	0.0186588
CRAMP1	1482.93	1.1221	0.131719	5.83187e-18	8.70885e-17
CREB5	110.248	1.14368	0.32313	0.000133627	0.000427916
CREBBP	4889.3	1.18393	0.120034	1.66492e-23	3.76432e-22
CREBRF	603.299	1.45029	0.175113	2.58183e-17	3.66834e-16
CRIP1	25.9619	3.12467	0.724269	1.32457e-06	5.66947e-06
CRISPLD2	1820.65	1.72809	0.160346	8.84817e-28	2.66239e-26
CRKL	3320.74	1.24846	0.119647	5.40512e-26	1.42876e-24
CROCCP2	630.588	1.4727	0.185779	5.89377e-16	7.37202e-15
CRY2	893.583	1.4115	0.156545	5.02564e-20	8.8612e-19
CSAD	399.467	1.45558	0.209629	9.31659e-13	8.66928e-12
CSAG4	11.2661	2.19831	1.0742	0.00332578	0.00829539
CSKMT	118.155	1.1564	0.300432	3.7069e-05	0.000129584
CSNK1G1	1682.08	1.0502	0.149659	9.20843e-13	8.57359e-12
CSPP1	923.56	1.52832	0.165131	6.53458e-21	1.23271e-19
CSRNP1	1090.48	1.59041	0.141889	8.16541e-30	2.74419e-28
CSRNP3	102.901	1.28778	0.325362	1.88715e-05	6.89501e-05
CT47B1	13.6974	2.14398	0.928275	0.00210515	0.00548538
CTDP1	935.393	1.01652	0.153127	1.30825e-11	1.06526e-10
CTDSPL2	2358.96	1.19956	0.150291	4.86008e-16	6.1556e-15
CTH	112.885	2.27795	0.317428	8.03407e-14	8.33865e-13
CTR9	5111.74	1.99102	0.127057	3.78821e-56	3.78774e-54
CTU1	190.197	1.06952	0.288398	7.01888e-05	0.00023437
CWC25	1225.11	1.08788	0.150316	1.7697e-13	1.77058e-12
CX3CL1	9.42048	6.36006	2.67819	5.41889e-05	0.000184114
CXCL10	4.64024	4.40511	2.96979	0.002382	0.00613232
CXCL11	3.86494	3.49337	3.58212	0.0057269	0.0135756
CXCR4	4.34962	4.07626	3.11829	0.00343946	0.008563
CXXC1	1776.92	1.14371	0.132166	1.74436e-18	2.721e-17
CXXC5	542.644	1.64612	0.168113	2.28088e-23	5.09259e-22
CYB5D2	138.738	1.1938	0.280267	6.24618e-06	2.44828e-05
CYP27C1	46.7438	1.09896	0.469984	0.00600226	0.0141602
CYP2C18	17.3581	1.34294	0.779202	0.0143182	0.0309638
CYP2C19	10.8395	1.48429	1.00783	0.0175155	0.0370713
CYTH1	548.054	1.00785	0.165568	4.79604e-10	3.27563e-09
DAAM1	473.933	1.69012	0.174906	8.80339e-23	1.88704e-21
DACT3	240.852	2.411	0.229967	1.31073e-26	3.64423e-25
DAGLB	1399.23	1.64702	0.135481	9.81783e-35	4.35392e-33
DBR1	954.753	1.49097	0.158885	1.52235e-21	2.98863e-20
DCAF4L1	48.0501	2.98961	0.5031	2.97848e-10	2.07206e-09
DCAF5	1612.88	1.02274	0.134608	1.2098e-14	1.35245e-13
DCP1A	1606.87	1.50565	0.144394	4.66152e-26	1.2424e-24
DCP1B	367.141	1.07384	0.197731	2.13879e-08	1.16792e-07
DCUN1D2	459.015	1.38971	0.188027	4.10863e-14	4.38308e-13
DCUN1D3	614.991	1.12921	0.161876	1.12121e-12	1.03553e-11
DDIT4	848.181	1.15959	0.601712	0.0131798	0.0287414
DDN	48.0084	3.89039	0.571979	1.48353e-12	1.34926e-11
DDX11	1779.56	1.17079	0.128901	3.63216e-20	6.47513e-19
DDX12P	985.032	1.18559	0.146432	1.95476e-16	2.573e-15
DDX3X	18105.3	1.26382	0.128416	2.27792e-23	5.09259e-22
DDX5	32040	1.6531	0.126443	9.19325e-40	5.19273e-38
DEDD2	917.048	1.61503	0.161914	3.4358e-24	8.09803e-23
DENND1B	609.421	1.33507	0.160683	2.64329e-17	3.74575e-16
DENND2C	213.089	2.60594	0.322036	9.00443e-17	1.21912e-15
DENND6A-DT	3.99432	3.67685	3.35495	0.00488966	0.0117483
DEPDC5	400.783	1.11055	0.183398	5.00273e-10	3.40668e-09
DEPP1	23.9374	1.46892	0.696209	0.00537987	0.012819
DGAT1	1838.53	2.62777	0.157695	1.72865e-63	2.17405e-61
DGCR8	2267.6	1.09551	0.149131	8.38925e-14	8.66818e-13
DGKE	1148.72	2.41463	0.179252	3.73071e-42	2.3738e-40
DGKH	2168.17	1.78123	0.510174	7.27856e-05	0.000242589
DHH	10.3192	3.70048	1.32659	0.000614521	0.00176306
DHRS11	140.311	1.77158	0.280507	4.48124e-11	3.43356e-10
DHX35	526.814	1.10208	0.174698	1.0791e-10	7.95754e-10
DHX8	4230.26	1.7425	0.123579	6.44638e-46	4.73853e-44
DIO3	13.9101	7.17029	2.68109	5.18382e-06	2.05844e-05
DIPK2A	909.946	1.96009	0.149044	2.66445e-40	1.55972e-38
DISP1	386.409	2.17843	0.190948	4.65654e-31	1.6658e-29
DKFZP434A062	7.20271	5.69885	2.72429	0.000274044	0.000830489
DLK2	30.2158	1.64946	0.585306	0.000727451	0.00205953
DLL1	180.259	9.30232	1.30548	1.12383e-12	1.03735e-11
DLX1	758.567	1.57945	0.159183	7.40059e-24	1.70925e-22
DLX2	581.275	4.1482	0.221517	3.09554e-80	6.55684e-78
DLX3	30.2726	4.54005	0.816099	6.30127e-09	3.70481e-08
DMRTA1	5.80316	2.87326	1.99235	0.00806745	0.0184978
DNAH12	65.2242	1.09449	0.400582	0.00212004	0.0055206
DNAH5	260.743	1.21598	0.222751	1.55842e-08	8.67177e-08
DNAJC27	327.989	1.40377	0.199876	5.59576e-13	5.33021e-12
DNAJC6	1626.98	1.75124	0.13872	2.96124e-37	1.50379e-35
DNAL1	384.409	1.06	0.193652	1.73469e-08	9.59622e-08
DNM3	76.1523	1.2273	0.368684	0.000253908	0.000775748
DOCK3	60.0748	1.42282	0.438345	0.000230979	0.000711091
DOCK4	542.912	1.4779	0.171537	1.50761e-18	2.37238e-17
DOCK9-DT	24.6872	1.80682	0.645949	0.000708001	0.00201012
DPF2	1719.25	1.35376	0.127975	1.05099e-26	2.92712e-25
DPF3	427.861	1.05396	0.180743	2.17232e-09	1.36855e-08
DRD4	11.9183	1.85275	1.07353	0.00707742	0.0164333
DTL	1919.63	1.02742	0.136617	2.26637e-14	2.47686e-13
DUSP16	478.867	1.57413	0.183113	1.65087e-18	2.58518e-17
DUSP2	7.57897	1.77873	1.37055	0.014914	0.0321099
DUSP4	1638.28	1.26311	0.139711	5.08855e-20	8.95251e-19
DUSP5	4036.71	2.03786	0.120995	1.70121e-64	2.22651e-62
DUSP5P1	18.4064	1.37827	0.733292	0.0105289	0.0234983
DUSP6	500.859	1.6941	0.180482	1.03999e-21	2.07457e-20
DYNLL2	3307.74	1.11268	0.123007	5.34355e-20	9.37043e-19
DYRK1A	2524.31	1.45858	0.149094	3.3401e-23	7.38584e-22
DYRK1B	144.906	1.41993	0.272308	4.15284e-08	2.18901e-07
EAF1	1460.04	1.38545	0.146309	7.75239e-22	1.56193e-20
EBF1	409.203	1.1711	0.195425	7.21977e-10	4.81458e-09
EBF2	817.352	1.45618	0.160048	2.3778e-20	4.29606e-19
EBF3	31.0315	3.2204	0.651361	7.30831e-08	3.73016e-07
ECI2-DT	11.4282	1.55261	1.03798	0.0141394	0.03061
EDRF1	1143.78	1.13434	0.142392	5.94617e-16	7.43178e-15
EEPD1	317.548	1.41068	0.199864	3.95727e-13	3.83529e-12
EFNA1	16.7356	5.56005	1.42975	2.92467e-05	0.000103909
EFNA2	42.3859	9.25279	2.80415	2.24579e-09	1.41166e-08
EFNA3	17.9992	2.46865	0.815237	0.000229558	0.000707394
EFNA4	102.99	1.44124	0.343927	5.61387e-06	2.215e-05
EFNA5	82.0264	1.70383	0.362759	4.2133e-07	1.93456e-06
EFNB1	4001.11	2.54576	0.120292	1.91621e-100	6.16944e-98
EFR3B	154.162	2.09871	0.270269	1.12105e-15	1.36717e-14
EGR3	34.3971	3.79576	0.682533	2.36594e-09	1.48313e-08
EIF2AK3	1065.78	1.22939	0.142462	1.86545e-18	2.90425e-17
EIF4A2	16427.9	2.65699	0.11202	2.47339e-125	1.04781e-122
EIF4A3	6551.67	2.1028	0.113834	2.54048e-77	4.75543e-75
EIF4ENIF1	966.898	1.08465	0.151987	3.7961e-13	3.69019e-12
ELF1	2813.19	1.9686	0.150382	5.61091e-40	3.22587e-38
ELL	1072.6	1.71161	0.143005	8.97705e-34	3.76335e-32
EMC3-AS1	271.084	1.11317	0.238832	1.15393e-06	4.98017e-06
ENO3	222.348	1.93308	0.242936	2.85809e-16	3.69554e-15
EP300	5276.58	1.26071	0.138256	2.35782e-20	4.26474e-19
EPB41	176.366	1.02862	0.247357	1.21801e-05	4.56309e-05
EPB41L4A-AS1	179.408	1.27609	0.259279	2.38364e-07	1.1356e-06
EPB41L5	677.874	1.06227	0.154067	2.10668e-12	1.88827e-11
EPC1	1170.74	1.67036	0.166363	2.15552e-24	5.14067e-23
EPC2	950.228	1.06525	0.166748	6.7532e-11	5.07293e-10
EPHA2	5750.5	1.06465	0.119059	1.29856e-19	2.22622e-18
EPHA4	892.117	3.51711	0.177959	2.78012e-88	6.67977e-86
EPHB3	322.911	2.11631	0.202473	1.91984e-26	5.22055e-25
EPM2AIP1	1591.51	1.21225	0.153049	7.79171e-16	9.64853e-15
ERBB3	537.901	1.24252	0.190516	2.22067e-11	1.761e-10
ERN1	1128.04	3.04153	0.169669	1.30857e-72	2.14953e-70
ERO1B	434.735	1.53325	0.184209	1.68634e-17	2.43249e-16
ERRFI1	3547.97	1.11363	0.157798	6.45804e-13	6.11179e-12
ESAM	52.6505	2.24532	0.450447	7.14916e-08	3.65472e-07
ETV3	2164.16	2.33344	0.13671	3.2006e-66	4.36637e-64
EYA3	1589.8	1.08863	0.135926	4.3221e-16	5.48284e-15
EZH2	2990.82	1.11487	0.155013	2.37355e-13	2.34558e-12
FAM102A	1356.49	1.38591	0.139273	6.06122e-24	1.40799e-22
FAM117B	66.8821	1.875	0.407932	5.68927e-07	2.56113e-06
FAM124A	20.1057	1.91678	0.754302	0.00139915	0.0037627
FAM126B	916.358	1.11593	0.189975	1.57087e-09	1.00628e-08
FAM133B	888.186	1.66577	0.157576	8.69587e-27	2.43878e-25
FAM13A-AS1	77.2342	1.43561	0.386312	4.72795e-05	0.000162248
FAM160A1	102.385	1.05124	0.304627	0.000204	0.000634954
FAM214A	595.428	1.55875	0.179016	7.50361e-19	1.21522e-17
FAM222A	174.459	3.45865	0.291382	1.83153e-33	7.57942e-32
FAM222B	1092.43	1.85051	0.149408	5.71103e-36	2.68022e-34
FAM229A	62.1612	1.77874	0.401552	1.56274e-06	6.63422e-06
FAM234B	365.184	1.78382	0.193142	4.26769e-21	8.13997e-20
FAM43A	143.877	3.44673	0.327119	3.55662e-27	1.01515e-25
FAM53C	2618.02	1.58196	0.124912	1.92653e-37	9.87686e-36
FAM71A	19.1793	5.80132	1.4117	1.31205e-05	4.88922e-05
FAM71E2	4.86617	4.57358	2.95086	0.00202752	0.00530457
FAM76B	696.214	1.0657	0.176791	6.72016e-10	4.49817e-09
FAM83C	5.53378	2.36079	2.43153	0.0126666	0.0277614
FAM89B	764.49	1.29078	0.209786	1.99405e-10	1.42351e-09
FARP2	961.646	2.02192	0.151805	2.72221e-41	1.6726e-39
FAXDC2	71.7478	1.03038	0.433411	0.00559431	0.0132828
FBP2	4.36025	4.17273	3.07048	0.00315877	0.00791931
FBXL20	356.042	1.5654	0.190766	4.68165e-17	6.48582e-16
FBXL8	63.1537	1.08641	0.389775	0.00172165	0.00456894
FBXO21	1415.58	1.06669	0.131816	2.27312e-16	2.97502e-15
FBXO22	1600.76	1.56031	0.156434	4.30621e-24	1.00466e-22
FBXO31	1174.76	1.23529	0.145698	6.84009e-18	1.01673e-16
FBXO32	156.095	1.60955	0.287859	3.76376e-09	2.2881e-08
FBXO42	1182.26	1.39323	0.143119	5.87389e-23	1.27436e-21
FBXO46	407.691	1.20398	0.181482	1.05278e-11	8.67329e-11
FBXW4P1	53.7201	4.48109	0.595583	1.38822e-14	1.54441e-13
FBXW7	1390.26	2.51916	0.15468	1.95732e-60	2.23468e-58
FCHO2	1633.97	1.31449	0.14483	3.23113e-20	5.77942e-19
FDXR	478.062	1.05045	0.206884	1.38248e-07	6.76245e-07
FGD6	614.919	2.15767	0.175528	1.6146e-35	7.40508e-34
FGF18	34.1929	2.86769	0.605574	2.80049e-07	1.32051e-06
FGFR3	63.2344	3.21472	0.456165	2.08666e-13	2.07352e-12
FHDC1	304.783	1.54511	0.203095	5.89631e-15	6.8091e-14
FIGN	1527.18	2.52488	0.153203	6.12223e-62	7.3549e-60
FKBP15	2872.93	1.28536	0.137402	2.5497e-21	4.9333e-20
FKBP5	1608.88	1.18601	0.150307	1.04875e-15	1.28484e-14
FLACC1	54.4768	1.86167	0.491537	2.21238e-05	8.00695e-05
FLJ20021	38.6416	1.58871	0.50192	0.000274593	0.000831997
FLJ46875	67.8975	2.12688	0.396595	1.02635e-08	5.87561e-08
FLVCR1	261.145	1.41874	0.241041	1.03279e-09	6.77777e-09
FOS	883.921	4.00132	0.526504	2.14991e-15	2.56745e-14
FOSB	340.108	4.42792	0.288658	1.8395e-53	1.69213e-51
FOXA1	73.2862	1.20149	0.357661	0.000229508	0.000707376
FOXC2	1518.82	1.28251	0.131129	4.21914e-23	9.27865e-22
FOXD4L1	18.1322	2.26013	0.805533	0.000532162	0.00154328
FOXF1	2253.23	1.50967	0.129583	4.91009e-32	1.86421e-30
FOXF2	744.775	1.48885	0.167375	1.18917e-19	2.04522e-18
FOXJ3	2252.32	1.48984	0.150375	9.15664e-24	2.10577e-22
FOXO1	13.0885	1.86138	0.951209	0.00551287	0.0131088
FOXO6	7.37978	3.90284	1.70194	0.00235191	0.00606457
FRAT2	201.175	1.86183	0.250336	1.63289e-14	1.81035e-13
FRG1	761.745	1.00266	0.151812	1.69631e-11	1.36468e-10
FRG1DP	29.3159	1.15901	0.560537	0.0099572	0.0223309
FRG2C	25.5451	3.42376	0.748874	6.60242e-07	2.94502e-06
FRS2	2678.48	2.11999	0.141698	2.20284e-51	1.91683e-49
FSCN2	8.70914	2.78524	1.3189	0.002829	0.00716058
FSD1L	777.63	2.4072	0.196059	1.99644e-35	9.13033e-34
FSIP2	54.2378	1.78754	0.435918	6.84902e-06	2.67546e-05
FTCD	3.43432	1.36246	3.9435	0.00906968	0.0205639
FTH1P3	20.3191	3.32941	0.849968	9.59693e-06	3.65487e-05
FUS	20504.1	1.29779	0.115348	6.67021e-30	2.25109e-28
FZD8	1512.83	4.95413	0.407217	2.14049e-35	9.76136e-34
GAB1	444.843	1.46531	0.183067	2.80806e-16	3.63377e-15
GABPB1	1413.12	1.01397	0.148756	4.00597e-12	3.47083e-11
GABRE	102.572	2.32429	0.33884	7.77489e-13	7.28947e-12
GABRR2	42.6909	1.74933	0.506944	9.46064e-05	0.000310368
GADD45A	4213.67	2.03992	0.122379	4.47492e-63	5.58428e-61
GADD45B	6656.39	3.03995	0.123163	1.80709e-135	1.03895e-132
GADD45G	4.56493	4.30147	3.01483	0.0026947	0.00685729
GAN	506.083	2.60762	0.197326	9.57303e-41	5.72887e-39
GAS1	96.8387	2.67237	0.35397	3.84236e-15	4.51492e-14
GATA2	5077.82	2.23267	0.119332	5.81755e-79	1.20065e-76
GATAD2B	1602.34	2.01954	0.151618	2.85604e-41	1.74816e-39
GATC	1591.5	1.49507	0.13206	2.42083e-30	8.34487e-29
GCLC	937.554	1.08536	0.145856	3.5211e-14	3.7713e-13
GCNA	243.958	3.69585	0.28136	6.73991e-40	3.84748e-38
GDAP2	665.178	1.01538	0.156528	3.54352e-11	2.74512e-10
GDF15	46.1594	2.07775	0.539329	1.12682e-05	4.23967e-05
GDF6	1137.74	1.03392	0.136992	1.81133e-14	2.00128e-13
GDF9	64.392	5.68063	0.72319	1.41382e-15	1.71254e-14
GDNF	525.305	1.99956	0.177438	2.64971e-30	9.09489e-29
GIGYF2	2880.86	1.04393	0.12452	2.07817e-17	2.97372e-16
GLCCI1	572.883	1.25657	0.185338	3.89923e-12	3.38382e-11
GLI3	944.276	1.36465	0.172521	6.67022e-16	8.28527e-15
GLIS2	1507.82	1.49383	0.141891	1.42921e-26	3.93963e-25
GLUD1P3	55.2922	1.18937	0.420465	0.00137405	0.00370263
GLUL	13753.1	1.87652	0.115608	5.02638e-60	5.69821e-58
GNA13	3857.98	1.05139	0.128512	1.36081e-16	1.81494e-15
GNAL	19.5568	1.72006	0.757382	0.00318476	0.00797205
GNB1L	144.242	1.32574	0.270966	2.69758e-07	1.27685e-06
GNL1	2540.48	1.01183	0.123695	1.14587e-16	1.53718e-15
GNRH1	260.396	2.80565	0.243579	1.31699e-31	4.90763e-30
GOLGA2P11	129.328	1.83064	0.292159	5.77344e-11	4.38193e-10
GOLGA6L10	30.2735	1.13823	0.544074	0.00972671	0.021878
GOLGA6L3	50.4791	1.48108	0.440314	0.000161886	0.00051109
GOLGA6L4	18.7239	1.21892	0.701503	0.0173895	0.0368178
GOLGA6L5P	21.4047	1.62628	0.69002	0.00266949	0.00680283
GOLGA8N	39.4834	1.05227	0.501017	0.0114621	0.0253561
GOLGA8R	28.7578	1.07808	0.554123	0.0152016	0.0326549
GPATCH2	623.406	1.28716	0.167856	5.70975e-15	6.61739e-14
GPATCH3	536.625	1.75675	0.174838	1.52237e-24	3.66324e-23
GPATCH8	4029.55	1.74108	0.143399	1.1382e-34	5.00623e-33
GPBAR1	35.6114	3.65507	0.643778	1.8403e-09	1.1691e-08
GPHN	964.062	2.115	0.15063	1.2555e-45	9.10404e-44
GPR158	138.948	1.98678	0.283505	3.77153e-13	3.67074e-12
GPR50	12.9195	7.03546	2.67407	7.6213e-06	2.95348e-05
GPR83	9.54913	2.9659	1.28426	0.00175368	0.00464857
GPR88	12.9514	7.05895	2.69578	8.81411e-06	3.37511e-05
GPRC5D-AS1	9.32789	2.07529	1.21443	0.00699871	0.0162647
GRAP	3.64963	3.05212	4.20783	0.00718048	0.016639
GRASP	24.5912	1.0807	0.6085	0.0201511	0.0419328
GRHL1	155.974	2.87333	0.306372	6.62834e-22	1.34694e-20
GRIK1-AS2	10.3714	1.85455	1.08827	0.00850879	0.0194042
GRPEL2	1061.67	1.19995	0.152284	1.10673e-15	1.35175e-14
GTF2B	908.487	1.90435	0.155859	6.58893e-35	2.95456e-33
GTF2F1	3604.6	1.11006	0.138859	3.53112e-16	4.52219e-15
GTPBP1	1798.41	1.36764	0.130972	3.7956e-26	1.01836e-24
GUCA1B	33.0185	4.14784	0.730879	1.82855e-09	1.16256e-08
GUSBP4	36.4497	2.08909	0.553338	1.85889e-05	6.79792e-05
H1-10	4487.26	1.66479	0.178662	2.3338e-21	4.54287e-20
H2AC17	9.09017	1.47036	1.14621	0.0222995	0.0458698
H2AC20	23.0411	2.36927	0.699034	7.71884e-05	0.000256466
H2AW	147.019	3.61627	0.326862	2.08621e-29	6.85384e-28
H2AX	11011.8	1.92733	0.123597	1.20728e-55	1.17077e-53
H2BC20P	11.1578	1.72312	1.02461	0.00954012	0.0214973
H2BC21	78.165	2.51695	0.417744	1.25034e-10	9.15321e-10
H2BC8	9.97425	1.86282	1.13139	0.00863686	0.0196601
H2BC9	60.4695	2.2078	0.418563	1.67216e-08	9.27261e-08
H3-3A	6.82499	2.79719	1.61638	0.00682904	0.0159048
H3C12	26.7107	1.63987	0.627882	0.00139557	0.00375495
H4C3	162.032	1.80879	0.284616	2.84649e-11	2.23308e-10
HAND2	68.8462	1.56479	0.386125	1.0471e-05	3.96431e-05
HAP1	5.57679	5.0418	2.81555	0.000977346	0.00269961
HAUS3	968.917	1.05241	0.156207	6.63452e-12	5.58007e-11
HAUS8	1126.97	1.32	0.152105	1.21341e-18	1.92449e-17
HBEGF	1333.03	2.33966	0.151614	1.56088e-54	1.48681e-52
HBP1	1211.88	1.04358	0.144876	2.26292e-13	2.239e-12
HDX	128.768	1.22865	0.313852	2.43013e-05	8.74977e-05
HECTD2	964.226	1.23541	0.180637	2.46376e-12	2.18642e-11
HECW2	372.309	1.19447	0.186604	4.82783e-11	3.69384e-10
HES4	638.304	2.51901	0.208165	8.20164e-35	3.64724e-33
HES6	204.988	2.64506	0.252049	8.40452e-27	2.36121e-25
HES7	359.632	7.18714	0.468255	9.53397e-53	8.57418e-51
HEXIM1	2948.6	1.78431	0.134944	1.18837e-40	7.08531e-39
HEXIM2	123.034	1.20729	0.294731	1.19589e-05	4.4896e-05
HHEX	310.486	1.23175	0.199322	2.07223e-10	1.47801e-09
HIC2	545.583	2.40179	0.174776	6.08859e-44	4.08392e-42
HIF1A-AS1	33.9071	2.70716	0.621665	1.02499e-06	4.45715e-06
HINFP	383.853	1.29876	0.191568	3.56671e-12	3.10529e-11
HIRA	1687.63	1.09368	0.127844	4.45947e-18	6.74071e-17
HK2	4825.19	1.36378	0.115814	1.07562e-32	4.2966e-31
HLA-DOB	20.8838	3.43732	0.832658	4.72755e-06	1.88423e-05
HMBOX1	527.554	1.32324	0.187496	4.75275e-13	4.57048e-12
HMGCR	3212.54	1.71913	0.128227	1.09415e-41	6.77446e-40
HMGCS1	1678.93	1.01037	0.145733	1.77452e-12	1.60214e-11
HNRNPAB	13098.1	1.30335	0.121703	2.16757e-27	6.33276e-26
HNRNPH1	21958.2	1.71081	0.122918	5.43193e-45	3.81848e-43
HOTTIP	4.58661	1.60077	2.43378	0.020708	0.0429807
HOXA10	2308.78	2.3226	0.125236	1.01531e-77	1.9692e-75
HOXA10-HOXA9	13.9157	3.20541	1.07797	0.000213854	0.000662806
HOXA11	2276.42	2.39712	0.138651	5.10756e-68	7.27624e-66
HOXA11-AS	151.341	1.19226	0.274891	4.21371e-06	1.69369e-05
HOXA13	242.782	2.49379	0.235507	3.07169e-27	8.83003e-26
HOXA2	5.9902	1.62965	1.71711	0.0240454	0.04906
HOXA3	13.4398	2.49332	0.963146	0.000887752	0.00247036
HOXA4	24.7666	3.05051	0.728668	2.40496e-06	9.96012e-06
HOXA5	203.535	5.65148	0.404256	1.36821e-44	9.49376e-43
HOXA6	104.667	6.00227	0.609332	7.80958e-23	1.67625e-21
HOXA7	177.824	1.19409	0.24609	3.93879e-07	1.81733e-06
HOXA9	461.369	3.6115	0.204991	1.50465e-70	2.32902e-68
HOXB5	216.835	1.98868	0.236335	6.56693e-18	9.77029e-17
HOXB6	447.606	1.74959	0.199244	3.42931e-19	5.68539e-18
HOXC5	51.7014	1.05144	0.425607	0.00464182	0.0111896
HOXC6	292.582	1.04921	0.205528	1.31686e-07	6.45713e-07
HOXC8	55.7844	1.48522	0.424416	0.000100263	0.000327723
HOXC9	220.21	1.88943	0.23124	5.13942e-17	7.08342e-16
HOXD11	620.564	1.56336	0.163029	1.71853e-22	3.62106e-21
HOXD13	205.083	1.46359	0.248532	8.01957e-10	5.32587e-09
HOXD9	213.687	1.2902	0.263046	2.79056e-07	1.31699e-06
HRAT92	7.28835	1.62514	1.38782	0.0193203	0.0404655
HRCT1	73.646	1.13045	0.35675	0.000488815	0.00142476
HS6ST1	1251.26	1.24372	0.153595	1.69927e-16	2.25142e-15
HSD17B7P2	38.6843	1.35191	0.492935	0.00136006	0.00367169
HSD17B8	16.2206	1.35002	0.772503	0.0141335	0.0306055
HSPA1A	2167.92	2.40345	0.153938	4.85321e-56	4.82265e-54
HSPA1B	5583.99	3.67615	0.13985	1.35494e-153	9.9145e-151
HSPA2	3728.06	2.35007	0.121095	8.47069e-85	1.84272e-82
HYMAI	10.9758	3.84848	1.30514	0.000404293	0.00119528
IBA57	364.445	1.23129	0.193172	5.99865e-11	4.54215e-10
ICAM5	463.082	2.10289	0.194138	2.62299e-28	8.08905e-27
ID2	2974.37	3.39665	0.142506	1.35192e-126	6.21804e-124
ID4	234.935	3.98569	0.302217	3.67897e-40	2.13036e-38
IDI1	1835.85	1.45708	0.138975	2.58792e-26	7.01352e-25
IDI2	13.3177	5.01574	1.49483	0.000130197	0.000417512
IER2	4519.08	2.09607	0.119267	5.93216e-70	8.92485e-68
IER3	4954.12	2.90576	0.126793	2.34881e-117	9.22223e-115
IER5L	2462.73	2.87422	0.155204	9.05538e-78	1.77773e-75
IFFO2	8445.12	4.2695	0.116964	5.54812e-293	1.48856e-289
IFITM4P	9.8284	1.90315	1.14955	0.00853383	0.0194503
IFNA22P	7.00864	5.67405	2.7308	0.000299699	0.000902122
IFRD1	3564.18	2.07405	0.145715	8.32229e-47	6.37963e-45
IL12RB2	12.9703	2.00907	1.009	0.00456015	0.0110141
IL17C	7.23437	2.69698	1.79656	0.00861078	0.0196133
IL18BP	302.639	2.66985	0.220614	1.01965e-34	4.50942e-33
IL1A	6.48659	1.60126	1.56562	0.0212724	0.0439988
IL1RAP	429.553	1.00327	0.176542	5.43387e-09	3.21952e-08
IL20RB	115.737	1.52678	0.303279	1.05569e-07	5.2569e-07
IL6R	53.4131	1.10198	0.442859	0.00377762	0.00931272
IMPG2	55.3611	1.90534	0.445172	2.99907e-06	1.22816e-05
INA	33.1753	6.70144	1.34623	3.67016e-07	1.6963e-06
INAFM1	198.685	1.01937	0.248238	1.50084e-05	5.55669e-05
ING1	2380.53	2.66814	0.135945	1.13683e-86	2.57757e-84
INMT	29.5968	1.00528	0.560579	0.0222973	0.0458698
INO80D	989.324	1.57902	0.183945	2.07833e-18	3.22011e-17
INPP5B	874.156	1.23886	0.148398	2.05789e-17	2.94732e-16
INSIG1	3400.06	2.89921	0.133778	2.84087e-105	9.94181e-103
INSR	553.575	1.15666	0.172637	6.69473e-12	5.62777e-11
INTS6L	185.462	1.24817	0.273358	1.47958e-06	6.29946e-06
IP6K2	1497.46	1.56338	0.132994	1.35838e-32	5.38603e-31
IPMK	520.935	1.65358	0.172	1.41539e-22	3.00196e-21
IQCN	4.44662	1.40848	2.25946	0.023146	0.0474112
IRAIN	15.2164	1.37433	0.832776	0.0152269	0.0327004
IRAK2	355.636	1.20432	0.189416	6.29111e-11	4.7413e-10
IRF1	1061.4	2.30271	0.146867	2.11053e-56	2.15034e-54
IRF4	28.3578	5.6275	1.10236	2.33915e-07	1.11539e-06
IRF7	198.337	1.31646	0.249317	3.18697e-08	1.70162e-07
IRS2	2222.26	1.4792	0.132684	1.66307e-29	5.47486e-28
IRX1	285.828	2.57995	0.222783	4.25232e-32	1.62598e-30
IRX2	749.982	3.66957	0.199961	8.06368e-77	1.4751e-74
IRX5	1363	3.64708	0.172572	7.43969e-101	2.44416e-98
ISG15	228.781	1.69944	0.238799	1.78047e-13	1.78025e-12
ISL1	28.2761	1.24601	0.567883	0.00657262	0.0153565
ISL2	348.73	1.97847	0.210672	6.86857e-22	1.38907e-20
IST1	3681.35	1.33697	0.117112	9.91854e-31	3.47862e-29
ISYNA1	48.9526	1.67357	0.457955	4.02046e-05	0.000139456
ITPKB	422.835	1.29591	0.189906	2.35962e-12	2.09747e-11
JADE3	603.559	1.29201	0.164045	9.96349e-16	1.2225e-14
JAG1	548.704	2.79739	0.186364	7.21456e-52	6.38131e-50
JAK3	44.0575	2.35007	0.511538	4.13193e-07	1.89991e-06
JARID2	572.829	1.19615	0.16321	7.70439e-14	8.02725e-13
JMJD6	2316.17	1.96361	0.132423	1.56172e-50	1.31626e-48
JMY	539.028	1.63188	0.168541	7.04522e-23	1.51623e-21
JUNB	7282.24	4.91799	0.127489	0	0
JUND	1497.7	1.6446	0.178727	6.61197e-21	1.24491e-19
KANSL1	1492.62	1.3315	0.148519	8.70539e-20	1.5085e-18
KANSL1L-AS1	28.6601	2.35369	0.666479	4.47213e-05	0.000154159
KANSL2	1314.4	1.75873	0.140865	1.71412e-36	8.31139e-35
KAT6A	4668.45	1.67472	0.128526	1.25508e-39	6.9911e-38
KBTBD7	230.93	1.04055	0.222489	1.09243e-06	4.72868e-06
KBTBD8	379.953	1.08899	0.227303	6.41438e-07	2.8675e-06
KCNH1	88.9918	1.48169	0.349907	4.82485e-06	1.92206e-05
KCNH3	8.1279	2.57398	1.3726	0.00460509	0.0111077
KCNQ1OT1	3219.22	4.9408	0.138509	5.01802e-280	1.154e-276
KCNQ2	4.93086	4.64393	2.90089	0.00176597	0.0046773
KCTD6	332.209	1.34627	0.20101	5.89373e-12	4.98567e-11
KCTD7	699.616	1.42708	0.182193	1.07511e-15	1.31513e-14
KDM3A	1493.29	1.23582	0.137499	8.18395e-20	1.4212e-18
KDM5B	6189.65	2.4841	0.12234	1.45133e-92	3.76832e-90
KDM6A	1131.68	1.40775	0.15723	9.15201e-20	1.58248e-18
KDM6B	1060.62	2.37376	0.159809	5.57779e-51	4.77613e-49
KDM7A	313.895	2.08932	0.221948	7.32187e-22	1.47889e-20
KDM7A-DT	29.0939	2.46233	0.647481	1.27517e-05	4.76389e-05
KHDC1	147.621	1.04209	0.262884	2.72871e-05	9.73985e-05
KHDC4	1985.24	1.41253	0.132169	2.95605e-27	8.5128e-26
KIAA0232	2013.39	1.1327	0.137953	7.97312e-17	1.08496e-15
KIAA0825	51.8208	1.22404	0.42095	0.000982906	0.00271404
KIAA0895	79.7309	1.31483	0.346772	3.80717e-05	0.00013283
KIAA1614-AS1	52.0011	2.3492	0.478249	1.18615e-07	5.86264e-07
KIAA2026	1122.46	1.25912	0.168209	2.26174e-14	2.47347e-13
KIF1B	4283.25	1.02415	0.12938	1.0334e-15	1.267e-14
KIF21A	383.207	1.11144	0.198285	7.54917e-09	4.39753e-08
KIF26B	565.294	1.09995	0.175391	1.26366e-10	9.24233e-10
KIF5A	340.881	1.29622	0.199878	2.51471e-11	1.97955e-10
KIN	543.284	1.06269	0.164616	4.24845e-11	3.26296e-10
KLF12	1723.5	1.33279	0.167653	5.18794e-16	6.53997e-15
KLF16	1237.55	1.0949	0.150874	1.39934e-13	1.4141e-12
KLF3-AS1	9.49478	1.48894	1.10124	0.0194389	0.0406505
KLF4	432.448	1.53766	0.184658	1.63647e-17	2.36693e-16
KLF5	1905.97	1.43017	0.166649	2.34575e-18	3.62398e-17
KLHL11	845.966	2.40237	0.163038	5.29501e-50	4.305e-48
KLHL15	2979.84	2.81995	0.142452	4.62343e-88	1.07867e-85
KLHL18	1538.71	1.57819	0.131369	6.32259e-34	2.67845e-32
KLHL21	16711	3.97726	0.119524	8.60623e-244	1.25948e-240
KLHL26	135.745	1.59634	0.279361	2.2889e-09	1.43685e-08
KLHL28	505.112	1.27695	0.189525	4.68459e-12	4.02415e-11
KLHL3	17.0524	1.75593	0.828299	0.00382785	0.00942644
KLKP1	28.3525	5.04351	0.957518	3.31558e-08	1.76443e-07
KMT2C	2623.71	1.40466	0.156585	7.64846e-20	1.33108e-18
KMT2E	3781.95	1.35688	0.160459	7.7596e-18	1.14916e-16
KMT2E-AS1	52.6763	1.1721	0.433578	0.00187847	0.00494597
KPNA5	585.136	1.46564	0.18451	5.09465e-16	6.43245e-15
KPNA6	4601.03	1.03867	0.116106	1.56853e-19	2.66634e-18
KRT16	60.0778	4.12653	0.528845	8.62918e-16	1.06365e-14
KRT16P2	3.71432	3.29274	3.72254	0.00634146	0.0148812
KRT17P1	8.56987	6.15814	2.6843	9.11698e-05	0.000299949
KRT17P2	3.99432	3.67685	3.35495	0.00488966	0.0117483
KRT17P5	3.77901	3.27411	3.76786	0.00633941	0.0148807
KRT5	19.218	5.70527	1.41009	1.36929e-05	5.09308e-05
KRT6A	3.2837	1.11804	2.33741	0.0105693	0.0235733
KSR1	208.778	1.69912	0.267506	3.34009e-11	2.60381e-10
L2HGDH	382.287	1.45944	0.196068	2.41306e-14	2.63002e-13
L3MBTL3	280.011	1.52673	0.211368	1.08935e-13	1.11626e-12
LAG3	113.702	1.83614	0.326082	3.16505e-09	1.94841e-08
LAT2	67.5733	2.2913	0.399704	1.28288e-09	8.32397e-09
LAX1	3.57432	2.9384	4.35752	0.0074806	0.0172674
LBH	721.331	1.06733	0.186268	4.17828e-09	2.51634e-08
LBX2-AS1	34.1168	1.08184	0.517608	0.0107545	0.0239324
LCOR	2410.18	1.80436	0.165424	2.07771e-28	6.46942e-27
LEF1	209.176	1.51861	0.239827	5.36413e-11	4.08283e-10
LFNG	171.715	5.09141	0.389273	9.75289e-40	5.48958e-38
LHX4	34.0762	1.80865	0.559042	0.000187592	0.000587408
LHX5	4.34962	4.07626	3.11829	0.00343946	0.008563
LHX9	185.192	1.24022	0.245242	1.32138e-07	6.47736e-07
LIF	34.8187	1.29575	0.547723	0.00380718	0.00937986
LIN9	756.428	1.10925	0.158993	1.14026e-12	1.04992e-11
LINC00115	55.2236	2.33562	0.442922	1.49579e-08	8.34056e-08
LINC00243	4.06963	3.83674	3.23577	0.00431079	0.0104779
LINC002481	8.89756	4.32799	1.63919	0.00107358	0.00294372
LINC00260	173.559	1.74881	0.29939	1.04616e-09	6.85713e-09
LINC00304	6.70667	2.00255	1.53076	0.0133605	0.0290959
LINC00477	5.40376	1.99252	1.9311	0.019036	0.0399116
LINC00506	41.0483	1.40466	0.481794	0.000743435	0.00210072
LINC00562	25.5984	2.68146	0.682343	9.08451e-06	3.46957e-05
LINC00641	1100.69	3.04305	0.193866	3.11269e-56	3.1427e-54
LINC00673	147.333	2.04122	0.284825	1.2088e-13	1.23394e-12
LINC00839	221.213	1.02875	0.22589	2.12442e-06	8.85982e-06
LINC00852	22.22	1.29428	0.666005	0.0108579	0.0241423
LINC00896	7.5304	3.95767	1.69851	0.00217215	0.00564171
LINC00926	136.211	3.23142	0.346312	1.10723e-21	2.20596e-20
LINC00938	160.269	1.28684	0.260149	2.00079e-07	9.62028e-07
LINC01031	6.77092	2.80128	1.63585	0.00704932	0.0163752
LINC01089	282.417	2.26103	0.228357	3.98758e-24	9.33025e-23
LINC01118	8.17603	1.69823	1.26256	0.0156356	0.0334877
LINC01128	543.565	1.34817	0.184605	8.19235e-14	8.49745e-13
LINC01138	108.702	1.35952	0.30618	2.2489e-06	9.3499e-06
LINC01140	34.8512	3.14466	0.618013	4.23765e-08	2.23007e-07
LINC01311	51.7522	2.14164	0.457762	3.35868e-07	1.56176e-06
LINC01347	48.0685	1.17151	0.438371	0.00217045	0.0056382
LINC01355	134.184	1.18323	0.327277	9.51238e-05	0.000311874
LINC01518	131.816	1.11756	0.285021	2.95853e-05	0.000104973
LINC01554	11.3844	2.59257	1.08424	0.00138361	0.00372526
LINC01555	12.8919	5.08856	1.49102	0.000137451	0.000439198
LINC01599	36.8717	1.24025	0.510241	0.00370621	0.0091586
LINC01647	7.21737	2.38348	1.50653	0.00861829	0.0196234
LINC01749	3.4237	1.34609	3.67906	0.00926131	0.0209482
LINC01772	36.9661	1.32974	0.506755	0.00200049	0.00524237
LINC01848	7.3904	3.90804	1.71905	0.00242554	0.0062398
LINC01909	20.0219	1.71213	0.772327	0.00338489	0.00843498
LINC02035	133.738	1.15733	0.277927	1.03762e-05	3.9321e-05
LINC02158	4.71555	4.48259	2.94715	0.00218112	0.00566056
LINC02560	21.9417	5.95004	1.38992	5.73365e-06	2.26005e-05
LINC02604	42.9802	1.07593	0.515601	0.0110844	0.0245984
LINC02605	8.08923	2.65929	1.47784	0.00558831	0.0132724
LINC02875	13.5593	1.47251	0.91125	0.0134788	0.0293377
LINC02878	10.0966	1.54491	1.06347	0.0166463	0.0354233
LINS1	362.409	1.04398	0.19244	2.29516e-08	1.24654e-07
LMBR1L	982.414	2.24186	0.159421	1.00685e-45	7.36737e-44
LNCSRLR	26.6897	1.97182	0.628384	0.000216904	0.000671357
LOC100129484	9.29082	2.38889	1.23837	0.0039833	0.00976148
LOC100130027	58.7015	1.19357	0.419061	0.00118458	0.00322663
LOC100130744	254.696	2.19814	0.235876	2.04949e-21	3.99912e-20
LOC100287015	39.4169	1.02621	0.524185	0.015142	0.0325442
LOC100287042	36.074	1.59863	0.528621	0.000430471	0.00126779
LOC100288203	123.591	1.3621	0.305678	2.25336e-06	9.36604e-06
LOC100289333	7.72374	1.98948	1.36485	0.0111949	0.0248196
LOC100422556	8.55808	3.42548	1.44298	0.00200967	0.005263
LOC100506071	7.24967	1.65072	1.5309	0.0208168	0.0431509
LOC100506124	36.8019	1.15651	0.504551	0.00621597	0.0146165
LOC101927237	14.8966	1.4722	0.882188	0.0135876	0.029566
LOC101927418	4.71555	4.48259	2.94715	0.00218112	0.00566056
LOC101927759	14.3158	1.25236	0.811375	0.0225633	0.0463355
LOC101928445	98.4003	4.58721	0.500561	1.55131e-20	2.83462e-19
LOC102724708	10.6995	1.4442	1.0162	0.0197498	0.0412204
LOC103344931	257.098	1.16163	0.243641	6.20121e-07	2.7807e-06
LOC105369332	11.6581	3.14398	1.13831	0.000614107	0.00176219
LOC105371703	319.418	2.37357	0.232237	1.94264e-25	4.95605e-24
LOC105371763	39.6171	1.81989	0.506378	4.79074e-05	0.000164298
LOC105372582	19.7487	4.54147	1.05789	4.29833e-06	1.72512e-05
LOC105374727	9.52781	1.98734	1.20787	0.00767569	0.017667
LOC107985939	63.2147	3.10829	0.450695	4.67608e-13	4.50213e-12
LOC202181	53.0227	1.39474	0.467611	0.000648854	0.00185495
LOC283922	164.311	1.04221	0.26799	4.00258e-05	0.000139045
LOC284009	9.57442	1.96293	1.18877	0.00878225	0.0199656
LOC284454	812.444	1.03206	0.156265	1.53743e-11	1.24369e-10
LOC285074	89.0729	2.41993	0.372577	9.28032e-12	7.70075e-11
LOC401261	72.3061	1.40905	0.375996	4.04634e-05	0.000140293
LOC642361	32.5478	1.01186	0.547532	0.0210908	0.0436457
LOC642846	427.098	1.14993	0.186784	2.62772e-10	1.84318e-09
LOC644285	11.2039	1.91191	1.15202	0.00918505	0.020805
LOC646903	39.7443	1.42088	0.488202	0.000751192	0.00212041
LOC653160	47.1191	1.10263	0.438464	0.00377057	0.00929962
LOC728743	51.3988	1.77153	0.440034	8.91595e-06	3.41005e-05
LOC730101	1931.45	1.73709	0.144023	3.16574e-34	1.36995e-32
LOC730183	33.2638	2.83206	0.605624	3.09296e-07	1.44824e-06
LPAR6	25.0603	1.11668	0.606508	0.0175184	0.0370725
LRATD1	102.527	1.10441	0.316802	0.000158362	0.000500945
LRCH4	1823.26	1.16325	0.129031	6.80855e-20	1.18748e-18
LRIT3	9.53287	4.48831	1.58656	0.000693145	0.00197177
LRRC1	462.056	1.20214	0.184356	2.38045e-11	1.88307e-10
LRRC37A2	65.0863	1.22714	0.418632	0.000955229	0.00264396
LRRC37A3	117.367	1.2245	0.292635	8.3017e-06	3.19638e-05
LRRC37B	290.238	1.24411	0.209102	8.56794e-10	5.67133e-09
LRRC57	977.079	1.16418	0.153347	1.09978e-14	1.23547e-13
LRRC69	25.8058	1.44784	0.608933	0.00322031	0.00804977
LRRC8E	506.752	1.33435	0.169388	9.17477e-16	1.12831e-14
LSMEM1	1524.1	8.38078	0.344922	2.62711e-129	1.24386e-126
LTA	8.12313	2.37656	1.40575	0.00596292	0.0140749
LVRN	24.178	2.2811	0.676898	7.80819e-05	0.000259061
LY6G5B	350.139	1.45043	0.246948	1.086e-09	7.10666e-09
LYG1	15.1818	1.44462	0.815364	0.0119195	0.0262705
LYPD1	83.8768	1.02262	0.389555	0.00291214	0.00734789
MAFA	138.475	7.55566	0.838288	7.92423e-19	1.28077e-17
MAFA-AS1	26.8976	4.07918	0.798142	5.63783e-08	2.9192e-07
MAFB	10.9409	2.08543	1.14311	0.00620247	0.014589
MAFF	7908.05	3.93271	0.150194	3.42809e-152	2.29939e-149
MAML1	2123.54	1.29895	0.124651	5.29392e-26	1.40167e-24
MAN1B1-DT	44.3794	1.18159	0.46775	0.00328185	0.0081947
MAP3K1	388.066	1.18085	0.183314	3.93377e-11	3.04012e-10
MAP3K21	22.616	1.84799	0.680264	0.000839495	0.00234744
MAP3K3	2692.65	1.07407	0.126521	8.06284e-18	1.19079e-16
MAP3K8	271.655	2.55768	0.224932	8.2959e-31	2.92226e-29
MAPK8IP1	322.838	1.45047	0.19943	7.93499e-14	8.24112e-13
MAST3	286.224	1.07137	0.212166	1.5893e-07	7.72015e-07
MAT2A	23693.4	2.35595	0.131646	1.43605e-72	2.33511e-70
MATN1	23.4588	5.33326	1.11364	9.68418e-07	4.22368e-06
MATN4	7.57268	2.52778	1.45517	0.00654771	0.0153049
MBTD1	612.485	2.07366	0.167283	4.17929e-36	1.97877e-34
MCC	148.211	3.51386	0.32895	1.39237e-27	4.1508e-26
MDM4	1000.85	1.13846	0.204924	9.89877e-09	5.67487e-08
MED17	1427.75	1.34875	0.145686	5.86428e-21	1.10932e-19
MED26	1038.22	2.47393	0.155767	7.93114e-58	8.5117e-56
MED28	1777.29	1.31572	0.13706	2.49091e-22	5.22799e-21
MEGF9	1166.28	1.51956	0.148836	3.69647e-25	9.28327e-24
MEST	4217.8	1.99658	0.12616	3.446e-57	3.64958e-55
MEX3B	715.517	2.16632	0.166317	1.43244e-39	7.95153e-38
MEX3C	3089.04	1.5184	0.121195	1.14724e-36	5.64777e-35
MFSD14C	143.653	1.39943	0.288827	2.75634e-07	1.30313e-06
MFSD2A	374.011	1.71893	0.195303	2.83117e-19	4.73765e-18
MFSD2B	9.91506	3.09198	1.24391	0.00117458	0.00320155
MFSD9	262.763	1.21033	0.217596	7.99147e-09	4.64248e-08
MGC12916	173.658	2.36919	0.272725	5.94822e-19	9.68895e-18
MHENCR	129.997	2.16069	0.292164	1.87081e-14	2.06135e-13
MIA2	658.335	1.20638	0.169698	3.61147e-13	3.51708e-12
MICA	1030.91	1.76837	0.144132	2.56315e-35	1.16558e-33
MICB	2197.82	1.40289	0.123811	2.2804e-30	7.87765e-29
MICB-DT	66.6543	1.07338	0.394783	0.00207376	0.00541324
MICU3	374.662	1.01271	0.197132	1.17282e-07	5.80032e-07
MIDEAS	1613.82	1.47068	0.13145	1.35015e-29	4.48139e-28
MIDN	2857.05	1.96389	0.14646	7.52376e-42	4.73115e-40
MIER1	2156.75	1.15417	0.149664	4.05007e-15	4.74859e-14
MIER2	789.756	1.03786	0.153604	5.75731e-12	4.87283e-11
MIER3	1475.95	2.12359	0.166528	4.62855e-38	2.451e-36
MIR17HG	133.312	1.51523	0.294789	6.3626e-08	3.27446e-07
MIR193A	40.476	4.00814	0.677713	2.26071e-10	1.60392e-09
MIR196B	6.17429	2.22867	1.74352	0.0123624	0.0271537
MIR29B2CHG	22.6576	1.4432	0.657074	0.00500141	0.0119953
MIR3064	442.688	3.01696	0.204872	2.97923e-50	2.45947e-48
MIR3187	14.9113	7.31292	2.68333	3.21915e-06	1.31294e-05
MIR3190	7.1274	5.64549	2.73919	0.000316376	0.000949127
MIR3191	4.23608	1.75617	2.67045	0.0225806	0.0463416
MIR3613	16.2734	3.54878	1.0189	3.96472e-05	0.000137884
MIR3685	16.2155	1.71439	0.840123	0.00514155	0.0123076
MIR378J	43.5195	4.12068	0.625686	7.28872e-12	6.10478e-11
MIR425	3.71432	3.29274	3.72254	0.00634146	0.0148812
MIR4720	12.2651	2.12694	1.0277	0.00374372	0.00923907
MIR5047	2352.35	2.77692	0.150088	2.21462e-77	4.24417e-75
MIR548AR	16.5891	2.08119	0.839656	0.00129745	0.00351502
MIR548D1	18.3386	3.9531	1.01049	1.21453e-05	4.55215e-05
MIR5587	30.4294	2.74961	0.641259	1.46735e-06	6.25069e-06
MIR590	22.2295	1.35096	0.680194	0.00931015	0.021038
MIR601	5.89386	3.24869	1.96027	0.00698274	0.0162299
MIR6165	6.5674	5.4905	2.7378	0.000413688	0.00122082
MIR6514	3.57432	2.9384	4.35752	0.0074806	0.0172674
MIR6755	8.08966	2.15614	1.32629	0.00811753	0.0186016
MIR6764	10.8516	3.3098	1.19991	0.000582485	0.00167683
MIR99AHG	37.6081	1.12374	0.504183	0.007407	0.0171196
MISP3	23.2744	3.60771	0.810522	1.15166e-06	4.97243e-06
MKLN1	2750.1	1.07835	0.141519	9.77355e-15	1.10255e-13
MKNK2	6145.23	3.69828	0.152679	5.4618e-131	2.66437e-128
MKRN2	1637.04	1.02749	0.132859	4.47824e-15	5.22775e-14
MKRN3	198.312	1.1742	0.240426	3.23523e-07	1.50959e-06
MLLT3	556.115	1.05325	0.164864	6.41057e-11	4.82682e-10
MN1	40.4592	2.07624	0.516757	7.12848e-06	2.77452e-05
MORC4	1440.29	1.01749	0.13496	1.99583e-14	2.19161e-13
MPPED1	130.382	11.0062	3.10173	1.91664e-10	1.37129e-09
MROH6	139.63	1.27603	0.293563	3.86049e-06	1.5599e-05
MRPS2	1514.13	1.05441	0.132127	5.83362e-16	7.30246e-15
MRPS31P5	182.437	1.20256	0.267998	2.35618e-06	9.77067e-06
MRTFA	1778.18	1.00423	0.128735	2.7377e-15	3.24055e-14
MSANTD2	816.256	1.27817	0.158144	1.98363e-16	2.60887e-15
MSH4	25.871	4.1626	0.841564	8.618e-08	4.34218e-07
MSX1	1319.62	3.14459	0.159234	4.42006e-88	1.04638e-85
MTA2	4647.98	1.0062	0.116978	3.36954e-18	5.15616e-17
MTF1	1145.46	1.29677	0.143204	4.03411e-20	7.1679e-19
MTF2	1346.29	1.47086	0.154503	5.35282e-22	1.09491e-20
MTMR3	1748.76	1.55099	0.128505	3.26968e-34	1.41114e-32
MUC2	36.545	6.86565	1.34527	1.95997e-07	9.43529e-07
MUC20	4.43556	4.22586	3.06897	0.00304115	0.00764825
MUC3A	142.819	6.4764	0.614981	9.44124e-26	2.4593e-24
MUC5AC	10.1564	3.26229	1.27363	0.00110985	0.00303437
MUC5B	4.14494	3.94453	3.18056	0.00395095	0.00969401
MUC6	4.67731	2.27515	2.53536	0.0169634	0.0360307
MXD1	1666.93	3.61277	0.177157	4.88082e-93	1.28806e-90
MXI1	311.58	1.06419	0.207571	1.07962e-07	5.36246e-07
MYH3	69.4556	2.33392	0.410954	1.44478e-09	9.30321e-09
MYH6	9.27391	3.02538	1.31466	0.00203261	0.00531617
MYH7	6.28082	1.8791	1.6634	0.0180433	0.0380334
MYLIP	1263.88	3.04574	0.152653	1.69945e-89	4.20888e-87
MYLK3	16.5505	2.55807	0.855855	0.000280673	0.00084898
MYO5C	38.1668	1.51975	0.565872	0.00139435	0.0037523
N4BP2L1	47.0571	2.19378	0.481178	6.29911e-07	2.81988e-06
N4BP2L2-IT2	48.9101	2.4035	0.536847	9.81818e-07	4.27749e-06
NAA16	1056.37	1.20311	0.186143	3.48897e-11	2.70677e-10
NAF1	474.595	1.06492	0.174096	3.62981e-10	2.49926e-09
NANOS1	34.6375	3.19583	0.61008	1.66739e-08	9.24939e-08
NAPRT	288.145	1.5128	0.211378	1.65916e-13	1.66516e-12
NARF	1593.1	2.07486	0.13562	9.81739e-54	9.13528e-52
NASP	5135.95	1.2141	0.128323	1.00655e-21	2.01285e-20
RL1	376.005	11.947	4.03859	2.72116e-06	1.11977e-05
UL16	10643.7	15.3466	1.33605	6.20771e-31	2.1963e-29
UL17	6494.54	17.3842	3.5269	2.9185e-29	9.49132e-28
RL2	7.07333	5.69816	2.71749	0.000271276	0.000823185
UL18	51655.4	16.7553	0.990806	1.8118e-60	2.08332e-58
UL19	116058	15.1976	0.402739	1.89947e-304	6.11553e-301
UL20	2244.44	13.0566	1.32357	4.77325e-23	1.04544e-21
UL21	13164	13.8153	0.716652	1.85518e-79	3.87853e-77
UL22	33754	15.1375	0.700478	8.56089e-97	2.46095e-94
UL23	78729.3	16.8223	0.820015	1.10917e-89	2.78992e-87
UL24	6227.24	13.6776	0.984454	3.95749e-41	2.40407e-39
UL8	7118.88	14.6006	1.26171	8.37446e-29	2.66955e-27
UL25	22608.1	13.8425	0.554252	1.56163e-134	8.10942e-132
UL26	12793.8	15.5863	1.32583	5.56237e-32	2.1069e-30
UL1	4575.99	16.837	3.48305	1.54253e-27	4.5815e-26
UL27	210448	17.0413	0.55492	1.47798e-199	1.9827e-196
UL28	17734.7	15.2049	0.987239	3.50696e-50	2.88036e-48
UL29	299761	16.6855	1.34652	8.98676e-36	4.1933e-34
UL30	74115.1	15.7725	0.594035	6.28383e-152	4.04628e-149
UL31	27555.9	15.9076	1.00836	2.80912e-36	1.34587e-34
UL32	12946.7	14.204	0.819571	2.7296e-64	3.54364e-62
UL9	6010.19	14.5091	1.33191	6.83522e-28	2.0683e-26
UL33	2789.52	16.0601	3.41794	2.85549e-25	7.21627e-24
UL34	26717.5	16.6926	1.34278	3.83917e-36	1.8231e-34
UL35	20477.9	16.3039	1.34149	1.4405e-34	6.30141e-33
UL36	42662.6	14.3134	0.780042	6.36387e-74	1.07837e-71
UL2	10927.1	14.5002	0.984491	5.69356e-46	4.24328e-44
UL37	29510.6	15.3966	0.819346	1.54917e-75	2.71072e-73
UL38	11864.4	14.6201	0.988634	2.3752e-46	1.77842e-44
UL39	116976	16.0962	1.26634	5.3827e-37	2.6994e-35
UL40	66206.3	15.3867	0.555592	3.2646e-164	2.91964e-161
UL41	6899.94	14.6905	1.40774	6.71483e-26	1.76626e-24
UL10	12266.9	14.6677	1.03904	1.60392e-42	1.03694e-40
UL42	42717.1	14.9793	0.597689	3.67204e-135	2.03836e-132
UL43	1778.7	12.7184	1.32056	5.46083e-22	1.11559e-20
UL44	23673.7	14.6254	0.810118	3.77883e-70	5.79348e-68
UL45	14460.1	15.7946	1.34143	1.73075e-32	6.79552e-31
UL46	44190.2	14.4896	0.682822	1.14043e-97	3.39974e-95
UL3	5886.98	14.4788	1.33119	8.34453e-28	2.52027e-26
UL47	15082.6	18.6942	3.62957	1.49867e-33	6.21793e-32
UL48	71773.3	14.323	0.76637	5.41456e-77	1.00188e-74
UL49	41058.5	14.922	0.59756	3.37755e-134	1.69912e-131
UL49A	1916.79	12.8302	1.32169	2.51861e-22	5.27924e-21
UL11	2088.95	15.6052	3.37919	5.54965e-24	1.29101e-22
UL50	41173.3	14.7087	0.551123	1.6122e-153	1.1284e-150
UL51	8014.38	14.9309	1.33446	2.18665e-29	7.16919e-28
UL52	7256.56	13.8858	0.979131	1.86263e-42	1.19938e-40
UL53	6196.59	17.3105	3.52141	5.3925e-29	1.73271e-27
UL54	56398.3	15.1587	0.551129	1.60668e-163	1.36128e-160
UL55	4915.45	16.9492	3.49135	6.2194e-28	1.88905e-26
UL4	5581.58	13.5218	0.98428	3.85195e-40	2.22254e-38
UL56	1836.72	15.3839	3.3396	2.32637e-23	5.18697e-22
RS1	54.1226	9.64374	2.84207	5.02664e-10	3.42007e-09
UL12	64738	16.5388	0.820645	1.40664e-86	3.14501e-84
US1	262818	16.6243	0.431972	0	0
US2	31586.5	16.0409	0.988537	1.00438e-55	9.79912e-54
US3	9770.71	18.0196	3.57814	3.12814e-31	1.12907e-29
US4	24653.5	16.575	1.34342	1.29742e-35	6.00169e-34
US5	1377.09	14.9475	3.32237	3.60207e-22	7.43411e-21
US6	49105.3	14.6387	0.686544	1.41188e-98	4.37087e-96
US7	83322.6	14.9493	0.439339	1.7716e-250	2.85192e-247
UL5	16645	15.1089	0.988102	1.3262e-49	1.06746e-47
US8	63031.3	15.3249	0.551905	4.68214e-166	4.43372e-163
US8A	16541	14.5597	0.820303	2.24359e-67	3.16819e-65
UL13	10057.1	13.4407	0.719256	2.46636e-75	4.26918e-73
US9	17752.6	15.2064	0.987766	3.84838e-50	3.14473e-48
US10	171077	16.4491	0.680912	8.70122e-126	3.78574e-123
US11	13117	15.6495	1.33717	4.13057e-32	1.58319e-30
US12	86699.3	16.5636	0.717427	2.34177e-114	8.76695e-112
RS1	53.5095	9.33497	3.10036	4.32965e-07	1.98572e-06
UL6	5552.65	17.1396	3.5076	1.77133e-28	5.52613e-27
UL7	5527.67	12.5727	0.719714	4.90396e-66	6.47081e-64
UL14	1529.98	15.1146	3.33728	1.32303e-22	2.80978e-21
UL15	4099.25	16.6149	3.40554	4.66627e-27	1.32483e-25
NBPF10	231.279	1.10221	0.229533	5.85365e-07	2.63292e-06
NBPF12	401.363	1.14859	0.183897	1.48707e-10	1.07881e-09
NBPF14	262.444	1.27854	0.228218	6.51583e-09	3.8212e-08
NBPF19	598.511	2.11131	0.199782	7.10528e-27	2.00317e-25
NBPF26	221.773	1.00456	0.228083	4.45671e-06	1.78335e-05
NCBP2-AS1	28.9444	5.07403	0.966885	3.48913e-08	1.8519e-07
NCBP3	2451.11	1.1818	0.130132	3.58454e-20	6.39734e-19
NCKAP5L	3355.95	2.36941	0.130636	1.86425e-74	3.19262e-72
NCOA2	1179.97	1.17632	0.146293	2.90603e-16	3.75452e-15
NCOA3	3525.67	1.18786	0.125051	6.63514e-22	1.34694e-20
NDRG1	3661.7	1.91744	0.12235	3.12357e-56	3.1427e-54
NDUFAF5	349.421	1.08547	0.19019	4.1759e-09	2.51585e-08
NDUFAF7	466.197	1.05127	0.174508	6.85184e-10	4.5806e-09
NECTIN1	616.94	1.39614	0.168156	2.36528e-17	3.3666e-16
NECTIN4	35.2207	3.85974	0.677819	1.29006e-09	8.36721e-09
NEFH	63.6439	7.73068	1.31676	3.67004e-09	2.23535e-08
NEFM	41.0422	3.66847	0.608466	2.64663e-10	1.85564e-09
NELFA	727.522	1.40676	0.155567	4.04229e-20	7.17451e-19
NFAT5	7172.8	2.01534	0.162032	2.5493e-36	1.2287e-34
NFATC2	296.937	1.92509	0.217087	1.33304e-19	2.28048e-18
NFE2	10.2553	1.55038	1.20592	0.0172823	0.0366019
NFIA	199.591	1.34271	0.237962	4.63772e-09	2.77436e-08
NFKBIA	981.354	1.02914	0.148106	1.47946e-12	1.34784e-11
NFKBIZ	650.12	1.34019	0.175033	5.49754e-15	6.38063e-14
NFRKB	1068.33	1.14642	0.144933	8.64021e-16	1.06419e-14
NFXL1	440.842	1.19626	0.193261	1.89328e-10	1.35579e-09
NFYA	2192.36	1.82652	0.131595	1.43464e-44	9.91197e-43
NGFR	124.431	8.75042	1.30657	2.3405e-11	1.85329e-10
NHEJ1	505.299	1.1728	0.179388	2.2157e-11	1.75793e-10
NHLH1	12.7181	2.67213	1.03024	0.000893777	0.00248455
NIM1K	48.9551	3.33416	0.519833	1.64351e-11	1.32617e-10
NKAPP1	21.1772	1.57803	0.697226	0.00369223	0.00913159
NKRF	846.096	1.35211	0.166367	1.35373e-16	1.80699e-15
NLRP14	9.93566	2.7415	1.25184	0.00248703	0.00638129
NMB	75.2003	1.09447	0.353	0.000632449	0.00181127
NMRAL2P	136.688	1.65448	0.28034	6.5927e-10	4.42021e-09
NOLC1	4945.61	1.11319	0.117395	7.77378e-22	1.56428e-20
NOM1	1455.61	1.06261	0.149736	5.39759e-13	5.1567e-12
NOP2	2531.03	1.49668	0.13704	2.22423e-28	6.88569e-27
NOP56	6249.28	1.02565	0.141318	1.63053e-13	1.63745e-12
NOS1AP	226.978	2.52737	0.241662	1.31344e-26	3.64548e-25
NOTCH2NLC	157.197	1.90357	0.277588	1.28235e-12	1.17358e-11
NPEPPSP1	79.5223	1.37527	0.390933	9.18671e-05	0.000302182
NPFF	27.9739	1.91019	0.622393	0.000298879	0.000899822
NPIPB11	44.8632	1.82405	0.481555	2.37567e-05	8.57096e-05
NPIPB12	23.1373	2.82663	0.752989	2.07966e-05	7.56232e-05
NPIPB3	205.255	1.62122	0.280385	1.61865e-09	1.03401e-08
NPIPB5	110.355	1.19178	0.332159	0.000102039	0.000332581
NPTN-IT1	276.606	1.68391	0.247973	2.2577e-12	2.01243e-11
NPTX2	18.281	7.72423	2.69577	7.62547e-07	3.36868e-06
NR2F1	349.569	1.16091	0.189934	3.23224e-10	2.237e-09
NR4A2	86.8376	3.32953	0.398891	8.03789e-18	1.18819e-16
NR4A3	254.731	1.77444	0.236896	9.71335e-15	1.09653e-13
NR6A1	76.5912	1.50813	0.377329	1.2083e-05	4.53196e-05
NRARP	15.5412	1.86503	0.917169	0.0038596	0.00949884
NRN1L	9.31727	2.08175	1.19292	0.00656797	0.0153478
NSUN4	788.923	1.24471	0.161904	4.60331e-15	5.36597e-14
NT5C3A	1075.14	1.21463	0.150637	2.4568e-16	3.2024e-15
NT5DC3	2789.91	2.36366	0.149904	7.1704e-57	7.44704e-55
NUAK1	922.657	1.28487	0.154047	2.30026e-17	3.27696e-16
NUDT11	168.382	1.3638	0.251304	1.43857e-08	8.03821e-08
NUDT17	145.684	2.14653	0.28881	1.52475e-14	1.69162e-13
NUDT4	1701.85	1.00935	0.128021	1.33807e-15	1.62445e-14
NUFIP1	610.992	1.42941	0.179308	4.16116e-16	5.287e-15
NUFIP2	8109.91	1.50253	0.150406	3.91418e-24	9.17183e-23
NUP210L	8.97808	3.54031	1.39733	0.00142077	0.00381384
NVL	1070.81	1.17349	0.149078	1.22229e-15	1.48726e-14
NXF1	11673.8	3.47183	0.130782	2.10888e-156	1.61661e-153
NYAP1	45.4764	1.06075	0.44439	0.00544752	0.0129648
OASL	7.92365	1.84036	1.37836	0.0132583	0.0289008
OGA	4938.72	1.02032	0.153853	1.40761e-11	1.14212e-10
OMP	6.94843	1.67078	1.42858	0.0197431	0.0412171
ONECUT2	26.7413	1.08167	0.572806	0.0168424	0.0358021
OR2B6	6.43144	1.99198	1.63878	0.0157439	0.0336849
OSBPL6	1033.08	1.39102	0.151337	1.0484e-20	1.94661e-19
OSBPL7	261.435	1.50344	0.224521	4.61005e-12	3.96579e-11
OSGIN1	336.393	1.00865	0.209048	5.40287e-07	2.44588e-06
OSR1	92.6148	2.0769	0.33974	1.41925e-10	1.03147e-09
OSR2	201.969	2.63036	0.256994	2.11311e-25	5.38242e-24
OTUD3	2225.32	2.65957	0.175052	5.03811e-53	4.55638e-51
OTUD5	1872.28	1.2403	0.126792	4.13175e-23	9.0989e-22
OTUD6B	819.132	1.08658	0.157346	1.90442e-12	1.71558e-11
OTULIN	1167.31	1.16295	0.138033	1.21521e-17	1.77197e-16
OTX1	53.7487	1.38779	0.419644	0.000210276	0.000652345
OVGP1	75.4467	3.69457	0.449382	1.49976e-17	2.17506e-16
PABPC1	47353.1	1.13102	0.131709	3.20331e-18	4.91113e-17
PABPN1	817.001	1.7218	0.175364	1.57704e-23	3.5807e-22
PAN3-AS1	59.4541	1.66059	0.420944	1.26398e-05	4.72539e-05
PANK2	1917.41	1.3986	0.132087	8.40461e-27	2.36121e-25
PAPOLG	840.091	1.84079	0.156751	1.21691e-32	4.84896e-31
PARD3B	1293.32	1.0166	0.150229	5.59278e-12	4.73856e-11
PARD6G-AS1	17.2627	1.20922	0.776555	0.022572	0.0463384
PARP8	347.081	1.14134	0.206675	1.20722e-08	6.83806e-08
PAX3	391.626	1.70273	0.190147	5.95877e-20	1.04152e-18
PAX9	98.7094	1.42359	0.319461	1.99211e-06	8.33395e-06
PAXBP1	1239.22	1.33792	0.183059	7.70911e-14	8.02725e-13
PCBP1-AS1	82.7747	1.15067	0.351832	0.000338999	0.00101209
PCCA	246.672	1.13777	0.215851	4.6698e-08	2.4439e-07
PCDH8	7.66607	2.61918	1.61102	0.00592985	0.0140099
PCGF1	490.522	1.16136	0.175744	1.31561e-11	1.07071e-10
PCGF6	585.828	1.62899	0.165595	1.62137e-23	3.67101e-22
PCNT	4877.9	1.16494	0.144071	2.148e-16	2.82043e-15
PCSK5	12.3562	1.94898	1.00899	0.00553006	0.0131477
PDE3A	29.3856	1.96014	0.594902	0.000130532	0.000418504
PDE7A	602.347	1.13637	0.165048	2.09342e-12	1.87743e-11
PDGFA	1052.13	5.23085	0.190417	1.79081e-166	1.80177e-163
PDK4	3.85432	3.51579	3.48	0.00550634	0.0130952
PDZD8	3098.12	1.3364	0.143843	4.33702e-21	8.26241e-20
PDZK1	39.1249	1.03717	0.473222	0.00931867	0.0210543
PDZRN3	240.046	1.01688	0.221046	1.63026e-06	6.89179e-06
PEG10	2934.82	2.20172	0.122194	1.03531e-73	1.73608e-71
PEG3	14.8089	4.42917	1.21133	4.80075e-05	0.000164606
PELI1	433.088	3.32712	0.209586	1.27573e-57	1.36005e-55
PELI2	108.954	1.37512	0.308747	1.94991e-06	8.17227e-06
PER1	1288.43	3.13392	0.154167	4.54973e-93	1.22069e-90
PFKFB2	83.3985	1.02546	0.341008	0.000949056	0.00262733
PFKFB3	8180.84	3.41251	0.115062	2.6413e-194	3.27074e-191
PGAP1	949.462	1.36166	0.165596	5.34085e-17	7.35475e-16
PGD	2237.82	1.10059	0.125284	5.83283e-19	9.51336e-18
PGGT1B	1234.62	1.64578	0.14805	2.27502e-29	7.42866e-28
PHC3	2348.39	1.05148	0.163509	5.0856e-11	3.88553e-10
PHF12	1893.57	1.19413	0.134982	3.00439e-19	5.01188e-18
PHF21A	931.051	1.05682	0.145455	1.79879e-13	1.79745e-12
PHF8	1270.35	1.43784	0.136581	1.59727e-26	4.38786e-25
PHIP	4281.64	1.07198	0.126594	8.57104e-18	1.26352e-16
PHKG1	18.4539	1.13232	0.697626	0.0245602	0.0499839
PHLDA2	3377.22	2.17906	0.12305	4.33895e-71	6.91569e-69
PHLPP1	939.579	1.77698	0.148758	1.35666e-33	5.65788e-32
PHRF1	3314.11	1.49258	0.129508	2.3671e-31	8.62118e-30
PHYHIP	13.629	1.82721	1.00683	0.00650729	0.0152281
PI4K2A	2153.12	1.14432	0.125554	2.72753e-20	4.90042e-19
PIK3C2B	120.824	2.45766	0.324761	3.27494e-15	3.8538e-14
PIK3IP1	146.371	1.2571	0.317573	1.9249e-05	7.02494e-05
PIK3R3	92.8104	1.75121	0.354557	1.12799e-07	5.59409e-07
PIM2	554.8	1.96344	0.168123	2.54944e-32	9.88936e-31
PIM3	2561.87	2.31042	0.135645	4.32132e-66	5.79706e-64
PISD	1208.84	1.01095	0.142531	5.59098e-13	5.33009e-12
PITPNC1	179.059	1.50431	0.254734	7.57024e-10	5.03945e-09
PITX2	66.083	1.31145	0.378069	0.000131621	0.000421741
PLAG1	636.555	1.18275	0.168709	8.32806e-13	7.78543e-12
PLCD4	79.9554	1.11456	0.347371	0.000449929	0.00132099
PLCL2	377.646	1.15396	0.19711	1.71909e-09	1.09643e-08
PLEKHA3	781.04	1.00592	0.14864	5.55255e-12	4.70695e-11
PLEKHO2	6160.59	2.3888	0.116093	2.84852e-95	7.90613e-93
PLIN4	7.21737	2.38348	1.50653	0.00861829	0.0196234
PLK2	5084.44	1.78712	0.125237	6.04508e-47	4.65616e-45
PLK3	749.093	1.74475	0.167851	5.02854e-26	1.3358e-24
PLK5	5.58785	2.71849	2.05957	0.00946212	0.0213395
PLPPR3	10.777	6.65491	2.67235	2.39049e-05	8.62249e-05
PMAIP1	2414.23	1.33121	0.149565	1.62513e-19	2.75963e-18
PMS2CL	125.766	1.28459	0.299096	5.11379e-06	2.03314e-05
PMS2P3	172.116	1.78553	0.255302	4.66956e-13	4.49854e-12
PNLDC1	50.138	9.53747	2.82501	6.14994e-10	4.13887e-09
PNP	5631.96	2.04871	0.128326	3.46197e-58	3.74032e-56
PNPLA2	2031.64	1.51439	0.13144	2.21441e-31	8.10172e-30
PNPLA3	47.395	1.65692	0.460857	5.31528e-05	0.000180899
PNRC1	641.695	1.3303	0.204608	1.95951e-11	1.56314e-10
POLH	3331.46	1.00353	0.129549	4.0583e-15	4.75477e-14
POLR1C	1002.98	1.82341	0.143672	1.13273e-37	5.93961e-36
POLR2A	42936.5	3.07535	0.129423	8.31854e-126	3.71977e-123
POLR2F	1003.78	1.02226	0.152929	9.24665e-12	7.67677e-11
POLR3B	1038.39	1.01481	0.144695	9.57508e-13	8.89438e-12
POM121C	3152.58	1.15129	0.127377	5.63674e-20	9.87381e-19
POMK	165.49	1.4711	0.267213	9.1534e-09	5.26819e-08
POMT2	1606.26	1.59047	0.130282	5.87072e-35	2.64725e-33
POU2F1	1008.95	1.99725	0.150233	4.07796e-41	2.46793e-39
POU3F1	8.21456	6.06357	2.69011	0.000116334	0.000375225
POU3F2	11.2867	2.06119	1.04217	0.00441943	0.0107112
POU4F3	10.6184	1.48295	1.02454	0.0183478	0.0385995
PPAT	1507.77	1.33028	0.158226	1.18584e-17	1.73227e-16
PPIEL	90.4902	3.30402	0.392105	5.45433e-18	8.1754e-17
PPIF	9465.25	1.90936	0.111344	7.17213e-67	1.00397e-64
PPM1D	1297.76	2.37788	0.170341	4.19492e-45	2.97488e-43
PPM1L	253.58	3.75957	0.267378	1.99785e-45	1.43578e-43
PPP1R12B	821.403	2.19475	0.181876	2.32968e-34	1.01087e-32
PPP1R13B	524.677	1.09512	0.166906	2.01269e-11	1.60397e-10
PPP1R15A	6853.34	2.07179	0.132413	5.40407e-56	5.3371e-54
PPP1R2	1858.4	1.58542	0.14484	1.59089e-28	5.00198e-27
PPP1R32	24.4099	1.72766	0.658576	0.00113717	0.00310538
PPP4R1L	289.328	1.44623	0.214475	3.69549e-12	3.21047e-11
PPP4R3A	3502.27	1.41732	0.120475	1.4904e-32	5.8805e-31
PPT2	276.842	1.18747	0.207879	3.71142e-09	2.25799e-08
PPTC7	1979.02	1.34307	0.131524	5.65717e-25	1.40322e-23
PRCC	2252.09	1.2878	0.12622	5.79348e-25	1.43482e-23
PRDM1	558.009	1.39156	0.209876	9.34971e-12	7.75034e-11
PRDM2	2812.91	2.1239	0.164422	5.87556e-39	3.22815e-37
PRKAB2	1559.09	1.11367	0.153612	1.51004e-13	1.52024e-12
PRKCE	636.266	1.21387	0.169791	2.78549e-13	2.73086e-12
PRKCZ	14.832	1.84318	0.879898	0.00421678	0.0102664
PRKXP1	87.303	2.09038	0.383608	8.02087e-09	4.65465e-08
PRKY	611.809	1.53923	0.227935	3.33856e-12	2.92088e-11
PROX1	59.3718	3.32622	0.475535	2.53258e-13	2.49355e-12
PRPF38A	1501.16	1.0109	0.147973	3.4384e-12	3.00496e-11
PRPF39	1160.81	1.27823	0.150267	5.46208e-18	8.1794e-17
PRPF40A	6030.71	1.32246	0.129985	7.99423e-25	1.96475e-23
PRPF4B	5487.42	1.561	0.140835	4.79973e-29	1.54842e-27
PRPH	19.6044	4.01619	0.967562	3.94339e-06	1.59139e-05
PRR18	4.48962	4.16111	3.09569	0.00317165	0.00794294
PRR20G	3.57432	2.9384	4.35752	0.0074806	0.0172674
PRRG3	69.1223	3.19496	0.454048	2.21335e-13	2.19265e-12
PRRT2	393.836	1.02212	0.187351	1.9105e-08	1.05074e-07
PRTG	66.3347	1.23262	0.3808	0.000336947	0.00100653
PRX	250.29	1.10532	0.224828	3.2038e-07	1.49665e-06
PSMD6-AS2	357.304	2.81724	0.243169	5.99137e-32	2.26406e-30
PSPC1	2262.58	1.73276	0.149931	1.33788e-31	4.97396e-30
PSPN	27.4689	5.07773	0.967925	6.74086e-08	3.45587e-07
PTBP2	591.171	1.52625	0.190278	2.49357e-16	3.24244e-15
PTCH1	249.581	1.54278	0.216526	2.19367e-13	2.17448e-12
PTCH2	62.6337	1.3357	0.401486	0.000207029	0.00064314
PTMA	26744.5	1.0825	0.113749	6.32151e-22	1.28815e-20
PTPN6	13.1329	2.9974	1.06437	0.000461061	0.00135071
PWWP2A	836.915	1.11182	0.161206	2.03133e-12	1.82582e-11
PWWP2B	116.274	1.12896	0.295813	4.34946e-05	0.000150188
PYCARD-AS1	199.876	9.47763	1.30962	5.29365e-13	5.06642e-12
PYGO2	1072.7	1.01756	0.140304	1.6853e-13	1.69034e-12
RAB11FIP1	543.55	1.71297	0.17553	3.34643e-23	7.38969e-22
RAB30	1557.87	1.38606	0.147487	1.45049e-21	2.85103e-20
RAB33B	663.687	2.37554	0.195198	7.31811e-35	3.26335e-33
RAB3A	42.5604	1.27374	0.467558	0.00155632	0.00415552
RAB40AL	6.98623	2.89088	1.60788	0.00609495	0.0143655
RAB8B	2121.23	1.02752	0.130285	1.2832e-15	1.55901e-14
RAD54L2	2118.93	1.11386	0.142759	2.29046e-15	2.72518e-14
RALGAPA1P1	49.7823	1.43955	0.487414	0.000678977	0.00193523
RANBP10	788.454	1.00782	0.148085	4.22618e-12	3.64984e-11
RAP2A	1949.81	1.28919	0.126561	6.495e-25	1.60609e-23
RAPSN	33.8493	3.02271	0.61137	9.71733e-08	4.85354e-07
RASAL2	1549.78	1.18811	0.163504	1.27791e-13	1.30036e-12
RASD1	5245.95	7.89911	0.192763	0	0
RASEF	78.7895	2.59268	0.400925	1.34953e-11	1.09617e-10
RASGEF1B	13.9472	5.22602	1.46549	8.59104e-05	0.000283643
RASL11A	78.1244	3.43428	0.424024	5.66837e-17	7.78579e-16
RASL11B	57.1161	4.17112	0.564745	2.38667e-14	2.60478e-13
RASSF5	300.437	2.87986	0.2427	3.75255e-33	1.52547e-31
RBAK	823.978	1.24137	0.172188	1.82208e-13	1.8196e-12
RBBP5	1209.84	1.01124	0.156182	4.05388e-11	3.12695e-10
RBBP6	4109.98	1.2458	0.133936	5.2867e-21	1.0036e-19
RBM14	4094.17	2.17002	0.137625	5.94904e-57	6.21868e-55
RBM15	728.732	1.40162	0.173115	1.5274e-16	2.0304e-15
RBM20	63.4899	1.45262	0.396152	5.2858e-05	0.000180124
RBM22	2158.16	1.39724	0.13011	1.78693e-27	5.28787e-26
RBM25	6992.72	1.05574	0.144163	9.63474e-14	9.91688e-13
RBM27	2475.04	1.39871	0.138083	1.21268e-24	2.9356e-23
RBM28	1787.55	1.10218	0.15152	1.33344e-13	1.35089e-12
RBM33	2745.7	1.96562	0.131527	2.8076e-51	2.42993e-49
RBM38	17.2757	2.20166	0.827619	0.000855884	0.00238953
RBM39	7930.19	1.32975	0.113889	4.74198e-32	1.80464e-30
RBM5	4096.42	1.28823	0.127074	9.95994e-25	2.44041e-23
RBMS2	3376.41	1.0474	0.136715	7.42444e-15	8.49457e-14
RBMS3	938.458	1.42267	0.192501	3.43155e-14	3.68274e-13
RC3H1	2079.02	2.41193	0.153545	1.81428e-56	1.8722e-54
RCC2	4601.01	1.1238	0.11501	5.41755e-23	1.17695e-21
RCE1	521.255	1.09975	0.167128	1.72898e-11	1.38957e-10
RCL1	417.932	1.24401	0.183259	3.62224e-12	3.15194e-11
RCOR2	9.35955	1.5569	1.11731	0.0176264	0.0372767
RCOR3	1238.18	1.80665	0.160597	4.26736e-30	1.45851e-28
RDH10	775.974	2.85396	0.162636	5.84066e-70	8.87008e-68
REL	635.433	1.97717	0.212764	2.56308e-21	4.95324e-20
RELT	844.501	1.32606	0.158841	1.98046e-17	2.84402e-16
RETREG3	1508.65	1.43825	0.143686	3.25939e-24	7.69349e-23
REV3L	2468.1	1.19847	0.163294	6.11437e-14	6.42487e-13
RFPL3S	14.0119	2.11817	0.960491	0.00228706	0.00591345
RFPL4A	7.16447	3.82608	1.72125	0.0027042	0.0068782
RFX3	236.786	1.58662	0.22241	1.91601e-13	1.91102e-12
RFX7	1798.82	1.81804	0.146306	3.46017e-36	1.64798e-34
RGL1	765.564	1.04199	0.151373	2.31351e-12	2.0599e-11
RGS16	35.721	4.79273	0.78952	3.66893e-10	2.52404e-09
RGS2	246.354	4.35577	0.293555	2.04322e-50	1.70423e-48
RHEBL1	105.628	1.11348	0.309781	0.000105797	0.000343648
RHOB	4510.82	1.6341	0.137062	2.06518e-33	8.5172e-32
RHOF	63.6199	2.1906	0.413203	1.33539e-08	7.50595e-08
RHOV	5.52837	1.67837	1.89765	0.0220093	0.0453541
RHPN2	740.274	1.19591	0.153726	2.14464e-15	2.56306e-14
RICTOR	2267.94	1.71571	0.149042	2.23152e-31	8.1458e-30
RIOK3	3317.32	1.53528	0.148488	1.07516e-25	2.79612e-24
RIPOR2	218.139	2.03521	0.255383	2.75503e-16	3.57089e-15
RIT1	940.72	1.06813	0.15159	7.40541e-13	6.95927e-12
RLF	1647.06	1.52532	0.142907	3.31071e-27	9.46641e-26
RMND5A	681.224	1.17417	0.154227	8.98522e-15	1.02006e-13
RN7SL832P	38.6997	3.35314	0.593761	2.27955e-09	1.43177e-08
RNA45SN3	8.83969	3.86099	1.79173	0.00214613	0.00558314
RNASEH2C	1520.27	2.15876	0.134357	5.24716e-59	5.82543e-57
RND1	47.6492	3.59729	0.552884	6.81335e-12	5.7245e-11
RNF103	970.505	1.42888	0.153644	3.15422e-21	6.04485e-20
RNF122	158.029	2.57352	0.32357	1.17256e-16	1.57037e-15
RNF138P1	9.55455	3.52446	1.38792	0.00112264	0.00306829
RNF139-AS1	25.9362	1.39836	0.607131	0.00403059	0.00986385
RNF150	294.927	1.35857	0.221099	2.11134e-10	1.50391e-09
RNF152	258.907	1.44621	0.234095	1.61521e-10	1.16652e-09
RNF168	2023	2.18232	0.136443	2.45399e-58	2.68736e-56
RNF19B	1146.12	2.31946	0.160574	3.71178e-48	2.94346e-46
RNF223	4.43556	4.22586	3.06897	0.00304115	0.00764825
RNF225	42.6605	7.10725	1.33243	6.43356e-08	3.30781e-07
RNF227	336.135	1.94471	0.225351	1.1021e-18	1.76182e-17
RNF25	902.672	1.08428	0.156087	1.49543e-12	1.35931e-11
RNF38	1835.22	1.86657	0.147485	1.85834e-37	9.58834e-36
RNF39	52.0263	4.5221	0.615002	2.92573e-14	3.16948e-13
RNPC3	331.078	1.20438	0.209003	2.67054e-09	1.66243e-08
RNU12	4.742	2.46139	2.31921	0.0149946	0.032266
RNU5A-1	6.02909	2.9392	2.02029	0.00763227	0.0175721
RPL32P3	158.704	1.32091	0.270752	2.75237e-07	1.30164e-06
RPP38-DT	116.499	6.93501	0.748642	6.68033e-20	1.16638e-18
RPPH1	18.1272	1.66184	0.761697	0.00391818	0.00962976
RPRD1B	1381.89	1.03745	0.13908	3.58312e-14	3.83517e-13
RPRD2	3098.31	1.67041	0.135507	1.31082e-35	6.0463e-34
RPS14P3	41.0931	2.84557	0.565714	6.02674e-08	3.11071e-07
RPS15AP10	19.9082	1.46536	0.703812	0.00612477	0.0144274
RPS6KA1	46.7651	1.03306	0.444191	0.00659215	0.0153909
RRAD	162.682	5.00944	0.398129	5.359e-37	2.69591e-35
RREB1	1538.99	1.03473	0.147277	8.70762e-13	8.1261e-12
RRN3	2547.44	1.44483	0.125989	4.85462e-31	1.73281e-29
RRN3P2	76.5749	2.49489	0.383861	9.36331e-12	7.75762e-11
RRP12	1575.26	1.05353	0.129909	1.99034e-16	2.61555e-15
RSBN1	876.754	1.02899	0.147078	1.08084e-12	9.98813e-12
RSF1	2316.16	1.14751	0.153934	3.31359e-14	3.56089e-13
RSRC2	3362.82	1.56146	0.145416	1.53491e-27	4.56727e-26
RSRP1	3347.58	1.96488	0.126325	2.26363e-55	2.18203e-53
RTL5	394.01	2.5005	0.211086	3.48856e-33	1.42174e-31
RTN4R	30.7207	4.50447	0.809506	4.67939e-09	2.79617e-08
RUNX1T1	600.39	2.38816	0.182791	6.33456e-40	3.62896e-38
S100A14	54.8183	4.35928	0.577329	8.81081e-15	1.00096e-13
SAFB	4022.37	1.1036	0.129276	5.26967e-18	7.91336e-17
SAFB2	5224.78	2.3836	0.136527	4.07741e-69	6.02185e-67
SAP130	2654.92	1.17336	0.138736	2.01937e-17	2.89731e-16
SAP30BP	2754.21	1.10984	0.128396	2.04721e-18	3.17495e-17
SART3	2822.82	1.28164	0.120507	6.1378e-27	1.73649e-25
SATB2	1173.54	2.50216	0.159259	2.00729e-56	2.05818e-54
SBNO1	3912.62	1.46877	0.134492	2.42838e-28	7.50326e-27
SCAF4	2523.31	2.27261	0.148223	6.31716e-54	5.947e-52
SCAF8	2602.4	1.35318	0.137118	1.58146e-23	3.58567e-22
SCAI	820.444	1.7246	0.172967	4.03427e-24	9.42578e-23
SDHAP1	500.486	1.45221	0.179416	1.49621e-16	1.99223e-15
SDHAP2	436.92	1.50649	0.177867	5.52462e-18	8.26536e-17
SDS	4.20963	3.96977	3.16211	0.00381093	0.00938747
SELPLG	444.415	2.20186	0.190822	8.95764e-32	3.36916e-30
SEMA6A	20.0407	3.452	0.858627	5.42076e-06	2.14776e-05
SEMA6C	213.701	2.15436	0.238311	2.06169e-20	3.73751e-19
SENP5	1742.61	1.54728	0.151912	5.19906e-25	1.29358e-23
SEPTIN4	10.7708	2.07481	1.10629	0.00500698	0.0120045
SERINC5	1961.61	1.30785	0.133734	5.25534e-23	1.14502e-21
SERPINB9	534.3	1.50695	0.200387	1.34028e-14	1.49417e-13
SERPINB9P1	45.9114	7.22809	1.33332	4.07902e-08	2.15292e-07
SERPINC1	27.0502	3.49016	0.763092	3.53417e-07	1.6391e-06
SERTAD1	2881.41	3.42793	0.133491	1.60302e-146	9.92517e-144
SERTAD3	858.467	1.17309	0.15316	6.0708e-15	6.99054e-14
SESN1	405.997	1.55687	0.198312	9.57137e-16	1.17529e-14
SESN2	1809.54	2.76717	0.156739	7.06718e-71	1.11537e-68
SESN3	24.2105	1.62738	0.659084	0.00191349	0.00502912
SETD1B	2348.63	1.34619	0.125554	2.20408e-27	6.42775e-26
SETD2	4665.38	1.06834	0.153687	1.41887e-12	1.29484e-11
SFN	54.8432	1.20539	0.416339	0.00107565	0.00294888
SFPQ	16118.5	1.10323	0.12715	1.62744e-18	2.55347e-17
SFSWAP	1710.79	1.08021	0.150922	3.23394e-13	3.15706e-12
SGF29	273.776	1.26206	0.225443	6.86237e-09	4.01127e-08
SGK1	6892.58	1.74785	0.147249	3.23077e-33	1.32002e-31
SH3BP5	965.354	1.02302	0.143233	3.90549e-13	3.78966e-12
SH3BP5-AS1	268.399	1.27589	0.247877	7.95818e-08	4.0388e-07
SH3D21	175.73	1.55709	0.26879	1.51563e-09	9.73222e-09
SH3GL1P1	102.03	3.00243	0.355704	3.71549e-18	5.66402e-17
SH3GL1P2	17.276	2.92253	0.917346	0.000161298	0.000509432
SIK2	2170.87	1.18083	0.129501	2.62309e-20	4.72332e-19
SIK3	1901.38	1.50349	0.132724	2.16179e-30	7.48398e-29
SIN3A	3129.12	1.17618	0.127648	1.06872e-20	1.98205e-19
SINHCAF	545.987	1.36582	0.172666	7.16298e-16	8.8768e-15
SIPA1L2	342.872	1.96933	0.196751	2.12021e-24	5.06396e-23
SIRT1	1217.52	1.13844	0.153112	3.89752e-14	4.16339e-13
SIRT7	617.327	1.06744	0.164446	3.34937e-11	2.60852e-10
SIX2	292.174	2.96385	0.225602	2.37812e-40	1.39719e-38
SKI	7448.07	2.31401	0.119535	7.55193e-85	1.66536e-82
SKIDA1	28.8884	1.98568	0.636763	0.000204424	0.000636029
SLC12A2	2338	2.10521	0.141756	1.10476e-50	9.36022e-49
SLC12A8	143.666	1.57718	0.295871	1.70091e-08	9.42232e-08
SLC16A1	7359.56	2.3651	0.141354	1.18216e-63	1.49846e-61
SLC17A7	17.6995	1.40058	0.754151	0.0109858	0.0243998
SLC17A9	4.73138	2.37246	2.36861	0.0157955	0.0337909
SLC1A2	63.0411	1.00233	0.384029	0.00334309	0.0083321
SLC1A3	38.0015	1.93373	0.524927	3.26139e-05	0.000114934
SLC22A13	111.325	5.20552	0.484224	2.14866e-27	6.30039e-26
SLC22A15	478.454	1.05391	0.183619	3.79457e-09	2.30509e-08
SLC23A3	88.7971	1.22376	0.354897	0.000151311	0.000479961
SLC25A25	1764.69	1.78294	0.130625	3.72796e-43	2.4495e-41
SLC25A28	680.05	1.08971	0.164227	1.27705e-11	1.04039e-10
SLC25A30	1011.18	1.00993	0.144465	1.16411e-12	1.07023e-11
SLC25A44	1466.85	1.01675	0.132102	5.88879e-15	6.8053e-14
SLC2A11	75.8078	1.11054	0.359363	0.000669705	0.00191049
SLC2A13	588.397	1.09997	0.161854	3.90544e-12	3.38738e-11
SLC30A1	2605.91	2.10643	0.156073	2.85777e-42	1.82557e-40
SLC30A7	1397.65	1.00832	0.147897	3.97322e-12	3.44431e-11
SLC34A2	18.2968	5.7057	1.41582	1.76197e-05	6.4788e-05
SLC35E2A	134.542	1.00814	0.273879	9.07041e-05	0.0002986
SLC35G5	7.42314	2.06762	1.51766	0.0108855	0.0241937
SLC3A2	5968.14	1.58463	0.11467	3.84902e-44	2.60343e-42
SLC40A1	35.3359	1.15522	0.510499	0.00653527	0.0152803
SLC43A2	978.435	4.95009	0.192346	1.97976e-146	1.18037e-143
SLC6A13	10.151	2.80055	1.23299	0.00207279	0.00541157
SLC6A8	280.497	2.53811	0.224816	1.35549e-30	4.7129e-29
SLC7A5P2	484.181	3.73347	0.200863	6.06797e-78	1.22103e-75
SLFNL1-AS1	269.192	3.74942	0.294647	4.50118e-38	2.39142e-36
SLU7	1530.57	1.00687	0.135606	4.87736e-14	5.16891e-13
SMAD7	1484.5	2.98452	0.157989	2.62917e-80	5.64325e-78
SMG1P1	110.225	2.11759	0.319219	4.86617e-12	4.16015e-11
SMG1P2	421.985	4.09474	0.221932	9.03115e-77	1.63352e-74
SMG1P3	350.41	2.73905	0.205873	2.97802e-41	1.81591e-39
SMG1P5	52.2831	2.31939	0.45512	4.22364e-08	2.22342e-07
SMG1P6	206.778	3.17107	0.265579	7.37766e-34	3.10093e-32
SMIM4	177.671	1.95527	0.272161	8.98024e-14	9.26099e-13
SMPD3	202.126	2.21636	0.260185	1.74133e-18	2.7189e-17
SNAI1	706.921	3.6604	0.214639	4.7604e-66	6.3333e-64
SNAPC4	846.094	1.36158	0.14846	1.25446e-20	2.31321e-19
SNHG1	2683.9	1.24936	0.150037	2.60407e-17	3.69668e-16
SNHG12	1234.39	2.40599	0.140571	1.47386e-66	2.04536e-64
SNHG15	474.389	1.12572	0.175515	5.11263e-11	3.90432e-10
SNHG3	1719.12	1.2567	0.161746	2.54405e-15	3.01798e-14
SNHG7	1124.8	1.40682	0.142362	1.20086e-23	2.74594e-22
SNHG9	85.0782	2.71379	0.425756	1.13789e-11	9.33152e-11
SNIP1	822.802	1.17642	0.148584	8.30006e-16	1.02544e-14
SNORA14B	11.6732	1.99131	1.03759	0.00541227	0.0128905
SNORA16A	60.1222	1.93135	0.425073	8.31042e-07	3.65822e-06
SNORA20	16.783	3.18292	0.914279	4.95512e-05	0.000169538
SNORA29	14.0868	2.38557	1.00577	0.00137388	0.00370263
SNORA33	49.934	2.03416	0.461987	1.51147e-06	6.43182e-06
SNORA48	51.9468	2.55153	0.467884	5.01266e-09	2.98424e-08
SNORA50A	21.6006	4.69933	1.0253	1.33734e-06	5.72109e-06
SNORA57	39.2926	2.68052	0.543948	8.11926e-08	4.11018e-07
SNORA63B	18.4197	1.2938	0.74719	0.0147872	0.0318531
SNORA64	23.9884	1.89273	0.65705	0.000502716	0.00146342
SNORA67	81.6491	2.50425	0.372055	2.12604e-12	1.90351e-11
SNORA68	35.3789	3.29684	0.612819	9.82228e-09	5.63303e-08
SNORA70	112.004	1.34526	0.320575	7.35457e-06	2.85699e-05
SNORA77	40.3806	1.41993	0.513884	0.00124118	0.00337339
SNORA78	62.422	6.87975	1.01972	4.40756e-11	3.38193e-10
SNORA79B	9.0909	2.48137	1.24586	0.00377609	0.00931038
SNORA81	36.4884	1.45309	0.55656	0.0018438	0.00486611
SNORD10	46.7477	2.14912	0.478831	9.84721e-07	4.28897e-06
SNORD11	8.11026	1.82641	1.36808	0.0150674	0.0324055
SNORD139	57.326	1.69436	0.443564	2.36794e-05	8.54689e-05
SNORD143	22.2927	2.06777	0.693808	0.000339134	0.00101231
SNORD14B	41.6099	1.3775	0.554833	0.00275402	0.00698948
SNORD157	59.2786	1.11074	0.391087	0.00143743	0.00385728
SNORD159	58.1361	2.55023	0.463193	5.21988e-09	3.10072e-08
SNORD19C	10.3343	2.07075	1.1084	0.00534916	0.0127534
SNORD1A	15.1061	1.58971	0.854915	0.00863981	0.019664
SNORD2	79.8486	2.39987	0.384878	6.28219e-11	4.7368e-10
SNORD3A	25.9511	2.78808	0.710574	6.79705e-06	2.65709e-05
SNORD59B	5.38793	2.98445	2.03973	0.00934414	0.0210911
SNORD63	12.3736	1.4385	0.915986	0.0161551	0.0344639
SNORD63B	31.369	1.18472	0.554066	0.00842426	0.0192305
SNORD81	19.479	2.02402	0.775894	0.000934128	0.00259001
SNORD83A	35.6899	2.23989	0.546787	4.90655e-06	1.95316e-05
SNORD83B	26.9103	1.02596	0.580442	0.024016	0.0490061
SNORD88B	24.5296	2.17641	0.697532	0.000171006	0.000538088
SNORD89	20.5448	1.89656	0.726758	0.00104913	0.00288158
SNORD9	8.62277	3.44822	1.42225	0.00181524	0.00480069
SNORD94	29.201	3.43719	0.687686	6.71024e-08	3.44346e-07
SNORD99	91.0363	3.16542	0.405437	3.21942e-16	4.13947e-15
SNRK	1149.22	1.03296	0.14851	1.4807e-12	1.34821e-11
SNRNP48	1114.92	1.04791	0.169716	2.7192e-10	1.90321e-09
SNX27	809.362	1.05503	0.173384	4.58917e-10	3.14234e-09
SOCS1	220.357	1.94872	0.255317	2.82704e-15	3.33975e-14
SOCS3	1178.19	1.10837	0.142033	2.21399e-15	2.64006e-14
SORBS1	80.583	1.50874	0.359865	5.31372e-06	2.10638e-05
SOWAHC	1175.3	1.32244	0.140196	1.157e-21	2.29944e-20
SOX13	1381.16	2.1396	0.140297	2.56554e-53	2.34659e-51
SOX15	22.6211	2.33306	0.710001	0.000112301	0.000363015
SOX18	9.81257	2.21305	1.16436	0.00460117	0.0110999
SOX4	103.082	1.92531	0.386863	7.26517e-08	3.71049e-07
SOX5	323.407	2.01506	0.201607	2.37407e-24	5.65351e-23
SOX6	93.2499	2.158	0.356134	1.93822e-10	1.38611e-09
SOX8	14.5612	5.2537	1.49136	9.19409e-05	0.000302362
SP6	203.477	2.12087	0.246141	8.76122e-19	1.41179e-17
SPACA6P-AS	27.3363	1.00446	0.568977	0.0237084	0.0484584
SPART-AS1	8.6915	2.07172	1.30612	0.00938767	0.0211834
SPATA13	1742.43	1.23354	0.135389	2.51176e-20	4.53299e-19
SPATA2	600.263	1.49116	0.175536	4.4884e-18	6.77808e-17
SPATA5L1	562.498	1.50121	0.16651	4.62884e-20	8.17051e-19
SPEN	6394.23	1.54871	0.138761	1.44445e-29	4.7649e-28
SPINDOC	1269.83	1.19797	0.134441	1.65001e-19	2.79305e-18
SPRY4-IT1	45.3969	1.15802	0.450402	0.00297989	0.00750944
SPSB1	1103.41	1.25382	0.1511	3.34563e-17	4.68737e-16
SPTY2D1	2443.65	1.72586	0.14093	4.17075e-35	1.89129e-33
SPX	20.3852	5.90356	1.39919	8.7442e-06	3.34993e-05
SRPK3	3.2837	1.11804	2.33741	0.0105693	0.0235733
SRRM1	5028.41	1.38685	0.147098	1.12099e-21	2.23063e-20
SRRT	8324.7	1.26478	0.118616	3.23446e-27	9.26483e-26
SRSF10	5544.76	1.21513	0.149263	1.25268e-16	1.67489e-15
SRSF2	11602.2	1.41722	0.11246	3.77239e-37	1.9037e-35
SRSF6	8672.2	1.46192	0.136706	2.50323e-27	7.23465e-26
SRSF7	7589.8	1.97182	0.112858	1.62943e-69	2.42876e-67
SS18L1	873.252	1.86276	0.166136	6.44817e-30	2.18073e-28
SSBP2	483.573	1.11078	0.171369	3.29673e-11	2.5725e-10
ST7-AS1	16.9871	1.69368	0.79721	0.0041336	0.0100899
STARD5	169.881	1.8932	0.256613	2.50795e-14	2.7316e-13
STARD9	985.429	1.26561	0.170261	3.29832e-14	3.54923e-13
STEAP3-AS1	12.9298	3.18417	1.07367	0.000263258	0.000802031
STIM2	687.154	1.0223	0.154078	1.34962e-11	1.09617e-10
STK38L	576.84	1.41751	0.170515	2.40737e-17	3.42348e-16
STPG3	13.0701	7.06836	2.67352	6.84837e-06	2.67546e-05
STPG4	27.1772	2.97682	0.680082	1.12354e-06	4.8555e-06
STRIP1	1715.14	1.01124	0.131143	5.5387e-15	6.42377e-14
STRIP2	1007.34	1.32102	0.163481	1.86341e-16	2.4608e-15
STX1B	62.0236	1.21077	0.395429	0.000624928	0.00179101
STX5	1636.72	1.35229	0.129268	3.58071e-26	9.63918e-25
SUDS3	1793.32	1.2513	0.131727	6.85728e-22	1.38853e-20
SUFU	800.714	1.13763	0.177003	4.03095e-11	3.11075e-10
SUGT1P4-STRA6LP	100.606	2.45121	0.372441	4.29433e-12	3.70671e-11
SUMO4	14.6453	2.97583	0.967024	0.000214372	0.000664157
SUPV3L1	747.342	1.01791	0.155719	2.66748e-11	2.09469e-10
SUSD6	1044.54	1.51762	0.141615	2.62437e-27	7.57117e-26
SUZ12P1	350.539	1.60112	0.242231	8.55194e-12	7.13312e-11
SWT1	173.977	1.42114	0.247864	2.37556e-09	1.48801e-08
SYCP3	15.993	3.99968	1.07953	2.41211e-05	8.69072e-05
SYNJ1	1752.34	1.78969	0.141294	1.69454e-37	8.82804e-36
SYT5	11.0397	2.52596	1.108	0.0018481	0.00487477
TAC3	6.07209	5.28854	2.7651	0.000616414	0.00176818
TADA1	295.46	1.14472	0.20867	1.47042e-08	8.20761e-08
TADA2B	1097.67	1.05512	0.139944	1.83404e-14	2.02499e-13
TAF3	1010.05	1.17106	0.146004	3.68024e-16	4.70194e-15
TAF6L	424.586	1.11356	0.178742	1.6499e-10	1.18891e-09
TAF7L	20.0002	2.98926	0.816885	2.92731e-05	0.000103973
TARS3	473.426	1.18509	0.180825	1.95226e-11	1.55813e-10
TAS2R4	4.3867	1.98188	2.66395	0.0201388	0.0419126
TBC1D22B	628.247	1.17052	0.159568	7.28885e-14	7.6044e-13
TBC1D3F	18.5802	1.28404	0.760895	0.017985	0.0379304
TBC1D8	734.76	1.65785	0.183363	2.53527e-20	4.5703e-19
TBK1	1469.77	1.21604	0.139949	1.26327e-18	2.00159e-17
TBX3	6335.23	1.42358	0.11363	1.48152e-36	7.2053e-35
TCAP	20.2623	3.63307	0.952903	1.07623e-05	4.06302e-05
TCF7L2	1137.61	2.01329	0.152351	1.25313e-40	7.44384e-39
TCHH	22.1494	1.31843	0.667207	0.00987462	0.0221689
TDG	1047.2	1.36681	0.152306	8.22219e-20	1.4263e-18
TENT5A	2207.58	1.19854	0.141312	7.56063e-18	1.12073e-16
TENT5B	956.713	1.49443	0.14572	2.68534e-25	6.80765e-24
TENT5C	290.212	1.73577	0.213091	5.94818e-17	8.14926e-16
TEPSIN	633.652	1.10844	0.160015	1.52856e-12	1.38786e-11
TERT	4044.32	3.13978	0.153331	2.04329e-94	5.57506e-92
TESK2	186.248	1.86543	0.25066	1.70697e-14	1.88988e-13
TET1	323.957	1.62728	0.234662	8.9644e-13	8.35604e-12
TET2	1138.66	1.45304	0.156497	4.1362e-21	7.89852e-20
TET3	1079.66	1.6205	0.144238	5.3194e-30	1.80658e-28
TEX14	21.9393	3.97795	0.920705	2.20207e-06	9.16703e-06
TEX29	24.4515	1.37395	0.627436	0.00535747	0.0127713
TFAP2A	2044.97	1.11892	0.134835	3.89476e-17	5.43309e-16
TGFB3	29.7337	1.42361	0.596942	0.00302208	0.00760741
THOC5	1559.17	1.21557	0.12987	2.53674e-21	4.91414e-20
THOC6	761.394	1.24637	0.164489	9.58245e-15	1.08327e-13
THUMPD2	230.164	1.09989	0.229568	6.1333e-07	2.75102e-06
THUMPD3-AS1	406.172	1.06471	0.214948	2.8506e-07	1.34178e-06
TIAF1	13.6526	1.51613	0.899384	0.0128456	0.0281039
TIGD3	7.87912	2.16443	1.399	0.00955826	0.0215322
TIMM23B-AGAP6	22.4995	1.88942	0.732307	0.0010959	0.00299724
TIMM29	333.945	1.01679	0.194496	6.85503e-08	3.51217e-07
TKTL1	22.9568	3.5583	0.80865	1.28573e-06	5.51646e-06
TLCD1	100.57	1.78946	0.333051	1.3441e-08	7.54439e-08
TLE1	384.796	1.32917	0.18375	1.29792e-13	1.3174e-12
TLE3	1513.53	2.33521	0.14789	5.94037e-57	6.21868e-55
TLK1	2180.89	1.0583	0.132863	6.59585e-16	8.20556e-15
TLK2	1734.71	1.09362	0.13912	1.45827e-15	1.76373e-14
TLL2	10.8292	2.58247	1.11539	0.00182662	0.0048292
TM7SF2	28.0931	1.43291	0.634543	0.00399115	0.00977625
TMC7	82.9442	1.15788	0.338354	0.00019715	0.000615062
TMEM121B	12.7457	2.93658	1.03868	0.000452397	0.00132678
TMEM131L	782.588	1.82789	0.15634	2.51785e-32	9.81413e-31
TMEM169	21.6335	2.78738	0.766628	2.35604e-05	8.50584e-05
TMEM189	802.754	1.10019	0.149378	6.38829e-14	6.69087e-13
TMEM268	221.007	1.46092	0.239155	2.56865e-10	1.80726e-09
TMEM64	822.706	1.92182	0.152372	2.54962e-37	1.29885e-35
TMEM81	71.0741	1.55436	0.372265	5.82045e-06	2.29258e-05
TMEM87A	3248.56	1.05666	0.129784	1.56757e-16	2.08207e-15
TMEM88	9.4525	1.96229	1.20844	0.00806407	0.0184948
TMPRSS5	26.4461	1.8377	0.626775	0.000474055	0.0013855
TMPRSS9	6.56667	1.92929	1.5544	0.0149754	0.0322335
TNF	26.8836	2.48173	0.657459	1.83778e-05	6.72682e-05
TNFAIP2	1111.68	1.76728	0.158666	1.23238e-29	4.09894e-28
TNFRSF10B	3213.06	1.30405	0.125794	9.43438e-26	2.4593e-24
TNFRSF10D	6777.21	4.086	0.140849	6.9361e-186	7.97552e-183
TNFSF13B	57.0264	3.43415	0.499582	4.65453e-13	4.48674e-12
TNFSF9	1018.42	2.85181	0.155163	1.18231e-76	2.11475e-74
TNKS	2449.76	1.27485	0.128749	1.2369e-23	2.82433e-22
TNRC18	6313.91	1.14003	0.115131	1.14084e-23	2.61242e-22
TNRC6B	1755.66	1.40418	0.133158	1.37049e-26	3.78423e-25
TOB1	3121.6	2.90197	0.143643	1.16797e-91	2.98443e-89
TOB2	3208.91	1.32833	0.118784	1.37689e-29	4.55136e-28
TOLLIP-AS1	10.5353	1.64767	1.18846	0.0137317	0.0298357
TP53	1643.95	1.15675	0.129418	1.38024e-19	2.35872e-18
TPH1	22.4804	1.2357	0.706438	0.0166177	0.0353757
TPO	97.6887	1.39821	0.318883	2.82146e-06	1.15897e-05
TPRN	1273.65	2.93585	0.148158	1.52028e-88	3.70811e-86
TPSD1	3.2837	1.11804	2.33741	0.0105693	0.0235733
TPTE2P5	10.3986	2.48332	1.13521	0.00250147	0.00641118
TRA2A	2386.88	1.38106	0.125292	8.98349e-29	2.84678e-27
TRA2B	7736.93	1.33978	0.115791	9.9834e-32	3.74622e-30
TRAF3IP2-AS1	170.844	1.81241	0.282296	2.55269e-11	2.00553e-10
TREX2	24.0934	4.14131	0.853623	2.1517e-07	1.02997e-06
TRIB1	944.036	2.3852	0.165643	5.04701e-48	3.98268e-46
TRIM13	345.911	1.25369	0.19543	4.10095e-11	3.16022e-10
TRIM21	855.164	1.14724	0.147928	3.53733e-15	4.15953e-14
TRIM26	2197.43	1.1704	0.12638	6.51992e-21	1.2319e-19
TRIM28	20516.7	1.45059	0.117796	1.09174e-35	5.07945e-34
TRIM36	273.805	1.95073	0.225348	8.03769e-19	1.2978e-17
TRIM52	550.78	2.22941	0.194228	2.53984e-31	9.20864e-30
TRIM62	593.003	1.46395	0.164351	1.2329e-19	2.11817e-18
TRIM7	40.2487	2.21785	0.517844	2.17786e-06	9.0733e-06
TRIM72	32.6082	4.64744	0.855073	1.13596e-08	6.45946e-08
TRPC3	64.7786	1.35435	0.383674	0.000101552	0.000331329
TRPS1	279.028	1.50322	0.226426	7.61583e-12	6.37544e-11
TSC1	2486.33	1.33994	0.122248	1.61866e-28	5.06951e-27
TSC22D1-AS1	29.8966	2.35474	0.619693	1.788e-05	6.55955e-05
TSC22D3	462.931	1.15733	0.186233	1.62389e-10	1.17226e-09
TSKU	249.137	1.0237	0.21419	6.94624e-07	3.08556e-06
TSPYL2	1669.86	1.98951	0.142173	2.8465e-45	2.02757e-43
TSTD1	4.06963	3.83674	3.23577	0.00431079	0.0104779
TTC33	442.528	1.03179	0.186616	1.32753e-08	7.46631e-08
TTC39B	577.747	1.27739	0.179523	3.40931e-13	3.32625e-12
TUBA4A	2164.43	1.50812	0.125525	6.94815e-34	2.92804e-32
TUBB2A	5624.53	3.03079	0.12319	8.60442e-135	4.61713e-132
TUBB2B	78.2423	5.00393	0.556875	4.2624e-20	7.54853e-19
TUBB4A	14.0225	5.23947	1.46398	8.2569e-05	0.00027316
TUFT1	1870.17	3.70925	0.188704	5.49368e-87	1.26339e-84
TUT1	500.021	1.15513	0.173318	8.65989e-12	7.21568e-11
TUT7	1728.08	1.10653	0.139206	6.44847e-16	8.04086e-15
TWIST1	624.884	1.49217	0.172397	1.02274e-18	1.63985e-17
TXK	22.9637	1.69081	0.680117	0.00188729	0.00496652
TXLNG	1173.63	1.2166	0.168269	1.59952e-13	1.60831e-12
TYMP	6.73312	1.56584	1.43179	0.0232411	0.04758
TYRO3P	12.1112	4.15621	1.26903	0.000206202	0.000641066
TYW1	821.653	1.1171	0.148607	2.05984e-14	2.25727e-13
TYW1B	176.155	4.09045	0.322723	1.7918e-37	9.30467e-36
UBAP1	1701.54	1.01392	0.127754	8.41244e-16	1.03773e-14
UBE2Q2P1	211.834	2.21997	0.257978	1.28244e-18	2.02996e-17
UBE2S	10285.4	1.25315	0.119194	1.7204e-26	4.69407e-25
UBE2V1	80.9382	2.07406	0.370921	2.98218e-09	1.8443e-08
UBN2	670.408	1.79568	0.168029	1.79169e-27	5.29224e-26
UBOX5	520.123	2.33989	0.174566	7.02935e-42	4.43758e-40
UBR2	2685.1	1.43381	0.123187	6.57671e-32	2.47944e-30
UBTF	4670.37	1.33263	0.115594	2.2094e-31	8.10172e-30
UBXN7	3424.52	1.78444	0.127855	5.08458e-45	3.58998e-43
UBXN7-AS1	4.52669	2.21479	2.4819	0.017719	0.0374478
UGDH	4436.76	1.27377	0.124384	3.89766e-25	9.75808e-24
ULBP1	203.763	1.3487	0.239566	4.95837e-09	2.9541e-08
ULBP3	265.126	1.09109	0.212113	9.57376e-08	4.79075e-07
UNC5B	600.059	1.12612	0.161328	1.02593e-12	9.50259e-12
URB2	1052.96	1.13519	0.145807	2.63699e-15	3.12594e-14
USF1	1192.97	1.02325	0.140181	1.15341e-13	1.18114e-12
USP15	2823.89	1.66937	0.140136	2.06872e-33	8.5172e-32
USP36	2645.21	1.06708	0.139573	8.10661e-15	9.22916e-14
USP37	1265.13	1.91651	0.15292	8.56003e-37	4.23998e-35
USP38	1515.91	1.20657	0.131425	1.40486e-20	2.57872e-19
USP42	645.764	1.28518	0.169569	1.08203e-14	1.21672e-13
USP49	480.469	1.84904	0.224951	3.4129e-17	4.77746e-16
USPL1	959.164	1.07115	0.171107	1.5333e-10	1.10885e-09
UTY	568.96	1.53753	0.17719	9.37796e-19	1.50561e-17
VAMP1	1469.95	3.74278	0.162865	3.72138e-118	1.49767e-115
VAMP2	1203.2	1.08607	0.144607	2.19334e-14	2.4003e-13
VAV2	2621.23	1.85389	0.124332	4.65253e-51	4.00516e-49
VCPKMT	266.117	1.46082	0.217308	4.46163e-12	3.84493e-11
VEGFA	5050.81	1.80911	0.120177	5.5096e-52	4.9002e-50
VGF	15.4743	1.78173	0.859024	0.00432774	0.0105175
VGLL4	879.005	1.02577	0.145117	6.49843e-13	6.1464e-12
VPS37D	24.9853	1.38564	0.635043	0.00573102	0.0135813
VWA3A	11.5386	2.15518	1.11971	0.00481403	0.0115822
VWDE	10.1025	1.47388	1.05705	0.0193541	0.04051
WASF1	1062.99	1.57485	0.147565	3.10964e-27	8.92317e-26
WDFY2	2782.34	1.33742	0.144949	7.897e-21	1.47821e-19
WDR37	1125.1	1.10116	0.155922	6.35354e-13	6.01643e-12
WDR74	2218.79	2.86059	0.153374	1.2397e-78	2.52616e-76
WDR91	397.952	1.05427	0.182489	3.02967e-09	1.87262e-08
WFIKKN1	23.259	3.54745	0.812448	1.40438e-06	5.99516e-06
WFIKKN2	4.36025	4.17273	3.07048	0.00315877	0.00791931
WHAMM	1008.89	1.27171	0.146	9.38086e-19	1.50561e-17
WHAMMP1	166.335	1.54166	0.295637	4.25378e-08	2.23782e-07
WHAMMP2	355.851	1.47409	0.215886	2.18442e-12	1.94954e-11
WHAMMP3	322.851	1.66709	0.214228	1.34761e-15	1.6348e-14
WNK1	9557.3	1.10967	0.117337	1.01794e-21	2.0331e-20
WNT9A	183.719	2.15202	0.256066	5.33088e-18	7.99781e-17
XAB2	1636.38	1.07929	0.128552	1.7995e-17	2.59108e-16
YOD1	538.276	1.04317	0.174294	8.83152e-10	5.84099e-09
YRDC	966.294	1.58233	0.145649	3.57289e-28	1.09764e-26
YTHDC1	3873.85	1.51692	0.131618	2.41199e-31	8.76485e-30
YY1	7586.87	1.84106	0.122712	1.21033e-51	1.06469e-49
ZBED9	21.7349	2.1148	0.719557	0.00033839	0.00101046
ZBTB11	1875.9	1.84379	0.135936	1.17154e-42	7.60462e-41
ZBTB17	1133.56	1.38937	0.138002	2.04887e-24	4.90814e-23
ZBTB20	1174.76	1.51002	0.1518	6.40789e-24	1.48423e-22
ZBTB34	614.182	1.70532	0.162099	1.35969e-26	3.76089e-25
ZBTB43	705.882	1.03871	0.184761	7.99413e-09	4.64248e-08
ZBTB49	208.59	1.22739	0.229448	2.66303e-08	1.43809e-07
ZBTB5	648.321	1.0226	0.168347	5.10351e-10	3.4709e-09
ZC3H12A	1051.95	3.83086	0.186661	2.80365e-95	7.90613e-93
ZC3H12D	20.5793	2.98111	0.821138	2.12849e-05	7.72593e-05
ZC3H8	278.458	1.01039	0.236154	7.79337e-06	3.01509e-05
ZC3HAV1	5461.7	2.2483	0.134436	1.13768e-63	1.45352e-61
ZCCHC2	417.244	1.29794	0.188884	1.79393e-12	1.61785e-11
ZCCHC3	1107.69	1.28152	0.152674	1.35464e-17	1.96991e-16
ZFAND5	6346.36	1.20651	0.113403	5.32864e-27	1.51022e-25
ZFHX4	1172.85	1.29008	0.159301	1.7278e-16	2.28735e-15
ZFP1	565.919	1.25217	0.183983	3.24191e-12	2.83941e-11
ZFP30	437.05	1.14853	0.19271	8.79811e-10	5.82129e-09
ZFP36	2068.34	2.35293	0.155795	1.89026e-52	1.69053e-50
ZFP36L1	14227	2.42414	0.11595	6.79713e-98	2.06453e-95
ZFP37	172.038	1.11613	0.259353	6.01045e-06	2.36395e-05
ZFPM2	875.863	1.04933	0.199481	5.81368e-08	3.0058e-07
ZFYVE27	760.617	1.39077	0.153273	2.95733e-20	5.30146e-19
ZHX2	332.485	1.31785	0.204421	3.40887e-11	2.65101e-10
ZKSCAN8	1944.55	1.46287	0.15022	4.97822e-23	1.08885e-21
ZMYM5	274.452	1.37002	0.22279	2.20191e-10	1.56496e-09
ZNF10	400.284	2.56587	0.19561	2.28741e-40	1.34881e-38
ZNF112	320.96	1.51127	0.200388	1.06155e-14	1.19502e-13
ZNF121	1049.76	1.57565	0.168099	1.92659e-21	3.76386e-20
ZNF131	1096.46	1.14933	0.167023	2.11867e-12	1.89796e-11
ZNF136	363.709	1.11195	0.20909	3.75436e-08	1.98612e-07
ZNF14	316.137	2.26534	0.216453	1.62392e-26	4.44589e-25
ZNF141	618.218	1.62807	0.216138	1.00395e-14	1.13177e-13
ZNF155	256.676	1.2585	0.219555	3.09728e-09	1.90962e-08
ZNF175	787.081	1.3765	0.191958	2.02398e-13	2.01497e-12
ZNF180	513.566	1.02099	0.168696	5.99722e-10	4.04285e-09
ZNF2	239.218	1.82302	0.228536	2.20193e-16	2.88654e-15
ZNF211	609.372	1.46563	0.172621	4.40918e-18	6.67096e-17
ZNF214	55.108	1.0433	0.403566	0.00332897	0.00830205
ZNF223	152.583	1.30111	0.270205	4.17558e-07	1.91834e-06
ZNF227	478.319	1.27292	0.171889	3.76748e-14	4.02715e-13
ZNF230	206.43	1.49991	0.233716	3.11692e-11	2.43692e-10
ZNF253	195.876	1.30104	0.245117	3.13718e-08	1.67726e-07
ZNF254	408.8	1.14292	0.193681	1.31675e-09	8.51974e-09
ZNF256	302.467	1.43939	0.214232	4.74974e-12	4.07143e-11
ZNF26	612.32	1.91552	0.207841	5.72498e-21	1.08424e-19
ZNF263	891.695	1.12198	0.15877	5.42587e-13	5.18064e-12
ZNF264	1138.67	2.0077	0.169049	2.68802e-33	1.10106e-31
ZNF267	602.602	1.67352	0.17231	5.23846e-23	1.14422e-21
ZNF280A	5.37731	2.9678	2.02153	0.00934022	0.0210853
ZNF280C	412.602	1.98944	0.228685	5.09399e-19	8.35062e-18
ZNF282	1618.71	1.06254	0.128906	6.58877e-17	9.01155e-16
ZNF284	234.856	1.25417	0.222298	5.03044e-09	2.99371e-08
ZNF292	1627.98	1.19103	0.17403	2.60343e-12	2.29896e-11
ZNF296	361.545	6.56802	0.39477	2.0442e-62	2.49299e-60
ZNF317	1578.51	1.57679	0.146981	1.68676e-27	5.00063e-26
ZNF33B	753.292	1.12517	0.169207	1.01037e-11	8.34527e-11
ZNF350	258.942	1.07411	0.21356	1.79135e-07	8.65461e-07
ZNF354C	625.928	1.10247	0.160331	2.32793e-12	2.07159e-11
ZNF367	2526.59	1.21635	0.140625	1.70097e-18	2.66105e-17
ZNF383	295.352	1.26011	0.227079	7.9077e-09	4.59726e-08
ZNF385A	192.686	1.04675	0.235849	3.4892e-06	1.4177e-05
ZNF394	498.823	1.23395	0.186458	1.18774e-11	9.72048e-11
ZNF408	539.886	2.27475	0.17795	3.34992e-38	1.80358e-36
ZNF418	28.7909	3.00968	0.662598	5.96189e-07	2.67936e-06
ZNF425	41.9823	1.25804	0.471949	0.00194748	0.00511179
ZNF426	936.205	1.2919	0.156992	5.75824e-17	7.89575e-16
ZNF430	584.737	1.65964	0.213751	1.76224e-15	2.1218e-14
ZNF431	836.161	1.13055	0.192532	1.55609e-09	9.97264e-09
ZNF432	571.923	1.02532	0.177399	3.14464e-09	1.93659e-08
ZNF433	93.5254	1.80019	0.335819	1.46341e-08	8.17418e-08
ZNF441	348.303	1.15931	0.211169	1.40503e-08	7.86448e-08
ZNF442	95.1704	1.76739	0.335756	2.38312e-08	1.29213e-07
ZNF460	164.779	2.46823	0.297005	1.14745e-17	1.6823e-16
ZNF461	266.606	1.71787	0.232658	3.15362e-14	3.40261e-13
ZNF462	758.46	1.2446	0.171714	1.28981e-13	1.31082e-12
ZNF468	684.662	1.13019	0.157178	2.383e-13	2.35221e-12
ZNF473	1037.17	1.71273	0.150545	1.05988e-30	3.70913e-29
ZNF48	358.201	1.56624	0.19105	5.42072e-17	7.45835e-16
ZNF483	26.8727	2.08441	0.628108	0.000110806	0.000358615
ZNF484	294.345	1.49154	0.210768	3.48048e-13	3.39362e-12
ZNF487	68.5071	1.78876	0.384693	5.48584e-07	2.47717e-06
ZNF490	172.959	2.25444	0.26936	8.60394e-18	1.26721e-16
ZNF493	163.907	1.03115	0.251068	1.54805e-05	5.72228e-05
ZNF496	1752.2	1.14582	0.12779	1.07623e-19	1.85493e-18
ZNF503	736.164	2.58465	0.167472	1.11486e-54	1.06828e-52
ZNF519	238.019	1.12643	0.26911	9.77105e-06	3.71605e-05
ZNF529	588.295	2.02653	0.196405	8.6142e-26	2.25482e-24
ZNF543	124.095	1.73301	0.314542	6.6024e-09	3.86774e-08
ZNF557	332.774	1.06619	0.19587	2.02844e-08	1.11181e-07
ZNF56	9.5054	1.5058	1.10816	0.0190433	0.0399218
ZNF560	214.853	1.45364	0.230648	6.49586e-11	4.88647e-10
ZNF57	133.947	1.95891	0.287405	1.32255e-12	1.209e-11
ZNF570	312.133	1.7762	0.202626	3.32842e-19	5.52381e-18
ZNF571	60.9772	1.18752	0.391629	0.000718209	0.00203587
ZNF574	1198.39	1.46145	0.140918	8.44545e-26	2.21425e-24
ZNF578	479.346	1.72544	0.184259	1.3563e-21	2.67242e-20
ZNF580	813.815	1.71316	0.153853	1.35715e-29	4.49535e-28
ZNF581	413.782	1.36691	0.179875	7.96736e-15	9.08347e-14
ZNF595	204.111	1.03912	0.240844	6.25786e-06	2.45226e-05
ZNF597	268.379	1.65814	0.22461	3.24881e-14	3.50062e-13
ZNF613	237.018	1.3017	0.232434	6.4035e-09	3.75943e-08
ZNF614	574.003	1.08646	0.169385	5.44709e-11	4.14401e-10
ZNF615	510.903	2.47017	0.178908	2.25819e-44	1.54036e-42
ZNF622	1237.92	1.30547	0.140839	5.65013e-21	1.07133e-19
ZNF625	93.3515	1.03917	0.343145	0.000927396	0.00257267
ZNF627	401.387	1.38131	0.182985	1.11091e-14	1.2471e-13
ZNF628	472.866	1.25767	0.173643	1.35035e-13	1.36717e-12
ZNF654	2236.79	2.31259	0.151344	1.42197e-53	1.31556e-51
ZNF678	504.729	1.39493	0.198415	5.39093e-13	5.1534e-12
ZNF682	182.533	1.11718	0.273122	1.56393e-05	5.77698e-05
ZNF695	66.1404	1.5574	0.408114	2.74895e-05	9.80759e-05
ZNF699	882.327	1.49379	0.163018	1.8528e-20	3.37022e-19
ZNF708	439.683	2.04229	0.196787	4.93403e-26	1.31286e-24
ZNF713	27.8194	1.04157	0.567423	0.0197813	0.0412658
ZNF717	128.7	1.01748	0.295592	0.000231278	0.000711875
ZNF724	293.936	1.04024	0.278961	7.45118e-05	0.000247931
ZNF736	425.133	1.31891	0.207215	5.65471e-11	4.29385e-10
ZNF738	645.509	1.30545	0.192075	3.06905e-12	2.69387e-11
ZNF777	641.063	1.25435	0.165699	1.17063e-14	1.31049e-13
ZNF778	523.805	1.34605	0.168081	3.2246e-16	4.14282e-15
ZNF784	147.678	1.06586	0.268694	2.66922e-05	9.55292e-05
ZNF789	338.864	1.28897	0.219374	1.2912e-09	8.3712e-09
ZNF8	303.319	2.1942	0.224342	1.89404e-23	4.26437e-22
ZNF805	255.352	1.29796	0.233968	8.56761e-09	4.95585e-08
ZNF808	226.062	1.13239	0.244711	1.31704e-06	5.64326e-06
ZNF814	54.2579	1.66327	0.428608	1.72051e-05	6.33216e-05
ZNF829	372.705	1.01665	0.215516	1.00174e-06	4.35839e-06
ZNF844	303.877	2.19031	0.210367	3.19039e-26	8.60817e-25
ZNF850	426.111	1.19556	0.191637	1.50405e-10	1.09015e-09
ZNF852	187.627	2.17499	0.265594	3.22925e-17	4.53221e-16
ZNF878	44.5013	1.94162	0.487315	8.83413e-06	3.38036e-05
ZNF92	688.901	2.45747	0.197677	2.15294e-36	1.04078e-34
ZNNT1	23.4256	1.47762	0.674814	0.00446268	0.0108014
ZNRD2-AS1	17.8871	3.55366	0.918746	1.18253e-05	4.44154e-05
ZSCAN16-AS1	96.9919	1.09236	0.320599	0.000221189	0.00068383
ZSCAN5B	79.3255	2.37571	0.387	1.19916e-10	8.80257e-10
ZSWIM1	313.621	1.10285	0.198517	1.02778e-08	5.88168e-08
ZSWIM5	84.8122	1.45771	0.347654	5.66893e-06	2.23563e-05
ZSWIM6	1456.72	2.42113	0.166227	6.46244e-49	5.17574e-47

## Sheet: deseq2_CTRL_DOWN
GeneName	baseMean	log2FoldChange	lfcSE	pvalue	padj
A2M	3638.94	-1.70461	0.379404	1.08337e-06	4.69323e-06
ABCD1	270.924	-1.21391	0.209178	1.96401e-09	1.24426e-08
ABI3	62.3196	-1.26526	0.396715	0.000374941	0.0011141
ABI3BP	269.668	-1.26323	0.215416	1.23469e-09	8.0307e-09
ABRACL	171.194	-1.15582	0.254996	1.83511e-06	7.70919e-06
ACAN	8.72017	-1.88788	1.27416	0.0122558	0.0269454
ACP5	118.466	-1.77298	0.312129	2.04225e-09	1.29129e-08
ACTA2	1417.89	-1.15788	0.133946	1.82223e-18	2.83971e-17
ACTG2	1779.99	-1.36639	0.136298	2.8693e-24	6.81268e-23
ACTN1	29106.4	-1.22673	0.116176	1.35509e-26	3.75461e-25
ACTR1B	1315.48	-1.32585	0.14686	4.27859e-20	7.56888e-19
ACTR3	12625.4	-1.11809	0.116674	3.36387e-22	6.9783e-21
ADAM23	348.147	-1.51294	0.193663	1.21835e-15	1.48359e-14
ADAM9	9019.96	-1.4888	0.113176	3.42594e-40	1.99822e-38
ADAP1	47.2862	-1.10697	0.440349	0.00368093	0.0091123
ADCY3	1138.44	-2.31762	0.164009	1.94355e-46	1.46889e-44
ADD3	2397.17	-1.0193	0.123114	4.86426e-17	6.72144e-16
ADGRA2	1864.71	-1.42723	0.146783	5.3058e-23	1.15423e-21
ADGRB2	112.157	-1.42059	0.305407	7.89427e-07	3.4817e-06
ADGRG1	53.8909	-1.05564	0.414297	0.00368103	0.0091123
ADGRG6	350.54	-1.03762	0.189559	1.70194e-08	9.42478e-08
ADGRL4	254.665	-1.62459	0.231306	4.00349e-13	3.87542e-12
ADIRF	25.5262	-1.15864	0.61731	0.0144143	0.0311342
ADORA2B	404.24	-1.0871	0.186885	2.10512e-09	1.32791e-08
ADRA1B	24.2265	-1.465	0.661204	0.00438835	0.0106423
AFAP1L1	404.353	-1.09034	0.180626	5.7513e-10	3.88464e-09
AGAP2-AS1	441.019	-1.03916	0.175384	1.21718e-09	7.92325e-09
AGPAT1	1533.08	-1.13444	0.153777	5.21579e-14	5.50582e-13
AGT	31.8344	-1.32779	0.587027	0.00462987	0.0111624
AHNAK2	1618.94	-1.19264	0.129593	1.1008e-20	2.03686e-19
AIF1L	46.6986	-2.89593	0.532202	6.3222e-09	3.71576e-08
AK5	1014.96	-1.66588	0.144545	1.81802e-31	6.69713e-30
AKAP12	887.157	-1.04545	0.166244	1.29135e-10	9.4363e-10
AKTIP	267.553	-1.22039	0.212785	3.06281e-09	1.89198e-08
ALCAM	9847.01	-1.47389	0.11473	2.00133e-38	1.08112e-36
AMN1	81.2017	-1.09064	0.344132	0.000508484	0.00147914
ANAPC13	939.504	-1.46259	0.176859	2.72719e-17	3.84771e-16
ANAPC15	542.169	-1.20308	0.172447	9.76248e-13	9.06323e-12
ANGPT1	584.286	-1.62745	0.165323	1.39849e-23	3.1888e-22
ANGPTL2	669.838	-1.43184	0.559801	0.00187052	0.00492825
ANKRD1	1027.24	-2.36458	0.168444	1.10106e-45	8.0203e-44
ANKRD9	420.889	-1.11985	0.212768	4.50313e-08	2.35974e-07
ANPEP	12627.7	-1.58618	0.130922	1.68466e-34	7.32965e-33
ANTXR2	2661.33	-1.34622	0.133864	2.10931e-24	5.04542e-23
ANXA1	6225	-1.58791	0.124565	6.15227e-38	3.23658e-36
ANXA2P1	8.52825	-1.77144	1.46781	0.0182043	0.0383376
ANXA3	22.8864	-1.18235	0.637965	0.0151048	0.0324728
ANXA5	17124.5	-1.02418	0.115532	3.06795e-19	5.11261e-18
ANXA6	11141.6	-1.09586	0.119111	1.29194e-20	2.37688e-19
AOX1	1204.11	-1.43503	0.142086	1.2469e-24	3.00939e-23
AP1B1	2472.15	-1.00983	0.122632	7.14897e-17	9.74464e-16
AP2S1	2489.88	-1.33503	0.147458	3.48128e-20	6.21994e-19
AP3D1	4406.15	-1.04727	0.119251	6.17598e-19	1.00223e-17
AP3S1	1197.4	-1.33856	0.137968	7.55453e-23	1.62367e-21
APCDD1L	4037.81	-1.99148	0.135388	6.90516e-50	5.5859e-48
APEH	1513.06	-1.11874	0.149061	2.05248e-14	2.25074e-13
APOBEC3B	682.42	-1.53989	0.158642	6.25709e-23	1.35204e-21
APOBEC3C	805.323	-1.56225	0.151791	1.53279e-25	3.94798e-24
APOO	132.554	-1.36697	0.280872	2.7787e-07	1.31177e-06
APP	10326.5	-1.13402	0.121338	2.95198e-21	5.68432e-20
ARHGAP22	1185.1	-1.16619	0.146067	4.90173e-16	6.20346e-15
ARHGDIB	366.351	-1.83517	0.209542	2.60722e-19	4.38112e-18
ARL1	1462.04	-1.37093	0.13542	1.05702e-24	2.57817e-23
ARL2	213.467	-1.63707	0.24888	8.34086e-12	6.96789e-11
ARL4A	300.111	-1.4637	0.208683	4.00653e-13	3.87603e-12
ARLNC1	174.252	-1.26967	0.261856	3.23987e-07	1.51131e-06
ARPC1B	2478.65	-1.5314	0.146093	2.04061e-26	5.53958e-25
ARPC2	7789.76	-1.20678	0.117688	3.57101e-25	8.98222e-24
ARPC3	2625.66	-1.03344	0.129905	6.93991e-16	8.60699e-15
ARPC5	6826.68	-1.31947	0.11781	1.1419e-29	3.80587e-28
ARSA	494.145	-1.0823	0.189401	3.85924e-09	2.34084e-08
ARSG	61.5543	-1.23922	0.402136	0.000534748	0.00154994
ARSJ	1913.68	-1.06141	0.127188	2.75512e-17	3.88371e-16
ASB18	260.539	-2.47406	0.237265	1.61708e-26	4.43472e-25
ASPH	17877.3	-2.07041	0.119445	3.11221e-68	4.51354e-66
ATG16L2	570.336	-1.0638	0.163819	3.1018e-11	2.42627e-10
ATOH8	407.241	-1.02387	0.205699	2.37678e-07	1.13266e-06
ATOX1	389.152	-1.17705	0.201529	1.54445e-09	9.90933e-09
ATP2B4	14016.9	-1.32681	0.112533	1.27935e-32	5.08516e-31
ATP5MC1	672.597	-1.52261	0.186966	7.159e-17	9.75004e-16
ATP5MC3	1657.11	-1.01173	0.158896	7.53056e-11	5.63061e-10
ATP5MD	740.819	-1.25997	0.176602	2.62131e-13	2.57461e-12
ATP5PF	722.968	-1.39196	0.158776	4.30444e-19	7.09242e-18
ATP6V1E2	52.6826	-1.51349	0.439028	0.000107067	0.000347422
ATRAID	852.966	-1.03107	0.16798	3.11014e-10	2.1562e-09
AURKA	4674.88	-1.26212	0.132409	4.36084e-22	8.94277e-21
AXL	20670	-1.40553	0.110011	5.46013e-38	2.88187e-36
B3GLCT	531.476	-1.21284	0.168436	1.82902e-13	1.82539e-12
B4GALNT1	791.168	-1.29601	0.15885	8.86443e-17	1.20219e-15
B4GALT2	1437.78	-1.01187	0.146667	2.04742e-12	1.83925e-11
B4GALT4	971.325	-1.16397	0.145403	4.02475e-16	5.11773e-15
BACE1	2555.25	-2.09021	0.147796	2.26807e-46	1.70614e-44
BACE2	87.0099	-1.70838	0.351895	2.09185e-07	1.00341e-06
BANF1	1932.78	-1.22081	0.144404	8.24324e-18	1.21631e-16
BBIP1	255.578	-1.29215	0.214868	4.93418e-10	3.3633e-09
BCAP31	2185.82	-1.19471	0.142151	1.30084e-17	1.89339e-16
BCAT1	6088.21	-1.16208	0.113565	4.72658e-25	1.17967e-23
BCL2L1	2534.72	-1.01675	0.12837	9.53847e-16	1.17214e-14
BDKRB1	1317.43	-1.19356	0.138812	2.53251e-18	3.89382e-17
BDNF	846.471	-1.05757	0.149852	6.64306e-13	6.27214e-12
BEX3	1491.02	-1.34066	0.185126	1.08073e-13	1.10813e-12
BGN	3316.18	-1.9343	0.121067	2.63989e-58	2.87141e-56
BID	378.555	-1.12079	0.185776	5.63625e-10	3.81389e-09
BIRC2	4369.3	-1.6886	0.127178	5.8215e-41	3.49681e-39
BIRC3	214.641	-1.34693	0.232064	1.72117e-09	1.09732e-08
BISPR	21.6499	-1.24577	0.661789	0.0129055	0.0282157
BIVM	306.363	-1.20504	0.200101	5.34461e-10	3.62569e-09
BOLA3	274.592	-1.09007	0.229014	6.50242e-07	2.90348e-06
BST2	243.754	-1.54378	0.239427	2.0613e-11	1.64028e-10
BTBD6	1329.24	-1.18489	0.171687	1.55387e-12	1.41005e-11
C12orf75	6673.08	-2.12757	0.118081	1.74842e-73	2.90165e-71
C13orf46	48.7946	-1.03666	0.435359	0.00576637	0.0136591
C16orf74	129.241	-1.96991	0.30158	1.04744e-11	8.63371e-11
C16orf95	87.866	-1.35883	0.340225	1.62119e-05	5.98301e-05
C1GALT1C1	417.275	-1.74248	0.198713	2.62134e-19	4.39565e-18
C1QTNF1	487.596	-1.40107	0.232119	3.36826e-10	2.32614e-09
C1R	3023.08	-1.4516	0.147286	1.41328e-23	3.21795e-22
C1S	3139.45	-2.01171	0.168104	6.42369e-34	2.71413e-32
C20orf27	860.264	-1.17833	0.17889	1.34494e-11	1.09348e-10
C22orf15	15.728	-1.29323	0.807771	0.0193461	0.0404986
C6orf89	2166.61	-1.16973	0.123963	1.26916e-21	2.51302e-20
C6orf99	19.0511	-1.77486	0.831187	0.00346757	0.008629
C7orf50	668.943	-1.26102	0.159708	8.07779e-16	9.9951e-15
CALD1	26700.8	-1.20919	0.126374	5.01815e-22	1.02776e-20
CALU	36102.3	-1.30483	0.109438	2.54661e-33	1.0458e-31
CAMK2N2	87.6054	-1.05795	0.372783	0.00146526	0.0039267
CANT1	2813.53	-1.31754	0.137498	2.52395e-22	5.28356e-21
CAP2	1710.67	-1.2601	0.130487	1.32103e-22	2.80925e-21
CAPG	673.534	-1.01035	0.159203	8.83581e-11	6.56083e-10
CAPN2	14561.8	-1.11028	0.114704	1.31121e-22	2.79206e-21
CAPZB	5026.5	-1.13018	0.114662	2.23099e-23	4.99697e-22
CARD8-AS1	60.845	-1.00001	0.388424	0.00368984	0.00912707
CASC4	2002.44	-1.07045	0.127292	1.53118e-17	2.21862e-16
CASP4	940.549	-1.02149	0.149029	2.88044e-12	2.53661e-11
CAV2	3593.31	-1.10786	0.121039	1.92097e-20	3.49027e-19
CBX1	3276.83	-1.12685	0.123182	2.01356e-20	3.65437e-19
CBX7	321.467	-1.24035	0.202361	2.47649e-10	1.747e-09
CCBE1	4466.81	-1.04989	0.132944	1.11735e-15	1.3637e-14
CCDC124	759.752	-1.11056	0.152136	1.03245e-13	1.06065e-12
CCDC18	945.69	-1.02832	0.181233	5.71534e-09	3.37759e-08
CCDC80	9490.02	-2.54173	0.118119	9.54662e-104	3.2017e-101
CCL2	223.246	-1.54357	0.238635	1.86567e-11	1.49421e-10
CCM2	1224.32	-1.04366	0.154557	5.39768e-12	4.59017e-11
CCN5	65.0735	-1.36937	0.401875	0.000142368	0.00045396
CCNB1	5745.04	-1.24924	0.129834	1.81047e-22	3.8098e-21
CCNB3	111.464	-2.01388	0.324392	6.69097e-11	5.03088e-10
CCND1	15757.7	-1.396	0.127879	2.08588e-28	6.48235e-27
CCNF	2098.8	-1.06593	0.132775	3.76101e-16	4.80133e-15
CCNT2-AS1	73.5829	-1.29777	0.36528	9.56571e-05	0.000313559
CCT6A	6174.17	-1.13344	0.124938	3.98824e-20	7.09422e-19
CD151	4479.21	-1.54737	0.148175	3.10732e-26	8.40699e-25
CD320	532.604	-1.26349	0.18076	7.23276e-13	6.80894e-12
CD36	26.7175	-1.62409	0.655801	0.00183347	0.00484456
CD59	14985.6	-1.45313	0.12892	5.72497e-30	1.94022e-28
CD63	10615.3	-1.31114	0.147279	1.86764e-19	3.1515e-18
CD68	1274.3	-1.24124	0.139364	1.644e-19	2.78581e-18
CD82	917.415	-2.04035	0.469532	1.58103e-06	6.7048e-06
CD9	1758.59	-1.70925	0.141959	3.49423e-34	1.49601e-32
CD99	6254.85	-1.12965	0.144369	1.90892e-15	2.29156e-14
CDA	420.19	-1.33429	0.183379	8.86323e-14	9.14618e-13
CDCA3	1827.25	-1.41494	0.128637	9.44087e-29	2.98584e-27
CDCP1	110.716	-1.1027	0.298177	7.32788e-05	0.000244131
CDH13	791.126	-1.03728	0.153145	5.07594e-12	4.33029e-11
CDH4	299.874	-2.30962	0.223017	4.58682e-26	1.22656e-24
CDK1	3932.11	-1.12527	0.121609	7.40467e-21	1.38928e-19
CDK2AP1	2890.78	-1.31508	0.154412	4.13748e-18	6.27167e-17
CDK5	314.138	-1.06939	0.211724	1.52536e-07	7.42523e-07
CDKN3	863.505	-1.35736	0.148005	1.22104e-20	2.25417e-19
CEBPZOS	679.722	-1.03363	0.157996	2.45751e-11	1.93737e-10
CELF2	976.971	-1.05506	0.151216	1.20011e-12	1.10208e-11
CELF2-AS1	36.164	-1.26205	0.525123	0.00378392	0.00932682
CEMIP	9803.54	-1.55791	0.386766	1.02523e-05	3.88883e-05
CENPA	905.999	-1.50496	0.146913	2.73455e-25	6.9215e-24
CENPW	402.064	-1.23793	0.19282	3.89863e-11	3.01442e-10
CEP55	4218.49	-1.37531	0.122696	8.80939e-30	2.94831e-28
CERCAM	2101.85	-1.60787	0.168949	3.18084e-22	6.62422e-21
CES1P2	69.6689	-1.98645	0.398318	7.94267e-08	4.03348e-07
CETN2	483.251	-1.67385	0.185296	2.66653e-20	4.79619e-19
CFB	36.7758	-1.84393	0.539895	8.68915e-05	0.000286518
CFH	90.4622	-1.09131	0.327042	0.000283955	0.000857942
CFI	30.4013	-1.65998	0.581442	0.000687894	0.00195787
CFL2	4349.21	-1.34933	0.121993	5.0718e-29	1.63292e-27
CGB8	22.1347	-1.83459	0.700177	0.00115022	0.00313888
CHID1	779.312	-1.8139	0.166168	1.33606e-28	4.209e-27
CHMP2A	750.186	-1.11401	0.153339	1.28236e-13	1.30407e-12
CHPF2	1545.9	-1.9423	0.193182	1.09037e-24	2.6555e-23
CHRAC1	604.513	-1.00761	0.178267	6.75372e-09	3.95063e-08
CISD2	635.288	-1.0728	0.158207	4.455e-12	3.84127e-11
CISD3	353.641	-1.04008	0.1958	3.99288e-08	2.10953e-07
CKAP4	9925.98	-1.36794	0.140257	4.40793e-23	9.68062e-22
CLCA2	24.5045	-3.46013	0.812918	2.23777e-06	9.31084e-06
CLDN1	401.404	-1.242	0.206602	4.9347e-10	3.3633e-09
CLDN11	708.158	-1.37891	0.206271	5.19927e-12	4.4308e-11
CLEC11A	1963.34	-1.96063	0.181443	3.98886e-28	1.2231e-26
CLEC2B	201.934	-1.22561	0.238017	8.04413e-08	4.07728e-07
CLEC3B	254.907	-1.30118	0.219101	7.93359e-10	5.27312e-09
CLEC4O	40.2066	-2.24542	0.535072	3.48516e-06	1.41677e-05
CLIC1	11339.1	-1.23128	0.12372	7.11136e-24	1.64481e-22
CLIC4	28950.6	-1.0091	0.125925	6.15981e-16	7.69283e-15
CLSTN1	5554.07	-1.07697	0.133292	2.34146e-16	3.06196e-15
CLU	1671.4	-1.33327	0.165486	1.89577e-16	2.49944e-15
CMAHP	352.071	-1.28247	0.20488	1.11471e-10	8.20885e-10
CNGA3	26.128	-1.33754	0.611333	0.00571193	0.0135461
CNIH3	254.87	-1.48865	0.253622	8.25228e-10	5.47139e-09
CNRIP1	1186.23	-1.17869	0.144661	1.14414e-16	1.53614e-15
COL11A1	794.739	-1.13153	0.152017	3.305e-14	3.55403e-13
COL12A1	16031.5	-1.33147	0.117186	1.75215e-30	6.0789e-29
COL13A1	1720.39	-1.59787	0.129651	1.34722e-35	6.19643e-34
COL14A1	92.447	-1.80357	0.353645	4.92282e-08	2.5688e-07
COL15A1	484.657	-1.31569	0.20293	2.1808e-11	1.73195e-10
COL17A1	154.26	-1.70585	0.278424	1.41551e-10	1.02921e-09
COL4A2	16194.6	-1.4732	0.124383	4.1377e-33	1.6778e-31
COL6A2	32672.7	-1.56992	0.152628	1.57823e-25	4.04559e-24
COL6A3	77549.2	-2.36288	0.154358	5.99742e-54	5.6792e-52
COL8A1	1698.35	-1.84628	0.188918	2.02926e-23	4.55607e-22
COLEC12	68.3176	-1.17522	0.387506	0.000700205	0.0019901
COMT	1146.11	-2.14607	0.189179	7.72771e-31	2.72808e-29
COPS6	2735.84	-1.01101	0.12792	1.0882e-15	1.33013e-14
COPS7A	1299.41	-1.20949	0.152198	5.61606e-16	7.05205e-15
COPZ2	520.965	-1.30182	0.173003	1.38644e-14	1.5435e-13
COX14	112.562	-1.7377	0.347183	7.85044e-08	3.98915e-07
COX17	237.54	-1.69428	0.262189	1.59661e-11	1.29027e-10
COX6B1	1081.94	-1.0664	0.16341	2.40719e-11	1.90142e-10
COX7B	511.398	-1.07194	0.174802	3.09744e-10	2.14832e-09
COX7B2	156.651	-2.27133	0.283879	1.2861e-16	1.71814e-15
CPED1	2762.04	-1.98886	0.130908	4.94652e-53	4.49882e-51
CPQ	308.728	-1.62134	0.220727	3.40287e-14	3.65439e-13
CPXM2	2434.82	-1.05155	0.170229	2.41548e-10	1.70695e-09
CRACD	97.5027	-1.31682	0.326049	1.40256e-05	5.21081e-05
CRADD	713.363	-1.25302	0.167124	1.79291e-14	1.9823e-13
CRAT	785.861	-1.27626	0.150239	5.70417e-18	8.52606e-17
CREB3L1	6337.37	-1.04827	0.126748	5.11801e-17	7.05996e-16
CRELD2	835.549	-1.48644	0.170626	5.95252e-19	9.68895e-18
CRYAB	246.029	-1.23573	0.225465	1.17839e-08	6.68656e-08
CRYZ	717.103	-1.02482	0.161766	9.0439e-11	6.71225e-10
CSF2RA	339.208	-1.21	0.21303	3.82447e-09	2.32071e-08
CSPG4	8847.05	-1.55368	0.126049	1.24429e-35	5.7725e-34
CSRP1	8630.51	-1.40328	0.122401	4.91165e-31	1.74929e-29
CT45A10	44.6723	-1.00959	0.455789	0.00894164	0.0202965
CTBP1	1716.61	-1.11206	0.14244	1.99558e-15	2.39203e-14
CTBS	404.24	-1.10503	0.181114	3.69964e-10	2.54407e-09
CTNNBIP1	389.662	-1.35823	0.203952	6.32657e-12	5.335e-11
CTPS2	419.185	-1.00911	0.180459	8.86969e-09	5.11405e-08
CTSB	17980.1	-1.15216	0.143785	3.77355e-16	4.81351e-15
CTSK	1377.79	-1.54132	0.181109	3.29857e-18	5.05237e-17
CTSL	4262.45	-1.73495	0.1402	5.7274e-36	2.68022e-34
CTSZ	2492.13	-1.23243	0.1491	3.96309e-17	5.52362e-16
CUEDC2	551.096	-1.05383	0.169441	1.83163e-10	1.31397e-09
CXCL1	51.7631	-1.39526	0.548495	0.00193304	0.00507554
CXCL8	155.623	-1.40712	0.278519	9.6954e-08	4.84409e-07
CYB5A	554.058	-1.02375	0.172108	1.03486e-09	6.78858e-09
CYFIP2	108.249	-1.06368	0.330004	0.00041672	0.00122864
CYTOR	1056.02	-1.11803	0.154192	1.37661e-13	1.39287e-12
DARS2	1213.05	-1.69174	0.156059	3.48725e-28	1.07338e-26
DBI	1261.29	-1.0078	0.144304	1.13434e-12	1.04586e-11
DBNDD1	47.2597	-1.09111	0.439067	0.00405332	0.00991573
DBNL	2316.47	-1.15816	0.126283	1.54095e-20	2.81889e-19
DCN	1578.32	-1.42001	0.144563	1.98313e-23	4.45871e-22
DCTN3	826.329	-1.57851	0.166115	3.6995e-22	7.62543e-21
DDIT4L	45.3349	-1.14175	0.459784	0.00364963	0.0090436
DEPDC1	2887.27	-2.11337	0.127103	5.24833e-63	6.49905e-61
DHCR7	553.833	-1.05552	0.170026	1.96386e-10	1.40382e-09
DHFR	1095.06	-1.12141	0.13935	2.94256e-16	3.79866e-15
DHRS4	124.683	-1.07477	0.286712	6.15267e-05	0.000207382
DKK3	11608.4	-1.74392	0.143509	1.09596e-34	4.83365e-33
DLGAP1-AS2	32.4567	-1.1061	0.534023	0.0110409	0.024512
DLGAP5	4047.3	-1.30798	0.126749	1.53711e-25	3.95278e-24
DMC1	105.228	-1.10013	0.304666	0.000103294	0.000336265
DMKN	79.4651	-1.38324	0.361775	3.23426e-05	0.000114028
DNAJB11	1665.99	-1.32414	0.132355	3.7954e-24	8.90646e-23
DNAJC10	3379.17	-1.72737	0.125596	8.01352e-44	5.35277e-42
DNAJC4	149.864	-1.06011	0.276993	4.47821e-05	0.000154301
DNASE1L1	1025	-1.79123	0.168237	2.48451e-27	7.19347e-26
DNASE2	386.021	-1.09745	0.231218	6.75314e-07	3.00676e-06
DNER	1973.93	-1.03276	0.132097	2.08366e-15	2.49574e-14
DOP1B	1634.76	-1.06801	0.129017	4.77871e-17	6.61459e-16
DPP4	992.997	-1.12099	0.205882	1.78236e-08	9.843e-08
DPP9	2459.07	-1.32614	0.128231	1.18618e-25	3.07489e-24
DRAP1	3199.33	-1.13349	0.140585	2.48905e-16	3.23918e-15
DSTN	8241.52	-1.04961	0.122941	5.26446e-18	7.91291e-17
DTD1	874.337	-1.08537	0.155335	1.04634e-12	9.68602e-12
DTYMK	1186.17	-1.02266	0.147615	1.65415e-12	1.49851e-11
DUS4L	33.0157	-1.41814	0.547072	0.00184434	0.00486611
DUT	1715.1	-1.28404	0.146882	6.08903e-19	9.89114e-18
DYNLT1	1083.61	-1.24027	0.141332	5.13508e-19	8.40941e-18
EBNA1BP2	2216.24	-1.10074	0.128312	3.39651e-18	5.1925e-17
ECE1	4943.95	-1.17137	0.134433	9.32911e-19	1.5003e-17
ECM1	4231.38	-1.7645	0.127503	2.34239e-44	1.59105e-42
ECSCR	76.471	-1.07222	0.36429	0.00105478	0.00289511
EDIL3	560.33	-1.14919	0.16633	1.69555e-12	1.53343e-11
EDNRA	86.259	-1.43569	0.363822	1.76602e-05	6.48924e-05
EEF1AKMT2	416.606	-1.09673	0.184028	9.50844e-10	6.2681e-09
EFEMP1	4543.79	-2.03479	0.123445	6.22947e-62	7.4283e-60
EFEMP2	2666.09	-1.62953	0.152668	2.38679e-27	6.93547e-26
EHBP1L1	2772.93	-1.43282	0.14626	2.54198e-23	5.65205e-22
EHD3	655.368	-1.68813	0.184466	8.61828e-21	1.60761e-19
EI24	2281.75	-1.09273	0.146692	3.28958e-14	3.54218e-13
EID1	3644.02	-1.16022	0.144784	3.62174e-16	4.63088e-15
EIF1AY	425.162	-1.03854	0.180026	3.0303e-09	1.87262e-08
EIF3K	1172.79	-1.15007	0.156938	7.36859e-14	7.68261e-13
EIF4EBP1	808.738	-1.05664	0.148197	3.84192e-13	3.73248e-12
EIF4G3	2880.69	-1.06474	0.126685	1.57161e-17	2.27516e-16
ELFN2	993.871	-1.21127	0.164421	5.04432e-14	5.33181e-13
ELK3	2860.3	-1.874	0.153719	5.10517e-35	2.30851e-33
EMC4	996.446	-1.21486	0.148808	9.56148e-17	1.29345e-15
EMILIN1	3993.25	-1.98085	0.390794	4.79305e-08	2.50515e-07
EMILIN2	1862.04	-1.77959	0.154031	1.04242e-31	3.89349e-30
EML1	3680.98	-1.80275	0.132732	8.47208e-43	5.54405e-41
EMP1	6275.04	-1.05491	0.127292	4.34842e-17	6.03456e-16
ENG	4424.58	-1.75	0.124813	1.87717e-45	1.35509e-43
EPB41L4B	139.981	-1.31074	0.29711	2.87091e-06	1.17838e-05
EPHB6	148.844	-1.41384	0.308493	9.32768e-07	4.07482e-06
EPS8L1	29.7134	-1.01101	0.545545	0.0201849	0.0419924
ERAP2	2355.73	-1.83818	0.14087	9.06013e-40	5.13556e-38
ERGIC1	4133.86	-2.68514	0.128845	1.42155e-97	4.16075e-95
ERGIC2	1416.63	-1.32968	0.135011	1.83638e-23	4.14035e-22
ERH	1648.16	-1.1532	0.136901	1.47417e-17	2.14181e-16
ERLIN2	2144.6	-1.72482	0.128527	7.72149e-42	4.81785e-40
ESD	1558.03	-1.25336	0.1343	2.95073e-21	5.68432e-20
ESM1	286.425	-2.89474	0.244588	1.40277e-33	5.8351e-32
ETV4	196.98	-1.30253	0.25151	5.64305e-08	2.92096e-07
EVA1A	1501.9	-1.36714	0.13946	2.63216e-23	5.84449e-22
EVI2B	57.5958	-1.26637	0.410852	0.000543599	0.0015739
EVI5L	710.959	-1.16931	0.174013	5.55062e-12	4.70695e-11
EXT2	2729.69	-1.0946	0.129056	7.8946e-18	1.16808e-16
EXTL2	705.611	-1.03833	0.153325	4.95524e-12	4.2318e-11
EXTL3	1935.77	-1.25577	0.134796	3.39691e-21	6.5022e-20
F2R	2218.7	-1.12755	0.144668	2.16151e-15	2.57939e-14
FAIM2	32.7762	-1.41506	0.578168	0.00257133	0.00657468
FAM104B	69.0965	-1.46224	0.380629	2.55434e-05	9.16419e-05
FAM107B	2171.6	-1.25867	0.139934	7.26933e-20	1.26647e-18
FAM114A1	2397.11	-1.39356	0.139267	3.21483e-24	7.59947e-23
FAM167A	1148.26	-1.4494	0.143461	1.15557e-24	2.80155e-23
FAM20A	318.297	-1.68221	0.207149	8.93592e-17	1.21086e-15
FAM20C	1315.92	-1.31463	0.187832	6.52294e-13	6.16596e-12
FAM234A	1120.81	-1.47619	0.15952	4.38863e-21	8.34098e-20
FAM241B	116.858	-1.41764	0.329434	3.44811e-06	1.40237e-05
FAM24B	68.9376	-1.41793	0.382272	4.78304e-05	0.000164104
FAM3A	507.397	-1.10733	0.194233	3.90638e-09	2.36765e-08
FAM3C	1001.88	-1.27825	0.145742	4.86625e-19	7.99355e-18
FAM72A	86.2036	-1.27431	0.349455	6.85689e-05	0.00022958
FAM72B	161.745	-1.38461	0.2633	3.64902e-08	1.93294e-07
FAM86DP	310.328	-1.03247	0.202735	1.4285e-07	6.97695e-07
FAM86JP	53.6979	-1.37998	0.455501	0.000565355	0.0016316
FAT1	14487.9	-1.14062	0.119336	3.8111e-22	7.84542e-21
FAT2	13.2191	-1.86418	0.981017	0.00566168	0.0134328
FBLIM1	1517.39	-1.32042	0.138212	3.31672e-22	6.88935e-21
FBLN1	7948.3	-1.21377	0.131259	6.73901e-21	1.26734e-19
FBLN2	500.044	-1.12497	0.183603	2.91744e-10	2.03223e-09
FBLN5	897.148	-1.18892	0.146184	1.37512e-16	1.83251e-15
FBLN7	258.826	-1.56901	0.219243	1.60136e-13	1.60915e-12
FCGRT	324.389	-1.15417	0.224839	8.59449e-08	4.33169e-07
FCRLA	335.355	-1.77349	0.209629	3.90243e-18	5.92653e-17
FCRLB	151.041	-1.66728	0.272396	1.6321e-10	1.17717e-09
FGD5-AS1	2938.24	-1.46474	0.143759	4.78556e-25	1.19254e-23
FGF1	2626.99	-2.12288	0.130313	1.54838e-60	1.79323e-58
FGF5	6489.79	-1.27833	0.144798	3.58962e-19	5.94504e-18
FHL1	6729.29	-1.70184	0.127979	4.35094e-41	2.62328e-39
FHL2	2767.68	-1.17445	0.129688	4.57556e-20	8.08534e-19
FIBCD1	462.126	-1.18374	0.206884	3.06627e-09	1.89267e-08
FIS1	631.584	-1.06015	0.173279	3.40081e-10	2.3466e-09
FKBP10	7268.52	-1.05764	0.130948	2.47991e-16	3.2299e-15
FKBP14	1383.87	-1.35288	0.134017	1.49818e-24	3.61044e-23
FKBP1A	10991.6	-1.03114	0.122127	1.18863e-17	1.73478e-16
FKBP7	223.741	-1.3201	0.230895	2.72578e-09	1.69463e-08
FKBP8	2585.64	-1.00882	0.152567	1.49969e-11	1.215e-10
FKBP9	3118.74	-1.46857	0.144279	5.27838e-25	1.31129e-23
FKBP9P1	47.1067	-1.53792	0.462567	0.00017147	0.000539442
FLG-AS1	39.0009	-1.21973	0.493837	0.00340546	0.00848362
FLJ46906	74.5472	-1.9739	0.402359	1.17574e-07	5.81298e-07
FLOT1	3326.13	-1.00271	0.119984	2.7e-17	3.81603e-16
FMO3	129.152	-1.53338	0.288387	2.18607e-08	1.19131e-07
FN1	107183	-1.54231	0.110938	1.28702e-44	8.969e-43
FOLR3	251.412	-1.85138	0.223741	2.08407e-17	2.97952e-16
FOSL1	6179.91	-1.09404	0.118903	1.28296e-20	2.36306e-19
FPR1	52.0817	-1.60921	0.452399	6.70985e-05	0.000224891
FRG2	2392.68	-3.18008	0.401382	1.77369e-16	2.34617e-15
FSTL1	45823.7	-1.39956	0.109209	3.37374e-38	1.81035e-36
FUCA2	1226.42	-1.72684	0.139364	5.26949e-36	2.48036e-34
FURIN	3326.89	-1.42283	0.165558	1.90725e-18	2.96647e-17
FUT8	1968.4	-1.13543	0.130529	1.16652e-18	1.85743e-17
FUT8-AS1	22.4046	-1.35243	0.672197	0.00861145	0.0196133
FXYD5	3608.42	-1.00908	0.120339	2.05601e-17	2.94726e-16
FZR1	1881.25	-1.10387	0.128069	2.38892e-18	3.6836e-17
GAA	554.339	-1.34564	0.230271	1.18692e-09	7.73567e-09
GAGE1	27.4868	-1.06128	0.586436	0.0193795	0.0405421
GALK1	346.649	-1.41097	0.198161	2.55601e-13	2.51354e-12
GALNS	463.731	-1.23134	0.189973	2.44795e-11	1.93077e-10
GALNT1	1535.81	-1.20814	0.130842	8.30111e-21	1.55205e-19
GALNT15	50.1927	-1.96317	0.473598	4.63365e-06	1.84909e-05
GALNT5	646.524	-1.36707	0.19208	2.52012e-13	2.48279e-12
GALNT6	2047.3	-2.35844	0.138416	4.12931e-66	5.58602e-64
GAS2L1	1334.82	-1.21941	0.152791	4.19354e-16	5.32394e-15
GAS6	13639	-1.07959	0.127929	1.2746e-17	1.85688e-16
GATA2-AS1	221.519	-1.29962	0.226834	2.79904e-09	1.73772e-08
GBA	750.999	-1.12413	0.160133	7.33745e-13	6.89943e-12
GBP3	2178.56	-1.20815	0.12811	1.27332e-21	2.51817e-20
GBX2	68.588	-1.27636	0.39531	0.000323374	0.000969218
GEMIN6	312.462	-1.12798	0.20313	9.37879e-09	5.39021e-08
GGT5	629.903	-1.78249	0.169165	8.71991e-27	2.44054e-25
GHDC	127.827	-1.1758	0.305052	3.31697e-05	0.000116714
GIHCG	124.316	-1.15794	0.291238	2.13314e-05	7.73757e-05
GJA5	431.704	-1.02104	0.180584	6.44376e-09	3.78169e-08
GLB1L	81.9803	-1.43885	0.363815	1.79823e-05	6.5953e-05
GLIPR1	3833.28	-1.37445	0.135763	1.13675e-24	2.76008e-23
GLRX	474.237	-1.59117	0.194119	4.24226e-17	5.89232e-16
GLT8D2	436.344	-1.49186	0.184976	1.65232e-16	2.19283e-15
GMPPB	956.333	-1.06628	0.163004	2.17418e-11	1.72754e-10
GNA12	2610.33	-1.32846	0.155611	3.4298e-18	5.23842e-17
GNAZ	148.236	-1.57015	0.278896	3.70582e-09	2.25544e-08
GNB1	9608.67	-1.22708	0.11421	1.90863e-27	5.6273e-26
GNB2	4060.37	-1.1356	0.131162	1.61257e-18	2.5326e-17
GNG12	6848.83	-1.61828	0.11543	2.21649e-45	1.58583e-43
GNG4	29.5681	-1.80372	0.602346	0.000377973	0.00112221
GOLM1	1460.14	-1.07402	0.131379	1.10508e-16	1.48493e-15
GPC1	4705.69	-1.3416	0.16436	8.39258e-17	1.14012e-15
GPC6	293.043	-1.38645	0.223062	1.21599e-10	8.91393e-10
GPNMB	1816.2	-1.21892	0.177621	1.95689e-12	1.76088e-11
GPR85	101.72	-1.44659	0.318677	1.2538e-06	5.38517e-06
GPRASP1	265.294	-1.01763	0.210071	5.1441e-07	2.33596e-06
GPX8	2931.96	-1.4178	0.148515	3.05205e-22	6.37249e-21
GRAMD1C	167.309	-1.01857	0.250076	1.81486e-05	6.65049e-05
GRIA1	38.215	-1.72596	0.521496	0.000149483	0.000475005
GRK6	1091.91	-1.01759	0.143657	5.49853e-13	5.24691e-12
GRPR	97.217	-2.11673	0.348269	1.42359e-10	1.03416e-09
GSDMA	11.3323	-1.69788	1.04895	0.0118759	0.0261846
GSDMC	12.9975	-1.62308	0.958254	0.010514	0.0234684
GSDME	717.756	-1.15186	0.159673	1.74984e-13	1.7518e-12
GSTO1	2078.14	-1.08192	0.14564	3.907e-14	4.17074e-13
GSTZ1	77.2618	-1.40511	0.366175	2.89379e-05	0.00010288
GTF2H5	337.127	-1.1633	0.194412	7.27561e-10	4.84779e-09
GTF3A	1189.5	-1.72107	0.14296	3.85055e-34	1.64419e-32
GTSE1	2869.57	-1.0495	0.125743	2.70879e-17	3.82509e-16
GUCY2C	8.94025	-1.50991	1.17532	0.0212859	0.0440156
GYPC	418.093	-1.06194	0.181104	1.59183e-09	1.01849e-08
H6PD	1367.32	-1.63355	0.138765	1.00593e-32	4.02821e-31
HACD4	270.736	-1.15783	0.217529	3.22015e-08	1.71763e-07
HAPLN1	347.278	-2.45436	0.209588	1.63094e-32	6.41929e-31
HAS2	1434.75	-2.73705	0.194366	6.13901e-46	4.53329e-44
HAS2-AS1	10.5824	-1.35888	1.02062	0.0245291	0.0499392
HAUS4	472.265	-1.36989	0.175769	1.58752e-15	1.91717e-14
HDDC2	664.453	-1.18369	0.15895	3.02889e-14	3.27242e-13
HEPH	349.541	-1.39782	0.24628	2.9074e-09	1.80151e-08
HEXB	2811.99	-1.0372	0.143943	2.16797e-13	2.15033e-12
HGSNAT	1471.37	-1.2096	0.134941	9.49966e-20	1.64083e-18
HIGD1A	1423.85	-1.51657	0.135426	8.59379e-30	2.88214e-28
HLA-DMA	160.734	-1.31118	0.262946	1.55531e-07	7.56186e-07
HLA-DPA1	95.7173	-1.05537	0.320077	0.000340072	0.00101473
HMBS	514.55	-1.18091	0.181871	2.55068e-11	2.00553e-10
HMGA1	13265.4	-1.63869	0.128145	3.54513e-38	1.89599e-36
HMGB1	6692.8	-1.26807	0.117444	1.00968e-27	3.03244e-26
HMGB3	1291.99	-1.10423	0.143454	4.81207e-15	5.60526e-14
HMGN1	2172.54	-1.14673	0.140673	1.16857e-16	1.56634e-15
HMGN2	4912.46	-1.27453	0.119446	3.96942e-27	1.12897e-25
HMMR	3108.8	-1.03887	0.125205	4.09975e-17	5.70422e-16
HOMER3	1269.96	-1.36806	0.143278	3.12457e-22	6.51546e-21
HPS3	931.148	-1.0314	0.151813	4.12876e-12	3.57145e-11
HRH2	78.4878	-1.44953	0.38424	3.13785e-05	0.000110823
HS3ST3A1	1766.77	-1.19753	0.137857	1.10433e-18	1.76364e-17
HSBP1	1923.29	-1.30535	0.146227	1.14242e-19	1.96691e-18
HSD17B6	203.33	-1.23726	0.239861	7.38296e-08	3.76468e-07
HSP90AA1	40079.4	-1.09783	0.119767	1.68288e-20	3.06806e-19
HSP90B1	18418	-1.63032	0.124806	1.0063e-39	5.64438e-38
HSPB11	334.138	-1.09715	0.196047	7.6041e-09	4.42715e-08
HSPE1	313.781	-1.31496	0.219213	4.8652e-10	3.32005e-09
HTRA1	530.206	-1.14129	0.170835	7.78569e-12	6.50748e-11
IARS1	6037.43	-1.02694	0.118066	1.33349e-18	2.10456e-17
ICMT	5027.09	-1.21643	0.129144	1.44238e-21	2.83856e-20
IDH2	1352.99	-1.05302	0.134459	1.8284e-15	2.19654e-14
IFI35	285.349	-1.07622	0.20445	5.08148e-08	2.64559e-07
IFI6	249.344	-1.19452	0.245368	3.31763e-07	1.54446e-06
IFIT1	379.969	-1.01715	0.186556	1.99559e-08	1.09492e-07
IFITM2	2179.41	-1.11649	0.126074	2.89846e-19	4.84018e-18
IFT22	265.607	-1.1796	0.23014	8.69509e-08	4.37828e-07
IFT27	137.699	-1.27791	0.293506	3.3615e-06	1.36892e-05
IFTAP	92.2977	-1.33331	0.329601	1.30965e-05	4.8814e-05
IGDCC4	270.774	-1.21335	0.215622	5.30953e-09	3.15049e-08
IGFBP3	8608.63	-1.79718	0.133472	4.25087e-42	2.69412e-40
IGFBP5	33956.4	-2.27273	0.135775	7.57426e-64	9.75443e-62
IGFBP6	2306.57	-1.07156	0.140021	7.12991e-15	8.16339e-14
IGSF23	15.7239	-1.59569	0.831056	0.00741047	0.0171227
IGSF3	132.752	-1.8762	0.313968	2.87827e-10	2.00755e-09
IKBIP	2647	-1.613	0.124244	3.12854e-39	1.73069e-37
IKBKE	463.024	-1.42682	0.184636	2.38195e-15	2.82987e-14
IL13RA1	1859.53	-1.14032	0.142177	3.43426e-16	4.40516e-15
IL13RA2	19.1751	-2.07312	0.837699	0.00127456	0.0034571
IL24	237.232	-1.28564	0.2449	3.94326e-08	2.084e-07
IL31RA	34.1882	-1.03434	0.521502	0.0144666	0.0312343
IL32	159.499	-1.69058	0.354259	2.56532e-07	1.21711e-06
IL6ST	16893.3	-1.53348	0.117536	1.23024e-39	6.87654e-38
IL7R	2536.49	-1.17164	0.13486	1.17983e-18	1.87491e-17
INHBA	1444.23	-1.37956	0.160577	2.21108e-18	3.41921e-17
INHBB	46.6425	-1.32582	0.454997	0.000825621	0.00231065
INHBE	25.3049	-2.56677	0.749008	5.77524e-05	0.000195274
INSYN2B	965.231	-1.74668	0.178432	2.23184e-23	4.99697e-22
IRAK1	3756.25	-1.37149	0.140185	3.21387e-23	7.1165e-22
ITGA3	9481	-1.21642	0.119876	9.97755e-25	2.44101e-23
ITGA4	2366.79	-1.09849	0.122912	1.42262e-19	2.42343e-18
ITGA6	12965.3	-2.04231	0.125071	8.02981e-61	9.36695e-59
ITGAV	5566.61	-1.20877	0.129998	4.35819e-21	8.29292e-20
ITGAX	55.9068	-1.0997	0.428846	0.00306948	0.00771105
ITGB1	32228.6	-1.97928	0.114303	5.08291e-68	7.27624e-66
ITGB1BP1	1655.54	-1.51675	0.133492	1.33585e-30	4.65466e-29
ITGB2	74.4929	-2.43148	0.410777	4.44292e-10	3.04349e-09
ITGB2-AS1	54.8274	-1.17563	0.444591	0.00240401	0.00618701
ITGB5	3623.95	-1.6734	0.148764	3.90859e-30	1.33873e-28
ITGBL1	1806.04	-1.09245	0.134769	1.93719e-16	2.55196e-15
ITM2B	2523.72	-1.44729	0.13463	1.29033e-27	3.86091e-26
ITM2C	1807.01	-1.46815	0.183693	2.77155e-16	3.58941e-15
JAM2	291.022	-1.00116	0.238292	9.98691e-06	3.79531e-05
JCAD	6521.72	-1.65172	0.1223	2.7855e-42	1.7865e-40
JMJD4	275.663	-1.07878	0.228317	7.78294e-07	3.43636e-06
JOSD2	292.128	-1.15147	0.209006	1.13892e-08	6.4717e-08
JTB	1110.89	-1.07498	0.168794	6.70265e-11	5.03731e-10
KAZN-AS1	96.6861	-1.45481	0.325155	1.69866e-06	7.16402e-06
KCNAB2	278.615	-1.13199	0.248656	1.63533e-06	6.90422e-06
KCNG1	62.5205	-1.82618	0.412306	1.39593e-06	5.96066e-06
KCNS3	164.974	-1.02878	0.294337	0.00016571	0.000522545
KDELR2	6572.03	-1.0333	0.12929	5.05279e-16	6.38461e-15
KDELR3	1281.71	-1.57749	0.146123	6.61396e-28	2.00511e-26
KDM1B	425.994	-1.08951	0.179363	4.63179e-10	3.16883e-09
KIAA0100	4774.62	-1.11021	0.118749	3.11507e-21	5.99121e-20
KIAA0754	1139.98	-1.45048	0.143352	1.00435e-24	2.45343e-23
KIAA1143	668.718	-1.34481	0.161407	2.11317e-17	3.01577e-16
KIAA1549L	3155.27	-1.42392	0.123761	3.01515e-31	1.09074e-29
KIF14	2980.54	-1.04965	0.129315	1.88834e-16	2.49168e-15
KIF20A	3948.62	-1.16828	0.119865	6.19917e-23	1.34132e-21
KIRREL3	1217.18	-1.34001	0.14563	9.62656e-21	1.79154e-19
KISS1	260.047	-3.44747	0.26916	5.90472e-39	3.23313e-37
KLHL5	2418.68	-1.15094	0.124707	8.88016e-21	1.65455e-19
KNSTRN	2056.23	-1.18372	0.126349	2.39039e-21	4.6474e-20
KRCC1	360.743	-1.23614	0.206606	6.02962e-10	4.06299e-09
KREMEN1	332.175	-1.40379	0.206595	2.41388e-12	2.14333e-11
KRT10	408.544	-1.46179	0.242491	3.24053e-10	2.24177e-09
KRT15	29.2535	-1.83495	0.608361	0.000334551	0.00100048
KRT34	140.279	-1.27544	0.272966	8.37296e-07	3.68172e-06
KRT7	40.3478	-1.28647	0.498455	0.00231797	0.00598759
KRT81	41.4827	-2.56201	0.546671	3.01371e-07	1.4136e-06
KRTAP1-5	62.5429	-1.22155	0.402222	0.000651386	0.00186153
KRTAP2-3	57.0481	-2.2636	0.4506	5.54228e-08	2.87384e-07
KTN1	6485.5	-1.0158	0.118381	3.83398e-18	5.8336e-17
LAMA2	52.1852	-1.05008	0.419988	0.00411807	0.0100596
LAMA4	8014.51	-2.05321	0.127065	1.24649e-59	1.39347e-57
LAMB1	6559.77	-1.23129	0.136521	5.21615e-20	9.162e-19
LAMB2	8727.67	-1.30557	0.122337	3.75352e-27	1.06945e-25
LAMB3	1798.85	-1.87612	0.168376	1.02369e-29	3.41897e-28
LAMC1	28787.1	-1.38836	0.115223	3.98002e-34	1.69498e-32
LAMC2	304.895	-1.22373	0.216815	5.35024e-09	3.17114e-08
LAMTOR2	221.599	-1.19798	0.235682	1.0952e-07	5.43816e-07
LAMTOR4	308.761	-1.11092	0.212893	5.89919e-08	3.04668e-07
LAPTM4B	1674.82	-1.2513	0.13215	8.02267e-22	1.61235e-20
LCE2A	502.816	-1.8639	0.190199	1.81836e-23	4.10547e-22
LCP1	391.423	-2.07939	0.204136	3.28203e-25	8.26826e-24
LDHB	5210.44	-1.27098	0.133097	3.59091e-22	7.42061e-21
LDOC1	590.722	-1.01336	0.164759	3.05002e-10	2.11908e-09
LEPR	382.882	-1.02067	0.186591	1.73693e-08	9.60534e-08
LEPROT	2588.76	-1.16545	0.124818	3.13051e-21	6.00655e-20
LGALS1	18413	-1.15983	0.122903	1.1988e-21	2.37957e-20
LGALS3BP	1961.41	-1.71456	0.157084	1.60349e-28	5.03177e-27
LHFPL6	757.96	-1.56034	0.171179	1.47944e-20	2.71253e-19
LIMA1	10188.2	-1.3111	0.113988	3.22672e-31	1.16205e-29
LIMK1	1015.51	-1.24256	0.163422	7.97659e-15	9.08756e-14
LINC00205	482.717	-1.19965	0.237397	1.22904e-07	6.05789e-07
LINC00346	146.319	-1.14181	0.271949	8.42075e-06	3.23604e-05
LINC00517	197.024	-1.328	0.241492	1.03794e-08	5.9335e-08
LINC00565	98.1392	-2.07509	0.345585	2.47328e-10	1.7455e-09
LINC00707	290.777	-1.50956	0.21831	9.93723e-13	9.20953e-12
LINC00941	326.775	-1.55871	0.203893	4.55646e-15	5.31521e-14
LINC00963	165.552	-1.02569	0.254053	2.04142e-05	7.42998e-05
LINC01085	40.8492	-1.47937	0.500114	0.000569945	0.00164426
LINC01116	632.589	-1.0603	0.159512	1.11723e-11	9.16676e-11
LINC01133	133.109	-1.2782	0.284525	2.0002e-06	8.3656e-06
LINC01184	210.735	-1.18651	0.231895	9.81478e-08	4.90069e-07
LINC01204	97.7654	-1.36515	0.33239	1.02587e-05	3.89033e-05
LINC01224	467.176	-1.84475	0.183076	1.219e-24	2.94648e-23
LINC01234	495.08	-1.01508	0.1763	3.31564e-09	2.03489e-08
LINC01279	420.523	-1.98886	0.189017	8.73246e-27	2.44054e-25
LINC01291	16.1619	-1.27381	0.782313	0.0195851	0.0409031
LINC01638	18.9394	-1.21601	0.714546	0.0185254	0.0389477
LINC01694	311.338	-1.30555	0.19986	1.74145e-11	1.3982e-10
LINC02657	24.1641	-2.07763	0.6958	0.000351762	0.00104845
LIPA	2247.13	-1.49686	0.126721	7.51097e-33	3.02279e-31
LNCOG	53.6031	-1.6047	0.443777	5.62776e-05	0.000190688
LOC100126784	72.2951	-1.54869	0.375929	7.3068e-06	2.83981e-05
LOC100294145	369.746	-1.45272	0.195807	2.72836e-14	2.96564e-13
LOC100505549	32.4685	-1.07193	0.527804	0.0123958	0.0272134
LOC100652768	40.1843	-1.03143	0.490365	0.0118319	0.026106
LOC101928000	41.3874	-1.11628	0.470432	0.00517313	0.0123758
LOC102724908	107.792	-1.42473	0.349195	1.07513e-05	4.0604e-05
LOC105373311	79.748	-1.10714	0.351908	0.000555088	0.00160427
LOC90246	30.6393	-1.45416	0.594354	0.00280286	0.00710334
LOX	8356.02	-2.22182	0.125962	1.371e-70	2.14275e-68
LOXL1	2968.43	-1.33414	0.128131	5.56808e-26	1.46942e-24
LOXL1-AS1	459.969	-1.002	0.174395	3.81718e-09	2.31795e-08
LOXL2	11065.4	-1.63372	0.112362	1.28702e-48	1.02567e-46
LRFN3	307.766	-1.29182	0.244454	3.0848e-08	1.65035e-07
LRP1	15431.7	-1.43494	0.12279	3.50233e-32	1.34882e-30
LRP10	4381.66	-1.7222	0.151607	1.09112e-30	3.81015e-29
LRP11	2074.68	-1.07823	0.160447	6.46084e-12	5.44252e-11
LRRC15	860.083	-1.74914	0.149513	2.23082e-32	8.71645e-31
LRRC17	714.113	-2.20695	0.171057	4.16514e-39	2.29625e-37
LRRC32	153.482	-2.31326	0.295324	5.11487e-16	6.45291e-15
LSM4	1163.59	-1.34589	0.161342	1.76429e-17	2.54266e-16
LSM5	472.459	-1.16242	0.175015	1.00752e-11	8.32603e-11
LTBP2	3058.76	-1.84255	0.139709	1.42355e-40	8.42514e-39
LUM	2558.53	-1.38049	0.127427	5.66582e-28	1.73071e-26
LY6E	1691.28	-1.2303	0.17819	1.4372e-12	1.31082e-11
LY6K	465.329	-1.4523	0.179053	1.09899e-16	1.478e-15
LYPD3	101.694	-1.01775	0.331868	0.000770254	0.00216889
LYRM4-AS1	49.4726	-1.11696	0.445023	0.00367283	0.0090948
LZIC	713.495	-1.21426	0.156642	2.70833e-15	3.20815e-14
MACROD1	101.768	-1.0845	0.311975	0.000170647	0.000537063
MAFG-DT	32.4871	-1.07937	0.530974	0.0125374	0.0274932
MAGEA1	1355.34	-1.48162	0.146048	7.1955e-25	1.77658e-23
MAGEC1	1924.89	-1.57809	0.153594	1.69431e-25	4.33626e-24
MAGEC2	3259.67	-2.17746	0.158988	1.17034e-43	7.75317e-42
MAGED2	1654.56	-1.62655	0.146703	2.39733e-29	7.81218e-28
MAMDC2	855.873	-1.41903	0.150385	8.94225e-22	1.79268e-20
MANEA	1042.59	-1.05964	0.141293	2.33806e-14	2.55347e-13
MAP1LC3A	72.9836	-1.2327	0.365122	0.000199803	0.000622613
MAP3K20	9005.26	-1.27229	0.118043	1.254e-27	3.7592e-26
MAP3K7CL	275.512	-1.45557	0.25262	1.64181e-09	1.04839e-08
MAP4K3-DT	43.7192	-1.17417	0.465009	0.00313875	0.00787401
MAPK9	914.006	-1.68174	0.147711	9.37612e-31	3.29556e-29
MAPKAP1	2081.76	-1.23743	0.139475	1.97596e-19	3.33078e-18
MARCHF11	10.7279	-2.43406	1.16564	0.00329997	0.00823738
MARCHF2	136.972	-1.26358	0.278589	1.54758e-06	6.57682e-06
MASP1	4271.25	-1.02302	0.14075	1.39822e-13	1.41386e-12
MATN2	950.883	-1.72538	0.157368	8.80465e-29	2.79561e-27
MBNL1	4869.15	-1.11345	0.125457	2.52917e-19	4.2544e-18
MBNL3	333.853	-1.53808	0.198729	2.09141e-15	2.50316e-14
MBOAT7	3428.6	-1.06241	0.152752	1.30242e-12	1.19127e-11
MCFD2	8555.55	-1.50908	0.120173	7.53261e-37	3.74259e-35
MCTP1	21.2841	-1.26059	0.705524	0.0147372	0.0317591
MDH1	1911.7	-1.05786	0.143507	6.20894e-14	6.51574e-13
MEA1	1038.5	-1.08225	0.155887	1.34717e-12	1.2308e-11
MED16	1266.88	-1.03556	0.140622	6.83533e-14	7.15443e-13
MEGF6	1151.05	-1.04905	0.142546	6.92481e-14	7.23398e-13
MEI1	17.255	-1.48651	0.80679	0.0102751	0.0229926
MET	5865.54	-2.10454	0.11829	1.03305e-71	1.66301e-69
METTL23	263.234	-1.02464	0.230497	3.13653e-06	1.28087e-05
METTL26	425.265	-1.13376	0.184714	2.75864e-10	1.9283e-09
METTL4	493.883	-1.05408	0.179171	1.61003e-09	1.02891e-08
MFAP4	273.785	-1.84096	0.266649	6.25962e-13	5.93448e-12
MFAP5	2205.14	-1.73883	0.177783	2.48459e-23	5.53208e-22
MFF	779.725	-1.03241	0.159412	3.55443e-11	2.75224e-10
MFGE8	3058.68	-1.15538	0.120613	3.24561e-22	6.75036e-21
MGAM	146.608	-1.36781	0.274714	1.50116e-07	7.3163e-07
MGAT4B	2556.26	-1.55112	0.169476	1.07427e-20	1.99006e-19
MGLL	9360.48	-1.55458	0.116212	1.67696e-41	1.03432e-39
MGMT	170.154	-1.24298	0.250847	2.12247e-07	1.01659e-06
MGST1	3037.5	-1.08564	0.130166	2.65976e-17	3.76246e-16
MGST3	678.081	-1.06685	0.172744	2.33259e-10	1.65273e-09
MIR210HG	48.928	-2.32505	0.490208	2.24936e-07	1.07512e-06
MIR221	87.7886	-1.16673	0.339726	0.000182379	0.000572196
MIR3142HG	30.8637	-1.1814	0.589262	0.0103722	0.0231796
MIR31HG	237.297	-1.94409	0.229941	4.16157e-18	6.30225e-17
MLKL	353.196	-1.13297	0.190443	9.01212e-10	5.9531e-09
MME	2329.51	-1.45358	0.175765	5.74444e-17	7.88355e-16
MMP1	15748.5	-2.03006	0.728672	0.000440564	0.00129514
MMP14	12931.7	-1.78653	0.150991	4.57266e-33	1.84952e-31
MMP2	8599.39	-1.67098	0.15024	2.269e-29	7.42405e-28
MMP3	1620.95	-2.4237	0.64557	1.42303e-05	5.2832e-05
MOB3A	809.648	-1.03327	0.148201	1.2436e-12	1.13877e-11
MOCS2	863.341	-1.22483	0.149587	7.98809e-17	1.08608e-15
MOK	1851.69	-1.68578	0.142428	4.71197e-33	1.90108e-31
MORF4L2	6840.87	-1.10067	0.115803	7.4339e-22	1.49964e-20
MORN2	89.7248	-1.60462	0.351342	8.50702e-07	3.73761e-06
MPC2	654.953	-1.09465	0.16868	2.9602e-11	2.31664e-10
MPG	619.853	-1.19632	0.187363	7.43662e-11	5.56554e-10
MPP4	104.292	-1.11676	0.314345	0.000129627	0.000415849
MPV17	569.891	-1.06569	0.171095	1.68978e-10	1.216e-09
MPZL2	110.461	-1.84642	0.320095	1.22517e-09	7.972e-09
MRC2	7077.93	-1.42878	0.165044	1.11772e-18	1.78326e-17
MRFAP1	6362.83	-1.07138	0.1447	4.82346e-14	5.11516e-13
MRGPRX3	7.52704	-1.89163	1.4503	0.0152712	0.0327782
MRGPRX4	23.1998	-1.78589	0.737602	0.00186952	0.00492642
MRPL11	477.727	-1.25428	0.175577	2.65654e-13	2.60762e-12
MRPL24	607.41	-1.44617	0.167769	1.50259e-18	2.3668e-17
MRPL33	553.463	-1.20233	0.179571	6.31106e-12	5.3247e-11
MSN	26490.9	-1.01797	0.108786	3.1252e-21	6.00352e-20
MSRB3	4330.83	-1.02792	0.118551	1.72746e-18	2.69987e-17
MUC13	12.9167	-1.48893	0.922005	0.0144144	0.0311342
MVP	4065.92	-1.00253	0.146935	3.5209e-12	3.06873e-11
MXRA5	6051.1	-1.92257	0.133421	6.18003e-48	4.85299e-46
MYEOV	403.314	-1.12907	0.203586	9.26874e-09	5.32886e-08
MYL12A	6722.22	-1.19279	0.118716	2.97681e-24	7.05754e-23
MYL12B	6839.07	-1.11958	0.115343	9.43429e-23	2.01959e-21
MYL6	14634.8	-1.86276	0.130383	4.93559e-47	3.81986e-45
MYL9	11186.3	-1.891	0.116903	1.09755e-59	1.23555e-57
MYLK	9857.96	-1.68226	0.121459	2.23963e-44	1.53419e-42
MYO7B	182.126	-2.0054	0.268328	9.24823e-15	1.04696e-13
MYOSLID	43.4704	-1.04216	0.464814	0.00803072	0.0184315
MZT1	999.93	-1.36115	0.148997	1.59483e-20	2.91083e-19
NAGA	894.564	-1.54011	0.149289	1.19311e-25	3.08789e-24
NBDY	334.14	-1.06878	0.193254	1.16831e-08	6.63171e-08
NCF2	203.036	-2.0386	0.264586	1.7989e-15	2.16433e-14
NCLN	2571.46	-1.53583	0.150328	3.21579e-25	8.11408e-24
NCS1	1179.48	-1.14916	0.155325	4.42903e-14	4.71863e-13
NDUFA1	365.888	-1.2926	0.227907	3.50368e-09	2.14132e-08
NDUFB3	354.229	-1.81176	0.201032	2.97136e-20	5.32069e-19
NDUFB6	397.382	-1.06872	0.212638	1.72136e-07	8.32896e-07
NDUFS5	1201.73	-1.29721	0.163588	5.75746e-16	7.22398e-15
NEDD4L	3658.97	-1.1199	0.12665	3.32577e-19	5.52381e-18
NEDD8	270.046	-1.17753	0.226862	6.19407e-08	3.19385e-07
NEURL1B	558.111	-1.31247	0.165677	6.49998e-16	8.09882e-15
NFE2L3	631.447	-1.60986	0.167772	1.47686e-22	3.12411e-21
NHP2	1017.74	-1.01583	0.167094	7.26257e-10	4.84111e-09
NIPSNAP3A	337.208	-1.06606	0.193537	1.32306e-08	7.44445e-08
NME1	344.633	-1.00834	0.197454	1.26929e-07	6.241e-07
NMNAT2	947.251	-1.48584	0.149857	7.46498e-24	1.72165e-22
NNMT	981.605	-1.23113	0.170234	1.33016e-13	1.34842e-12
NPC2	997.749	-1.05268	0.167943	2.12818e-10	1.51524e-09
NRP1	10402	-1.02499	0.128457	5.8277e-16	7.30073e-15
NRP2	1315.97	-1.44006	0.145605	1.00365e-23	2.30482e-22
NRSN2	986.365	-1.32795	0.142952	4.13094e-21	7.89784e-20
NSD2	8108.53	-1.12709	0.116723	1.57276e-22	3.3226e-21
NT5E	7798.76	-1.36261	0.116064	1.96512e-32	7.69697e-31
NTM	256.079	-1.30063	0.216451	5.23366e-10	3.55342e-09
NTN4	3213.59	-1.35306	0.129557	3.91068e-26	1.04749e-24
NTNG1	101.876	-1.63747	0.324485	8.80893e-08	4.42867e-07
NTNG2	142.872	-1.87795	0.280755	3.48164e-12	3.03945e-11
NTRK2	27.034	-1.47504	0.62136	0.00316208	0.00792513
NUCB1	3005.57	-1.40983	0.152837	6.53951e-21	1.23271e-19
NUCB2	1551.61	-2.00435	0.141383	1.51311e-46	1.15441e-44
NUCKS1	11742.5	-1.15343	0.11364	1.11874e-24	2.72047e-23
NUDCD2	342.484	-1.21147	0.198422	3.05424e-10	2.12019e-09
NUDT1	221.233	-1.25296	0.228888	1.23038e-08	6.95948e-08
NUDT2	225.412	-1.12244	0.246249	1.62871e-06	6.88704e-06
NUTF2	1823.09	-1.01141	0.128502	1.41045e-15	1.70974e-14
OAF	1717.07	-1.28009	0.147669	1.16924e-18	1.85993e-17
OGFOD3	508.219	-1.01323	0.186691	2.17694e-08	1.18714e-07
OGFRL1	2022.87	-1.22215	0.129579	1.2573e-21	2.49261e-20
OLFML1	211.823	-1.75474	0.256849	1.21632e-12	1.11505e-11
OLFML2B	216.051	-1.06427	0.23315	1.7844e-06	7.50203e-06
OPN3	430.196	-1.05757	0.220165	5.40244e-07	2.44588e-06
OR51B4	52.7564	-1.15323	0.426221	0.00193173	0.00507291
ORAI2	783.349	-1.74622	0.168798	6.39713e-26	1.68545e-24
OXTR	9307.67	-1.48333	0.121462	6.03708e-35	2.71466e-33
P3H2	2639.99	-1.20963	0.136678	2.62107e-19	4.39565e-18
P4HA2	2210.76	-1.60231	0.136507	1.48193e-32	5.86145e-31
PAGE1	273.61	-1.16895	0.246024	5.90924e-07	2.65718e-06
PAICS	4441.11	-1.36283	0.117426	1.01221e-31	3.78943e-30
PAK3	286.476	-1.5419	0.224307	1.16296e-12	1.06979e-11
PAM	2735.6	-1.76648	0.140322	3.49354e-37	1.76852e-35
PARK7	2651.97	-1.10447	0.143233	4.31997e-15	5.05032e-14
PARPBP	643.828	-1.03321	0.159533	3.67976e-11	2.84656e-10
PBK	2616.9	-1.10271	0.123468	1.48373e-19	2.52484e-18
PCBD1	146.617	-1.45601	0.290717	1.09557e-07	5.4383e-07
PCDHB10	67.9865	-1.45047	0.386099	3.59097e-05	0.000125805
PCDHB16	340.065	-1.08045	0.201071	2.67653e-08	1.44393e-07
PCDHB8	208.319	-1.01917	0.250848	1.77681e-05	6.52146e-05
PCDHGA10	42.4228	-1.21633	0.480377	0.00288328	0.00728651
PCDHGA11	94.9898	-1.42772	0.341862	6.13553e-06	2.40726e-05
PCDHGA2	122.485	-1.17835	0.292248	1.64557e-05	6.07159e-05
PCDHGA3	81.6196	-1.28105	0.358166	8.63417e-05	0.00028488
PCDHGA9	44.4805	-1.13914	0.456668	0.00368967	0.00912707
PCDHGB7	328.811	-1.47395	0.207567	2.553e-13	2.51211e-12
PCDHGC3	1146.33	-1.19731	0.158105	1.08234e-14	1.21672e-13
PCNP	2564.74	-1.08038	0.126555	5.16995e-18	7.7854e-17
PCOLCE	4454.59	-1.37711	0.137958	4.40054e-24	1.02518e-22
PCOLCE2	201.885	-1.50443	0.247233	2.29593e-10	1.62747e-09
PDAP1	2657.85	-1.26928	0.123183	1.93988e-25	4.95605e-24
PDCD1LG2	1318.08	-1.20747	0.163552	5.07073e-14	5.35621e-13
PDCD5	864.126	-1.22366	0.158067	2.82773e-15	3.33975e-14
PDE6D	343.901	-1.11541	0.191202	1.88188e-09	1.19411e-08
PDIA3	9336.69	-1.07644	0.126695	7.06598e-18	1.04837e-16
PDIA4	6137.98	-1.32374	0.151534	5.99249e-19	9.74414e-18
PDIA6	8329.79	-1.19455	0.156749	7.8451e-15	8.95677e-14
PDLIM2	927.945	-1.15057	0.16397	7.24829e-13	6.81958e-12
PEA15	10291.1	-1.21224	0.112437	1.30417e-27	3.89508e-26
PEMT	239.213	-1.22674	0.224324	1.3929e-08	7.80744e-08
PEPD	761.275	-1.34882	0.155565	1.06386e-18	1.70408e-17
PEX10	328.013	-1.25401	0.196999	5.54855e-11	4.21522e-10
PFDN6	323.566	-1.96705	0.230172	1.4782e-18	2.33066e-17
PFN1	21029.6	-1.11574	0.115785	1.96159e-22	4.12241e-21
PGAM1	2113.7	-1.25698	0.133715	1.53366e-21	3.00717e-20
PGM1	1051.45	-1.27965	0.153623	2.16705e-17	3.08991e-16
PHB	2327.44	-1.06249	0.12989	1.05517e-16	1.42025e-15
PHF7	91.4631	-1.32408	0.341958	2.71911e-05	9.7142e-05
PIF1	742.447	-1.09134	0.152351	2.86324e-13	2.80539e-12
PIGC	235.213	-1.31319	0.225185	1.47468e-09	9.4844e-09
PIGN	739.789	-1.43978	0.159645	4.14391e-20	7.34677e-19
PIGX	448.691	-1.15338	0.191037	4.86199e-10	3.31927e-09
PIK3R2	1706.33	-1.22007	0.163706	2.64185e-14	2.87355e-13
PIK3R6	50.454	-1.16767	0.444108	0.00232674	0.00600638
PITPNA-AS1	46.4328	-1.36314	0.457216	0.000633549	0.0018141
PKM	45668.4	-1.11198	0.1237	9.06883e-20	1.56979e-18
PKN1	1766.76	-1.40303	0.138438	8.94274e-25	2.19452e-23
PLAT	4017.99	-1.90994	0.153139	1.43404e-36	6.9955e-35
PLD3	1091.99	-1.79754	0.171882	1.8681e-26	5.08843e-25
PLGRKT	187.086	-1.75815	0.293934	3.02365e-10	2.10258e-09
PLIN3	4720.34	-1.27187	0.13797	8.33718e-21	1.55698e-19
PLK1	5692.01	-1.27193	0.122823	1.11415e-25	2.89283e-24
PLOD1	5446.67	-1.2972	0.141765	1.53608e-20	2.81318e-19
PLOD3	3256.83	-1.02507	0.129397	9.16602e-16	1.12809e-14
PLP1	135.167	-1.02085	0.292299	0.000173698	0.000546024
PLP2	2897.13	-1.95448	0.125093	7.81991e-56	7.67591e-54
PLXNA2	1257.5	-1.02563	0.160957	7.6547e-11	5.71546e-10
PMVK	366.587	-1.15271	0.2122	1.69489e-08	9.3922e-08
PNMA2	977.758	-2.617	0.158685	2.86048e-62	3.46225e-60
PODN	41.2841	-1.17721	0.479112	0.00376342	0.00928484
PODXL	5840.71	-1.98929	0.157611	2.27896e-37	1.16466e-35
POGLUT3	2213.64	-1.41841	0.134924	1.69838e-26	4.64186e-25
POLR2J	423.764	-1.03134	0.189763	2.03944e-08	1.11708e-07
POMGNT1	1366.19	-1.12903	0.134622	1.67145e-17	2.41535e-16
POMP	1905.72	-1.38593	0.13065	6.62228e-27	1.87027e-25
PPIB	7770.04	-1.11376	0.133787	2.94175e-17	4.13954e-16
PPP1R13L	1234.86	-1.23932	0.138876	1.40246e-19	2.39162e-18
PPP1R14B-AS1	30.1629	-1.02094	0.555159	0.0197844	0.0412658
PPP1R26	505.237	-1.4106	0.171134	4.06924e-17	5.66666e-16
PRADC1	236.176	-1.47434	0.225611	1.35568e-11	1.10054e-10
PRDX4	943.594	-1.64908	0.164354	1.76662e-24	4.24463e-23
PRDX5	1548.61	-1.13235	0.155084	9.24306e-14	9.51982e-13
PRELP	33.6148	-1.77947	0.584163	0.000313864	0.000941944
PRG2	13.6424	-2.61539	1.01233	0.000913728	0.00253738
PRKACA	1858.55	-1.38444	0.129351	2.40972e-27	6.9895e-26
PRR11	5434.35	-1.48658	0.115434	1.3491e-38	7.31241e-37
PRSS23	6198.79	-1.62747	0.13543	5.13671e-34	2.18182e-32
PRTFDC1	368.265	-1.19625	0.190643	1.05513e-10	7.7879e-10
PRUNE2	15.2807	-1.264	0.800622	0.0213466	0.0441296
PSAT1	1776.89	-1.33905	0.129612	1.35385e-25	3.49828e-24
PSENEN	421.79	-1.18218	0.191916	2.19015e-10	1.55729e-09
PSG1	55.7837	-2.6409	0.570615	2.46718e-07	1.17401e-06
PSG2	127.675	-2.83983	0.338008	3.09113e-18	4.74366e-17
PSG4	65.5648	-2.64169	0.435457	1.32686e-10	9.67379e-10
PSG5	392.619	-2.82452	0.205901	1.05582e-43	7.0234e-42
PSG9	73.8187	-2.27482	0.409741	3.32056e-09	2.03671e-08
PSMA4	2036.06	-1.19566	0.148392	2.36312e-16	3.08779e-15
PSMB1	1926.6	-1.05545	0.140533	2.18806e-14	2.39615e-13
PSMD10	811.152	-1.11935	0.174997	5.19786e-11	3.96377e-10
PSPH	303.422	-1.30458	0.207038	7.61848e-11	5.69106e-10
PTGS2	4285.33	-1.79337	0.144122	2.68556e-36	1.29051e-34
PTN	676.023	-1.86797	0.162602	2.15756e-31	7.92977e-30
PTPRB	105.727	-1.0325	0.32174	0.000497382	0.00144894
PTPRF	4510.36	-1.4084	0.121814	1.52504e-31	5.63075e-30
PTTG1	2197.47	-1.10322	0.125311	4.68921e-19	7.71616e-18
PTX3	2016.58	-1.34061	0.162636	4.19765e-17	5.83539e-16
PYCR1	1057.79	-1.53575	0.150006	2.57645e-25	6.55224e-24
RABAC1	893.161	-1.81056	0.469025	1.53545e-05	5.6783e-05
RAC2	1045.08	-1.79696	0.154629	4.56809e-32	1.74259e-30
RAET1E	40.2959	-2.19671	0.542381	5.43438e-06	2.15262e-05
RALB	1708.36	-1.24719	0.131446	6.84201e-22	1.38719e-20
RANBP1	2649.44	-1.01418	0.124806	1.80427e-16	2.38466e-15
RANGAP1	8103.5	-1.13284	0.129752	8.30061e-19	1.33891e-17
RANGRF	364.607	-1.45453	0.209751	8.29654e-13	7.76047e-12
RAPGEF3	238.949	-1.27258	0.23336	1.29584e-08	7.30916e-08
RASD2	37.8188	-1.10581	0.527471	0.00983362	0.0220876
RBBP7	3053.44	-1.17042	0.120203	6.90954e-23	1.48902e-21
RCCD1	221.352	-1.1042	0.234752	8.43917e-07	3.70982e-06
RCN3	3405.98	-1.05742	0.125027	1.01633e-17	1.49278e-16
RCSD1	96.6225	-1.44613	0.331722	2.74918e-06	1.13101e-05
REEP5	1231.78	-1.06625	0.139081	6.50652e-15	7.46557e-14
REN	63.8793	-2.17735	0.42112	3.23174e-08	1.72267e-07
RFTN1	929.432	-1.0812	0.153209	6.03489e-13	5.72817e-12
RFX8	602.822	-1.3752	0.474024	0.000772264	0.00217363
RGS4	800.545	-1.84317	0.184882	3.66389e-24	8.62299e-23
RHBDF2	147.025	-1.3301	0.268195	1.85735e-07	8.95733e-07
RNASE4	109.903	-1.33262	0.316739	6.09364e-06	2.39257e-05
RNASEH1-AS1	109.869	-1.75603	0.318706	6.05901e-09	3.56759e-08
RNF182	987.907	-1.12216	0.150875	3.47701e-14	3.72904e-13
RNF26	1950.1	-1.05541	0.13811	7.87574e-15	8.98538e-14
ROMO1	269.256	-1.08419	0.25881	9.17913e-06	3.50321e-05
RPA3	297.673	-1.25798	0.204864	2.42444e-10	1.71178e-09
RPL26L1	474.959	-1.01012	0.188032	3.22891e-08	1.72173e-07
RPL36AL	1726.87	-1.04573	0.143161	1.04048e-13	1.06754e-12
RPL39L	297.226	-2.4049	0.220722	1.13108e-28	3.57021e-27
RPSAP52	187.51	-1.77966	0.259829	1.13899e-12	1.04954e-11
RPUSD1	458.424	-1.00986	0.174575	2.89233e-09	1.79287e-08
RTL3	32.2162	-1.7539	0.56805	0.000297806	0.000896927
RTL8C	1746.33	-1.05162	0.144974	1.49949e-13	1.51057e-12
RTN4	21159.5	-1.29105	0.128679	3.04316e-24	7.20423e-23
RTRAF	1466.55	-1.00634	0.130967	6.33393e-15	7.27273e-14
RUVBL1	1125.74	-1.35705	0.150679	5.21901e-20	9.162e-19
RUVBL2	2069.4	-1.18997	0.127121	2.49979e-21	4.84838e-20
S100A10	3496.01	-1.35205	0.12617	2.16191e-27	6.32772e-26
S100A11	4991	-1.41288	0.131914	2.14054e-27	6.28804e-26
S100A16	4034.36	-1.31761	0.120312	1.73816e-28	5.43318e-27
SAA1	23.6063	-1.93982	0.684791	0.000564905	0.0016306
SAMD3	32.0142	-1.06722	0.534443	0.0139032	0.0301473
SAPCD2	1123.24	-1.028	0.159546	4.4193e-11	3.38932e-10
SBSN	690.65	-1.49016	0.166484	8.07653e-20	1.40406e-18
SCARA3	3066.83	-1.70564	0.130523	8.20236e-40	4.66578e-38
SCARB2	5239.74	-1.26462	0.116413	4.90288e-28	1.50051e-26
SCD5	1455.22	-1.08191	0.140736	5.37497e-15	6.24288e-14
SCG2	76.6345	-1.08556	0.399127	0.00197823	0.0051891
SCN11A	94.1973	-1.13975	0.332988	0.000187888	0.000588216
SCN4B	110.394	-1.3875	0.375083	4.35772e-05	0.000150441
SCP2	1664.09	-1.09948	0.143333	5.93508e-15	6.84233e-14
SCRN1	5771.27	-1.24525	0.11898	3.64943e-26	9.80777e-25
SCRN3	287.845	-1.30457	0.206304	6.81494e-11	5.11454e-10
SDC1	1939.3	-2.25671	0.165579	2.55237e-43	1.68394e-41
SDC2	1416.69	-1.07842	0.140894	6.99778e-15	8.01781e-14
SDC3	1222.31	-1.01908	0.154937	1.85514e-11	1.48651e-10
SDHC	1173.65	-1.10374	0.143599	5.22483e-15	6.07287e-14
SEC13	2088.87	-1.1044	0.124395	2.41145e-19	4.06062e-18
SEC23A	4546.21	-1.1498	0.116181	1.44874e-23	3.29405e-22
SEC61G	934.829	-1.24434	0.161232	3.26196e-15	3.84133e-14
SEL1L3	388.088	-1.17622	0.2081	4.70851e-09	2.81252e-08
SELENON	2270.74	-1.36223	0.136954	6.16146e-24	1.42921e-22
SEMA3A	847.904	-1.3112	0.150795	9.31943e-19	1.50024e-17
SEMA3C	2575.48	-1.09546	0.131618	3.08242e-17	4.3337e-16
SEMA5A	3401.87	-1.29405	0.14243	2.76384e-20	4.96013e-19
SEMA6B	97.5235	-1.14794	0.349388	0.00029336	0.0008842
SENCR	54.5146	-1.32508	0.422606	0.000410709	0.00121352
SEPTIN10	3504.84	-1.0367	0.119748	1.9327e-18	3.00315e-17
SEPTIN2	9474.52	-1.18591	0.113867	6.90701e-26	1.81385e-24
SEPTIN7	5315.45	-1.02027	0.115993	5.72502e-19	9.34699e-18
SEPTIN9	5146.7	-1.06807	0.121851	6.89222e-19	1.11733e-17
SERF2	1309.78	-1.35885	0.167018	9.67819e-17	1.30814e-15
SERPINA1	9.95883	-1.47356	1.18647	0.0208965	0.0432938
SERPINA9	14.0484	-1.6171	0.929978	0.0106686	0.0237707
SERPINB2	835.227	-1.20508	0.180518	7.0817e-12	5.94066e-11
SERPINB6	1523.04	-1.03672	0.137682	1.9688e-14	2.16487e-13
SERPINB7	885.978	-2.22788	0.439569	4.11818e-08	2.17145e-07
SERPINB8	1467.55	-1.08541	0.143108	1.26744e-14	1.41591e-13
SERPINE1	32505.7	-1.6658	0.108738	8.94985e-54	8.37643e-52
SERPINF1	245.374	-1.88447	0.287061	6.11009e-12	5.16055e-11
SERPING1	881.735	-1.36137	0.163374	1.85183e-17	2.66168e-16
SERTAD4	731.416	-1.32611	0.179744	4.58575e-14	4.87592e-13
SERTAD4-AS1	75.0263	-1.43832	0.367828	1.95248e-05	7.11914e-05
SFRP1	1917.31	-1.68227	0.138946	1.5885e-34	6.92999e-33
SGCE	1124.84	-1.21785	0.151127	2.2413e-16	2.93575e-15
SH2D1A	40.3036	-1.10794	0.501048	0.00753358	0.0173747
SH2D5	545.494	-1.36435	0.17837	4.84723e-15	5.64214e-14
SH3BGRL	1046.99	-1.25428	0.145941	2.35198e-18	3.63012e-17
SH3KBP1	1876.73	-1.32185	0.131301	2.02324e-24	4.85397e-23
SH3RF2	253.98	-1.09175	0.229187	7.15317e-07	3.1696e-06
SH3RF3	602.793	-1.13293	0.16138	7.7257e-13	7.24757e-12
SH3TC2	287.352	-1.17288	0.208805	6.1301e-09	3.60681e-08
SHKBP1	1439.46	-1.03065	0.146216	6.88191e-13	6.49004e-12
SIGIRR	26.4241	-1.07198	0.592654	0.0192169	0.0402647
SIL1	517.092	-1.20517	0.178747	4.54328e-12	3.91111e-11
SIRPB1	20.5653	-1.17992	0.720224	0.020724	0.0429971
SKA2	1526.47	-1.27083	0.135247	1.63457e-21	3.20113e-20
SLC16A2	2851.82	-1.20991	0.121954	1.05796e-23	2.42608e-22
SLC25A23	346.252	-1.56137	0.196342	3.57758e-16	4.57805e-15
SLC25A39	1348.45	-1.13446	0.142394	5.42415e-16	6.82705e-15
SLC25A43	720.291	-1.04652	0.154379	4.78449e-12	4.09903e-11
SLC25A5	4134.83	-1.29652	0.137245	9.37372e-22	1.87684e-20
SLC26A2	1091.42	-1.07029	0.14329	2.95229e-14	3.19609e-13
SLC29A1	851.045	-1.16834	0.147125	6.53504e-16	8.13621e-15
SLC38A10	1790.87	-1.66406	0.154107	5.80079e-28	1.76524e-26
SLC39A8	289.863	-1.09524	0.213601	9.922e-08	4.95116e-07
SLC41A3	511.186	-1.36944	0.180218	6.95202e-15	7.97105e-14
SLC44A1	1133.73	-1.49834	0.170362	2.80232e-19	4.69425e-18
SLC44A2	2503.48	-1.44097	0.128105	5.19072e-30	1.77035e-28
SLC45A4	220.085	-1.08451	0.232181	1.02745e-06	4.4654e-06
SLC52A3	108.152	-1.38725	0.312286	2.02773e-06	8.47414e-06
SLC6A9	700.341	-1.42166	0.172829	4.53412e-17	6.28684e-16
SLCO4A1	498.119	-1.29355	0.197507	1.4463e-11	1.17293e-10
SLIT2	2235.37	-1.19238	0.125531	6.59754e-22	1.3427e-20
SLIT3	350.204	-1.41925	0.229096	1.21286e-10	8.89908e-10
SMAD6	240.133	-1.02703	0.216152	7.87726e-07	3.47515e-06
SMC1A	4994.16	-1.32948	0.120653	8.2278e-29	2.628e-27
SMC2	3629.79	-1.14771	0.120014	3.89603e-22	8.01e-21
SMIM3	534.887	-1.12916	0.194191	1.70114e-09	1.08584e-08
SMIM30	504.908	-1.5145	0.189355	2.41216e-16	3.1493e-15
SMIM7	686.461	-1.11834	0.168226	9.90963e-12	8.19339e-11
SMPD1	1259.48	-1.80681	0.176121	1.5204e-25	3.92234e-24
SMS	3800.76	-1.98421	0.134015	1.71439e-50	1.43741e-48
SNCAIP	550.513	-1.73062	0.181896	3.39715e-22	7.03827e-21
SNCG	27.783	-1.53593	0.601605	0.00183591	0.00484818
SNED1	204.879	-1.12213	0.240042	9.81453e-07	4.27737e-06
SNF8	788.536	-1.30198	0.164268	5.76689e-16	7.23017e-15
SNORA104	619.255	-1.94769	0.169157	1.46909e-31	5.43665e-30
SNRPD1	1358.09	-1.12687	0.135199	2.65414e-17	3.75782e-16
SNRPD2	1641.6	-1.08934	0.16	3.4565e-12	3.01914e-11
SNRPE	996.618	-1.07416	0.155885	1.96984e-12	1.77153e-11
SNU13	1778.65	-1.11904	0.131487	5.94864e-18	8.86677e-17
SNX17	1899.83	-1.13202	0.146876	4.23931e-15	4.95962e-14
SNX19	2238.85	-1.28208	0.141585	3.6844e-20	6.561e-19
SNX22	13.1617	-1.58772	0.96035	0.0124141	0.027245
SNX3	2649.19	-1.04608	0.135801	5.10527e-15	5.93819e-14
SORBS3	3441.75	-1.08472	0.122427	2.8419e-19	4.75067e-18
SPA17	162.524	-1.27279	0.265776	4.46106e-07	2.04249e-06
SPARC	37175.9	-1.44531	0.125296	3.50004e-31	1.25767e-29
SPATS2L	2850.47	-1.50752	0.124065	1.19958e-34	5.26181e-33
SPCS1	1084.92	-1.14811	0.186659	2.42335e-10	1.71177e-09
SPG21	990.986	-1.02108	0.15753	3.47555e-11	2.69765e-10
SPOCD1	1712.11	-1.09288	0.153761	4.42313e-13	4.2688e-12
SPOCK1	4414.31	-1.10394	0.126979	1.28643e-18	2.03427e-17
SPRED3	287.175	-1.02075	0.205663	2.79418e-07	1.31792e-06
SPTB	110.751	-2.16691	0.32412	2.74739e-12	2.42077e-11
SRGN	6389.33	-2.37572	0.128048	7.8719e-78	1.56447e-75
SRI	1025.55	-1.25755	0.148371	6.4049e-18	9.53802e-17
SRP9	2401.18	-1.19589	0.126827	1.27746e-21	2.52325e-20
SRPX	862.477	-1.06092	0.184784	3.32853e-09	2.03969e-08
SSBP1	1111.2	-1.01228	0.151945	1.04436e-11	8.61277e-11
SSNA1	728.134	-1.32947	0.177843	1.85768e-14	2.04829e-13
SSPN	211.935	-1.44584	0.245405	8.24075e-10	5.46599e-09
SSR1	4795.82	-1.15686	0.115319	3.725e-24	8.75402e-23
SSR2	3319.37	-1.19122	0.129827	1.21483e-20	2.24528e-19
SSR3	11872.6	-1.26352	0.114468	7.18922e-29	2.30084e-27
SSR4	937.64	-1.08764	0.158658	2.53808e-12	2.24741e-11
SSU72	1532.01	-1.08373	0.159343	3.64371e-12	3.1689e-11
STC1	1223.01	-2.59498	0.565323	3.56938e-07	1.65447e-06
STEAP1	279.526	-1.18504	0.211584	6.55272e-09	3.84143e-08
STEAP3	1786.15	-1.68488	0.150185	5.31889e-30	1.80658e-28
STING1	3393.14	-1.08919	0.130165	2.0982e-17	2.99705e-16
STMP1	802.075	-1.28159	0.1615	5.50469e-16	6.923e-15
STRADB	459.943	-1.22944	0.17614	9.05035e-13	8.43128e-12
STRBP	265.295	-1.05688	0.241425	4.1541e-06	1.67224e-05
STS	514.998	-1.64197	0.17261	3.43003e-22	7.09725e-21
SUB1	1987.36	-1.2902	0.137158	1.33622e-21	2.63608e-20
SULF1	206.615	-1.66027	0.242725	1.523e-12	1.3836e-11
SULT1A1	58.6047	-1.07527	0.418719	0.00321286	0.00803615
SUMO3	3477.08	-1.79499	0.125219	2.1546e-47	1.67559e-45
SUN2	3487.28	-1.41865	0.146797	9.72222e-23	2.07846e-21
SUSD2	30.5012	-1.10207	0.593107	0.0176931	0.0374029
SV2A	1266.14	-1.20934	0.137356	4.01241e-19	6.63159e-18
SVEP1	1360.85	-1.00322	0.172526	2.38349e-09	1.4924e-08
SWI5	280.087	-1.30732	0.207712	8.65262e-11	6.43669e-10
SYNPO2L	304.432	-1.05149	0.223766	1.04136e-06	4.52345e-06
SYT7	172.099	-1.18144	0.254393	1.09206e-06	4.72835e-06
TADA3	1218.87	-1.29514	0.151845	3.8515e-18	5.85472e-17
TAF9	1000.22	-1.32516	0.146892	5.0609e-20	8.91361e-19
TAGLN	15647.6	-2.18956	0.132785	8.20947e-62	9.71736e-60
TALDO1	2868.09	-1.03043	0.144747	4.10834e-13	3.96975e-12
TBC1D1	3330.82	-1.17751	0.130444	5.70642e-20	9.985e-19
TBC1D16	1170.32	-1.22132	0.174616	7.6628e-13	7.19276e-12
TBC1D5	1295.58	-1.42489	0.136198	3.19237e-26	8.60817e-25
TBC1D9B	2772.6	-1.29449	0.134322	1.47229e-22	3.11854e-21
TBCA	973.854	-1.02419	0.156912	2.55241e-11	2.00553e-10
TCEAL3	600.379	-1.60771	0.188599	2.55892e-18	3.93067e-17
TCEAL8	582.469	-1.36975	0.184498	2.53758e-14	2.762e-13
TCEAL9	1380.76	-1.26737	0.16823	1.3302e-14	1.48499e-13
TCF19	3138.2	-1.91366	0.13819	1.82553e-44	1.25587e-42
TECR	869.079	-1.11565	0.152387	8.3114e-14	8.59325e-13
TEK	726.192	-1.7972	0.168514	2.22994e-27	6.49143e-26
TENM3	2555.43	-1.12664	0.122521	1.29757e-20	2.3845e-19
TFDP1	3959.46	-1.31934	0.123005	1.92991e-27	5.67966e-26
TGFA	156.812	-1.3329	0.268583	1.78933e-07	8.64743e-07
TGM2	3919.94	-1.12075	0.125355	1.32731e-19	2.27309e-18
THBS2	2804.85	-1.48636	0.145089	2.61564e-25	6.64141e-24
THOC7	694.084	-1.21047	0.15705	3.86937e-15	4.54333e-14
THSD4	1273.74	-1.0349	0.138604	3.12366e-14	3.37254e-13
THY1	10057.7	-1.56165	0.116354	9.06959e-42	5.63715e-40
TIE1	1835.54	-1.82338	0.144277	1.84692e-37	9.56003e-36
TIMM10	475.657	-1.44467	0.186944	2.29483e-15	2.72838e-14
TIMM21	598.434	-1.07214	0.164041	2.29594e-11	1.8189e-10
TIMMDC1	723.149	-1.09109	0.17149	6.80182e-11	5.10708e-10
TIMP1	6832.81	-2.2104	0.147669	1.68394e-51	1.47327e-49
TIMP2	13432.3	-1.36821	0.140412	5.9804e-23	1.29573e-21
TIMP3	64584.9	-1.07878	0.121686	3.13008e-19	5.21076e-18
TLE5	3446.92	-1.39132	0.136172	3.86492e-25	9.69119e-24
TLN1	23445.5	-1.1815	0.111511	1.00608e-26	2.80691e-25
TM4SF1	4158.07	-1.99673	0.158104	1.89073e-37	9.72428e-36
TM7SF3	995.023	-1.02587	0.146213	8.84145e-13	8.24621e-12
TMA7	773.981	-1.52832	0.182789	1.15794e-17	1.69459e-16
TMCO3	2404.28	-1.2426	0.136202	2.07403e-20	3.75565e-19
TMEM106C	1510.83	-1.45936	0.131837	4.07702e-29	1.32056e-27
TMEM109	1662.68	-1.30182	0.146015	1.2583e-19	2.15951e-18
TMEM120A	446.095	-1.00173	0.203287	3.18709e-07	1.48928e-06
TMEM132A	1573.53	-1.17389	0.517277	0.00587737	0.0139036
TMEM141	269.154	-1.25804	0.242007	5.18328e-08	2.69598e-07
TMEM14A	390.913	-1.17217	0.188735	1.64763e-10	1.1878e-09
TMEM14B	693.006	-1.33043	0.161698	4.81569e-17	6.66005e-16
TMEM14C	1378.97	-1.43699	0.156089	7.29097e-21	1.36954e-19
TMEM158	7071.18	-1.28789	0.629945	0.00795237	0.0182699
TMEM19	1284.1	-1.69559	0.145367	3.12521e-32	1.20646e-30
TMEM200A	1917.42	-2.52874	0.152752	1.32179e-62	1.62428e-60
TMEM205	258.009	-1.05627	0.245684	5.90014e-06	2.3234e-05
TMEM219	564.171	-1.02067	0.199826	1.13247e-07	5.61459e-07
TMEM258	230.784	-1.46544	0.236527	1.18202e-10	8.68469e-10
TMEM45A	553.523	-1.36968	0.201296	2.63968e-12	2.329e-11
TMEM71	17.8647	-1.82988	0.810384	0.00302927	0.00762432
TMEM87B	1725.63	-1.00698	0.132801	1.36093e-14	1.51614e-13
TMPO-AS1	256.38	-1.37267	0.21832	8.36919e-11	6.23449e-10
TMSB15A	19.9575	-1.14207	0.688336	0.0229397	0.0470364
TNC	23626.6	-1.71363	0.137148	1.38918e-36	6.79727e-35
TNFAIP8L1	545.498	-1.481	0.179854	3.59964e-17	5.02576e-16
TNNT1	484.565	-1.38302	0.174382	5.25045e-16	6.61359e-15
TOMM34	1616.19	-1.21982	0.138131	3.15824e-19	5.25221e-18
TOMM6	904.439	-1.01199	0.158188	6.14863e-11	4.64262e-10
TOR1A	1094.78	-1.00278	0.148547	6.08705e-12	5.1438e-11
TPCN1	522.332	-1.54631	0.206627	1.4965e-14	1.66142e-13
TPM4	40260.8	-1.50946	0.114765	3.55088e-40	2.06361e-38
TPMT	672.008	-1.12433	0.156927	2.69895e-13	2.64764e-12
TPP1	2292.97	-1.09605	0.156452	8.575e-13	8.00698e-12
TRAF3IP3	14.8942	-1.37568	0.833703	0.0162713	0.0346934
TRAM2-AS1	113.697	-1.09795	0.304488	0.000109677	0.000355318
TRAPPC1	1218.9	-1.04054	0.140982	5.99701e-14	6.30567e-13
TRIM55	85.6674	-1.22562	0.349294	0.000121642	0.000391639
TRIOBP	3625.92	-1.4258	0.121735	2.54884e-32	9.88936e-31
TRIP13	1506.69	-1.12549	0.134935	2.63294e-17	3.73436e-16
TRIQK	312.032	-1.28801	0.203218	6.17044e-11	4.6569e-10
TRNP1	3684.88	-1.24713	0.142253	5.24142e-19	8.56612e-18
TRPV2	906.621	-1.51718	0.160391	5.99634e-22	1.22343e-20
TSPAN4	1724.27	-1.35401	0.156965	1.52605e-18	2.39906e-17
TSPAN9	626.788	-1.17403	0.160821	9.20975e-14	9.49158e-13
TSPO	1426.71	-1.18619	0.188053	8.69414e-11	6.46458e-10
TSTA3	847.26	-1.04132	0.150608	1.78644e-12	1.612e-11
TTYH3	4240.23	-1.49605	0.157052	4.12217e-22	8.46412e-21
TUBG1	1972.17	-1.16066	0.125524	7.75977e-21	1.45421e-19
TWSG1	3341.69	-1.48334	0.122873	3.28451e-34	1.41374e-32
TXN	3376.74	-1.05749	0.138494	8.35491e-15	9.50511e-14
TXNDC17	561.102	-1.03593	0.22294	1.21976e-06	5.24457e-06
UBA1	6845.73	-1.07483	0.12203	4.69259e-19	7.71616e-18
UBE2D2	2115.52	-1.14452	0.134312	5.13377e-18	7.73814e-17
UBE2E1	1192.74	-1.29155	0.138122	2.4697e-21	4.79581e-20
UBE2F	161.589	-1.07212	0.27165	2.67674e-05	9.5756e-05
UCA1	333.089	-3.70342	0.286214	6.80038e-39	3.71093e-37
UCHL1	5845.18	-1.16547	0.118667	2.97719e-23	6.60148e-22
UCP2	408.373	-1.09911	0.184283	8.51237e-10	5.63686e-09
UGDH-AS1	44.5933	-1.34569	0.469762	0.000975438	0.0026948
UQCC2	405.805	-1.02389	0.190264	2.78234e-08	1.49699e-07
UQCRHL	49.8376	-1.12387	0.467276	0.00445378	0.0107831
VAMP5	366.058	-1.29175	0.225671	2.63582e-09	1.64272e-08
VAT1L	775.767	-1.07507	0.184211	1.15375e-09	7.52251e-09
VCAN	993.088	-1.53086	0.168123	1.80926e-20	3.29473e-19
VCX3A	123.709	-1.08764	0.298132	8.69273e-05	0.000286577
VDAC3	1727.3	-1.0018	0.131243	9.40523e-15	1.06399e-13
VEPH1	1292.87	-1.43521	0.148679	1.2228e-22	2.60724e-21
VLDLR	78.0553	-1.49247	0.368391	1.03631e-05	3.92806e-05
VOPP1	1029.64	-1.26961	0.15578	9.70339e-17	1.31045e-15
VPS4A	2026.95	-1.0863	0.12837	9.25414e-18	1.36048e-16
VPS9D1-AS1	44.7367	-1.813	0.48529	2.71173e-05	9.69001e-05
VTI1B	1776.17	-1.1461	0.131689	1.07545e-18	1.72094e-17
VTN	24.6098	-1.62327	0.660441	0.00201619	0.00527749
WARS1	1972.68	-1.62195	0.129553	1.16579e-36	5.72161e-35
WDR1	17556.3	-1.18508	0.12142	5.25634e-23	1.14502e-21
WDR34	1209.22	-1.11757	0.155811	2.38318e-13	2.35221e-12
WDR45B	1878.27	-1.01758	0.135511	2.40971e-14	2.62815e-13
WDR54	406.308	-1.13062	0.19531	2.31673e-09	1.45285e-08
WNT5B	3200.14	-1.21547	0.128347	8.38647e-22	1.68336e-20
XDH	374.672	-1.09166	0.188276	2.42486e-09	1.51771e-08
XPOT	3877.09	-1.21489	0.119386	7.7617e-25	1.91344e-23
YWHAB	7972.51	-1.54632	0.123127	7.14804e-37	3.56251e-35
YWHAZ	16863.8	-1.15304	0.110373	5.0475e-26	1.33863e-24
ZDHHC12	610.901	-1.17687	0.190403	1.88461e-10	1.35017e-09
ZDHHC5	2533.6	-1.08045	0.124098	1.13437e-18	1.80804e-17
ZDHHC9	848.524	-1.02242	0.152807	8.5497e-12	7.13312e-11
ZNF114	179.825	-2.23003	0.304528	3.61884e-14	3.87084e-13
ZNF542P	1081.98	-1.17923	0.154132	6.09783e-15	7.01664e-14

## Sheet: deseq2_inf_UP
GeneName	baseMean	log2FoldChange	lfcSE	pvalue	padj
MAMDC2	716.044	1.08541	0.143781	1.97269e-15	4.01377e-12

## Sheet: deseq2_uninf_UP
GeneName	baseMean	log2FoldChange	lfcSE	pvalue	padj
MAMDC2	3454.92	1.32055	0.0870523	2.91462e-53	3.08658e-49

## Sheet: deseq2_uninf_DOWN
GeneName	baseMean	log2FoldChange	lfcSE	pvalue	padj
ESM1	423.088	-1.09929	0.150682	1.43255e-14	5.23129e-12
LAMA5	189.214	-1.12967	0.221357	1.47335e-08	1.5735e-06
