# Supplementary material for: ATRX limits the accessibility of histone H3-occupied HSV genomes during lytic infection
Source: PLoS Pathog. 2021 Apr 28;17(4):e1009567. doi: 10.1371/journal.ppat.1009567 (PMC8109836; doi:10.1371/journal.ppat.1009567)
Supplement: S2 Table — ComBat was used to correct for batch effect and DESeq2 was used to normalize counts and calculate differential expression for reads that map to the antisense strand. Genes with an adjusted p value < 0.05 and a fold change > 2 are reported. See S1 Table legend for explanation of gene list labels. No genes met the p value and fold change cutoffs for inf_DOWN, uninf_UP, or uninf_DOWN so these lists are not reported. (XLSX) [file ppat.1009567.s011.xlsx]

## Sheet: deseq2_ATRX_anti_UP
GeneName	baseMean	log2FoldChange	lfcSE	pvalue	padj
ABAT	4.78565	4.50975	3.03999	0.00291456	0.0207831
ABCC5	9.51076	3.70117	1.38293	0.00118509	0.00997699
ABCE1	75.6851	3.23561	0.518992	6.58769e-11	3.25214e-09
ABI2	120.344	3.73147	0.497438	9.24161e-15	7.34312e-13
ABITRAM	8.70033	2.65342	1.33356	0.00445891	0.0293664
ABR	25.0669	1.4836	0.662504	0.00721576	0.0432169
ACO1	69.2468	2.05573	0.510082	1.11097e-05	0.000184638
ACP4	17.314	2.07733	0.832099	0.00194048	0.0150319
ACSS2	22.5912	1.7843	0.715022	0.00271404	0.0197943
ACTL7A	6.54391	5.50486	2.8131	0.000595035	0.00559062
ACVR2A	51.7809	3.74927	2.04039	0.00227447	0.0172039
ADAMTS1	51.4223	2.16927	0.524767	6.19592e-06	0.000109518
ADAMTS12	15.0679	2.56257	0.954019	0.000941135	0.00823912
ADAMTSL4	875.779	6.5498	0.457915	6.25633e-47	4.01512e-44
ADCY5	30.3481	3.45957	0.732413	2.59289e-07	6.78133e-06
ADCY7	232.45	2.38782	0.4142	1.39393e-09	5.64541e-08
AGPAT4	16.0809	3.96188	1.15743	6.54368e-05	0.000855704
AIFM3	4.93624	4.74553	2.89588	0.00192305	0.0149108
AKAP9	45.9698	2.33864	0.613009	2.43318e-05	0.000365767
AKIRIN2	29.3364	2.72253	0.736526	2.99522e-05	0.000440725
AKR7A2P1	143.99	6.97502	0.768816	1.95929e-19	2.43976e-17
AKR7L	25.7457	6.29337	1.44178	3.95516e-06	7.60321e-05
ALDOB	11.6788	3.78744	1.34087	0.000469469	0.00460798
ALKAL2	22.4978	5.19549	1.17791	2.9567e-06	5.88729e-05
ALOX12	252.416	2.43114	0.385931	4.57826e-11	2.32905e-09
ALOX12P2	23.727	1.74645	0.695117	0.00263881	0.0194141
ALX4	20.3825	3.78364	0.957944	9.37779e-06	0.000160326
AMPD3	11.4814	2.52608	1.10974	0.00239813	0.0179763
ANGPTL4	8.62003	2.88402	1.38651	0.00428235	0.0285821
ANKH	255.283	1.89898	0.385392	1.94139e-07	5.25877e-06
ANKRD13C	29.3309	1.93018	0.672556	0.000800295	0.00714867
AP4S1	10.0119	2.34963	1.14271	0.00475094	0.0309907
APOA1-AS	20.425	4.4383	1.07067	4.52969e-06	8.51153e-05
APOL5	11.753	6.88358	2.70999	1.78314e-05	0.000278591
ARC	10.3242	6.58417	2.70888	4.01459e-05	0.000562919
ARGFXP2	8.00609	3.33115	1.47812	0.00320565	0.0224745
ARHGAP31	27.4529	2.27516	0.709895	0.000193555	0.00217926
ARHGAP31-AS1	4.50375	4.4426	2.9638	0.00287026	0.0205374
ARID4A	13.277	2.03881	0.975145	0.00551537	0.0348597
ARL10	24.2628	3.97912	0.896835	1.77245e-06	3.83096e-05
ARL6IP6	129.24	2.79888	0.462732	1.38671e-10	6.44143e-09
ARMH2	29.4085	5.64673	1.14129	2.9951e-07	7.71238e-06
ART3	6.10714	3.12025	1.89518	0.00724252	0.0433156
ASH1L-AS1	58.4769	1.77525	0.521816	0.000148538	0.00173565
ASMTL-AS1	603.629	2.91258	0.341946	1.99665e-18	2.3462e-16
ATAD5	35.5584	1.68306	0.681107	0.00334047	0.0232246
ATG16L2	45.6593	2.3378	0.602182	1.54477e-05	0.000246897
ATP1B2	3.85503	3.82599	3.17137	0.00554577	0.0349758
ATP6V1G2	5.24645	4.90768	2.88546	0.00157249	0.0126634
AVIL	51.3348	1.44574	0.499634	0.00121945	0.0101943
BANF1	97.168	1.02301	0.416103	0.00719547	0.0431565
BAZ2A	88.6268	1.32069	0.490747	0.00269071	0.0197264
BBC3	14.0334	5.11533	1.50903	0.000111351	0.00135621
BCL2L11	20.9116	3.59686	0.903065	8.48276e-06	0.000145921
BCOR	17.0861	2.16496	0.847034	0.00150867	0.0122202
BCORL1	7.79498	5.92589	2.74364	0.000216909	0.00239058
BID	45.9044	1.48671	0.548614	0.0019818	0.0152811
BMP8A	66.8682	3.2205	0.578011	2.56919e-09	9.78757e-08
BMP8B	30.5313	2.01142	0.67235	0.000536407	0.00511456
BOLA3-AS1	35.026	4.82614	0.876743	1.1385e-08	4.04192e-07
BORA	57.0708	1.48291	0.563687	0.00258388	0.0190942
BRAT1	8.64799	3.27429	1.49101	0.00287347	0.0205427
BRD2	76.5526	3.41027	0.566379	1.20561e-10	5.71501e-09
BTBD9	106.894	4.88174	0.573546	4.21308e-18	4.74996e-16
C1orf100	19.1383	3.69446	1.05627	5.69284e-05	0.000761143
C1orf159	7.09439	3.56149	1.78366	0.00377715	0.0257457
C1orf35	22.1785	5.18143	1.15662	2.37554e-06	4.94243e-05
C2orf88	73.3541	4.16069	0.593308	3.09054e-13	2.03027e-11
C4orf19	32.151	2.87149	0.673278	2.62698e-06	5.35866e-05
C6orf226	4.01465	3.63922	3.49496	0.00686999	0.0415637
CA14	25.8083	3.02383	0.785782	1.38236e-05	0.000224815
CAB39L	4.50375	4.4426	2.9638	0.00287026	0.0205374
CABLES2	28.2831	5.4967	1.14839	3.94056e-07	9.84315e-06
CACNA2D4	7.03301	5.73672	2.74692	0.000320951	0.00333461
CALHM2	53.2482	2.0678	0.575972	6.65297e-05	0.000868635
CALML4	349.011	1.34359	0.378462	0.000146523	0.00171691
CAMK2B	21.7761	8.077	2.74804	3.61423e-07	9.08239e-06
CAMK4	33.7659	2.75093	0.665932	4.74642e-06	8.85893e-05
CAMSAP3	3.94899	3.91733	3.15216	0.00515556	0.0330613
CAPN7	50.076	4.23452	0.719775	3.47254e-10	1.53288e-08
CAPS	55.638	2.31521	0.526482	1.94084e-06	4.16258e-05
CASP8	44.0455	2.11304	0.593807	7.1951e-05	0.000933444
CBX4	33.6835	3.68157	0.716729	3.67035e-08	1.15554e-06
CC2D1B	65.0696	2.53556	0.517757	1.36987e-07	3.87418e-06
CCDC125	12.8484	4.30669	1.28621	0.00018281	0.00206385
CCDC17	28.0278	7.77069	3.39644	0.000120706	0.00145586
CCDC183-AS1	13.655	2.43643	0.981952	0.00184381	0.0144305
CCDC189	24.8181	2.4991	0.779724	0.000149373	0.00174053
CCDC36	4.69169	4.51828	2.99302	0.00276048	0.0199745
CCNI	116.242	2.86141	0.506428	2.03472e-09	7.96981e-08
CD151	84.0762	3.26422	0.514032	1.61186e-11	8.78939e-10
CD160	90.0463	3.40994	0.530335	1.95094e-11	1.03673e-09
CDAN1	65.4334	2.84693	0.525083	7.14131e-09	2.5681e-07
CDC37L1	13.0792	1.9216	0.973688	0.00817121	0.047673
CDC42SE2	18.5732	1.74783	0.802485	0.00620362	0.0382251
CDH17	19.7175	4.47735	1.05225	4.13587e-06	7.91412e-05
CDHR5	10.9961	4.00846	1.32988	0.000486058	0.00473183
CDKN3	16.7253	3.56085	1.09042	9.31076e-05	0.00115767
CEP295	319.86	1.28062	0.381125	0.0003164	0.00329143
CEP57	88.6854	2.72429	0.492427	4.74054e-09	1.7423e-07
CEP68	165.376	2.0648	0.449839	8.52657e-07	2.00386e-05
CERS5	15.1417	1.73968	0.846401	0.00798669	0.04676
CFAP36	22.1167	3.34485	0.893498	2.49403e-05	0.000372898
CGGBP1	125.63	1.52458	0.421876	9.54276e-05	0.00118299
CHD2	31.3894	1.92997	0.64085	0.00048293	0.00472343
CHD3	46.0158	1.20392	0.507643	0.00716526	0.043007
CHRDL2	7.9546	6.02687	2.71958	0.000160271	0.00184006
CHRM5	8.74451	2.84858	1.32614	0.00344099	0.0238242
CIRBP-AS1	57.6378	1.4029	0.498941	0.00170525	0.0135237
CKB	24.752	5.44571	1.14644	1.12554e-06	2.55868e-05
CLDN18	89.2454	1.77533	0.44996	1.96169e-05	0.000302521
CLDN2	11.1515	3.38565	1.23055	0.000706886	0.00643837
CLN5	312.17	2.82229	0.394515	1.20909e-13	8.40623e-12
CLOCK	47.4298	1.42407	0.540819	0.00281749	0.0202991
CNOT2-DT	17.8159	2.18024	0.840526	0.00156593	0.0126227
CNTN2	26.6274	8.43824	2.78172	1.19919e-07	3.47391e-06
CNTRL	68.388	2.224	0.525828	3.72405e-06	7.20875e-05
COA5	18.8615	3.26338	0.907446	4.50728e-05	0.000619509
COCH	13.9669	4.43369	1.31632	0.000162136	0.0018581
COL17A1	19.3039	3.4556	0.909504	1.79397e-05	0.000279759
COL5A1-AS1	26.5158	4.01957	0.839209	2.38774e-07	6.32409e-06
COLGALT2	17.5242	4.76657	1.2017	1.69879e-05	0.000267416
COLQ	6.13973	5.38037	2.79253	0.000676746	0.00621132
COMMD5	7.37884	2.94116	1.51434	0.00529723	0.0337881
COPG2	287.253	2.90112	0.462751	4.89117e-11	2.44353e-09
COQ8A	15.802	1.71423	0.842659	0.00868146	0.0499968
COX15	139.303	1.06235	0.394613	0.00358397	0.0245897
COX20	542.005	2.46013	0.331539	1.87378e-14	1.40837e-12
COX7A1	8.77282	2.86741	1.30724	0.00312653	0.0219752
CPEB2	10.4156	3.36884	1.25106	0.000992927	0.00864717
CPM	77.6922	6.68113	0.925795	4.3861e-13	2.81486e-11
CRACR2B	23.3799	3.51559	0.867365	5.46828e-06	9.85353e-05
CRBN	119.755	1.48925	0.417718	0.000117455	0.00142225
CREBZF	64.8817	3.90885	0.627172	3.04525e-11	1.58791e-09
CRHR2	26.7497	2.40385	0.69707	8.14899e-05	0.00103167
CRLF3	111.562	2.04567	0.499534	8.78959e-06	0.000150578
CRNKL1	29.5294	2.57669	0.697973	3.35596e-05	0.000486089
CROCCP3	42.1328	3.26524	0.661933	1.31824e-07	3.76647e-06
CSNK1G2-AS1	13.002	2.92793	1.04734	0.000583682	0.00550244
CSPP1	38.2933	1.96112	0.646544	0.000485116	0.00473183
CSRP2	16.8329	2.85567	0.921631	0.000267102	0.00286063
CTC-338M12.4	66.6304	1.53954	0.474718	0.00035996	0.00365791
CTSH	23.745	2.25281	0.726112	0.000315336	0.00328446
CTSZ	45.5297	1.66314	0.544398	0.000567967	0.0053725
CUL7	56.3745	1.53876	0.513848	0.000797782	0.00713387
CWC15	22.5578	1.63617	0.729909	0.00608366	0.0376807
CYP2T1P	282.896	6.68325	0.549328	7.41755e-35	2.57853e-32
DAPP1	7.55946	5.90341	2.74628	0.000234804	0.00255074
DARS2	175.886	2.89163	0.465896	6.92509e-11	3.39859e-09
DDX3X	63.7239	1.26504	0.491392	0.00401206	0.026994
DDX5	119.361	1.79647	0.407751	2.45944e-06	5.07899e-05
DENND11	120.934	6.23656	0.685932	6.65489e-20	8.67527e-18
DENND2B	25.0446	2.6746	0.785237	8.04439e-05	0.00102171
DHODH	46.7636	4.09427	0.686724	3.58941e-10	1.57613e-08
DHRS12	118.586	6.02851	0.65517	2.35384e-20	3.38588e-18
DHRS7	62.4599	1.71008	0.595988	0.00103514	0.00897735
DIPK1A	149.687	2.75967	0.42034	8.03581e-12	4.49952e-10
DIPK1B	521.839	2.78989	0.425738	7.13535e-12	4.04967e-10
DIPK2B	5.7729	5.14048	2.87766	0.0011642	0.00983087
DMTF1	141.195	1.85132	0.421433	2.63425e-06	5.36037e-05
DNAH1	15.5519	2.9882	1.04013	0.000443781	0.00439723
DNAH14	9.26841	3.352	1.53397	0.00274282	0.0199332
DNAJA4	17.6002	2.88514	0.947006	0.000229061	0.00250794
DNAJB13	3.63878	3.54201	3.30628	0.00702933	0.042374
DNAJC19	54.8817	9.70574	2.8745	7.9052e-10	3.31422e-08
DNHD1	85.5829	2.56889	0.492082	2.80844e-08	9.22474e-07
DNM1L	93.6057	1.28809	0.427667	0.00103386	0.0089755
DOCK9-DT	3.91165	3.66364	3.30868	0.00635857	0.0389784
DYRK1A	39.32	2.98595	0.645541	3.52326e-07	8.90744e-06
EFNB1	6.50911	3.59421	1.81303	0.00481863	0.0313099
EGLN1	41.217	1.44448	0.568707	0.00333747	0.0232231
EIF2D	10.6083	2.84849	1.24351	0.00238958	0.0179283
EIF3J-DT	8.46005	3.26726	1.45825	0.00270175	0.0197639
EIF4A2	73.9614	2.4039	0.55334	2.47673e-06	5.08416e-05
ELK3	79.0838	1.81938	0.517528	0.000100035	0.00123278
EME2	33.1107	5.91517	1.11197	8.6705e-08	2.57431e-06
ENO4	26.5647	3.18279	0.772448	5.33605e-06	9.69906e-05
ERO1B	28.8245	2.83824	0.704231	8.08303e-06	0.000140201
ERP29	62.6767	3.02705	0.555164	6.47712e-09	2.33933e-07
ERP44	34.4821	1.7475	0.616979	0.00106124	0.00913046
ESRP2	52.4129	1.83925	0.536159	0.000142042	0.00166674
EVA1B	135.192	1.10921	0.383331	0.00182932	0.0143846
EVI2A	5.58497	5.1102	2.83667	0.00110931	0.00946754
F11R	3.54482	3.36196	3.40664	0.00797197	0.0467066
FAAP100	17.0732	2.65288	0.877919	0.000340806	0.00349305
FABP3	41.198	1.89718	0.58767	0.000260171	0.00280078
FADS1	37.8441	1.40697	0.601235	0.00610965	0.0377917
FAM107A	5.491	5.07425	2.82902	0.00114007	0.00964666
FAM153A	6.33022	3.5927	1.79385	0.00478099	0.031138
FAM161B	54.4931	2.75682	0.574305	1.88954e-07	5.13501e-06
FAM184B	271.855	1.58052	0.37407	7.27544e-06	0.000126456
FAM218A	7.40032	2.58407	1.60907	0.00858252	0.049656
FAM222A-AS1	17.4603	7.66346	2.73129	1.58071e-06	3.47965e-05
FAM238B	4.04296	3.96833	3.16566	0.00500185	0.0322714
FANCM	11.9439	2.26241	1.04299	0.0040299	0.0270922
FAT2	25.3427	1.72824	0.728461	0.00411473	0.0275736
FAXDC2	15.4493	1.88231	0.885244	0.00587156	0.0365298
FBXL2	324.47	6.11452	0.515312	1.21051e-32	3.74047e-30
FBXO10	20.3838	2.19492	0.775346	0.000714629	0.00649472
FBXO25	170.669	3.33836	0.965397	4.08139e-05	0.000570816
FBXW7-AS1	90.2502	2.14311	0.500023	3.42192e-06	6.70165e-05
FCSK	20.2277	2.75192	0.857247	0.000166539	0.00189814
FEZ2	148.349	4.43264	0.489883	2.15897e-20	3.16005e-18
FGD5	4.93624	4.74553	2.89588	0.00192305	0.0149108
FGF22	13.9485	3.12629	1.09536	0.000510154	0.00492617
FHL2	44.9819	1.93851	0.561104	0.000106089	0.00129971
FKBP3	23.3288	2.00155	0.739765	0.00125278	0.0104207
FKBP9	62.6842	1.65706	0.530195	0.000450169	0.00444468
FLJ37453	53.5641	1.17499	0.482097	0.00633866	0.0388849
FLNB-AS1	1835.23	1.40313	0.354468	2.71418e-05	0.000403643
FMNL2	140.097	3.70153	0.537021	7.50586e-13	4.67324e-11
FOXA1	11.4968	3.57195	1.2156	0.000500563	0.00485041
FRMD4A	143.809	1.95591	0.431141	1.16812e-06	2.6411e-05
FSCN2	8.91351	2.61517	1.27817	0.00499786	0.0322714
FSD2	90.223	1.0161	0.424415	0.00867595	0.0499968
FTCD	14.3388	2.57953	1.00767	0.00145987	0.0119175
FUS	51.1692	1.41707	0.508526	0.00169874	0.0134848
FXR2	133.181	3.14131	0.501921	4.27462e-11	2.18792e-09
FZD5	11.466	4.06531	1.36528	0.000514148	0.00494756
GADD45A	63.8797	2.16515	0.50487	3.4821e-06	6.78765e-05
GADD45B	23.5395	2.70636	0.810076	8.54914e-05	0.00107418
GALM	27.1221	4.58572	0.932044	1.35003e-07	3.84413e-06
GALNT11	27.4619	1.71979	0.70597	0.00332283	0.0231406
GALNT7	36.9405	1.46388	0.609167	0.00494192	0.0319368
GCFC2	110.682	1.35689	0.461871	0.00120567	0.0101095
GCHFR	21.9468	2.18837	0.746191	0.00055595	0.0052648
GCNT3	10.0561	4.41523	1.61518	0.000709264	0.00645299
GCSAM	240.372	3.0231	0.45122	2.8819e-12	1.68138e-10
GDF11	101.255	1.04116	0.434893	0.0084634	0.0490689
GDNF-AS1	63.6769	2.73707	0.534046	4.01203e-08	1.25365e-06
GEMIN5	8.04857	6.0594	2.71897	0.00014961	0.00174086
GEMIN7	77.7892	3.7526	0.540721	3.84118e-13	2.48745e-11
GGA3	26.5025	1.86424	0.688184	0.00141026	0.0115464
GGCX	3451.39	1.92246	0.311358	1.50159e-10	6.88337e-09
GJB7	15.7393	3.76246	1.10475	0.000102847	0.00126556
GLIS2-AS1	20.0603	5.09469	1.17489	6.07065e-06	0.00010776
GLRA1	12.9565	7.08118	2.71346	1.00469e-05	0.000168655
GLS	354.648	3.36469	0.403585	6.96014e-18	7.44467e-16
GLT8D1	166.431	2.02932	0.416687	2.33557e-07	6.24539e-06
GLUL	26.0538	1.68432	0.689841	0.00311587	0.0219752
GLYR1	29.8182	2.99786	0.724544	4.88707e-06	9.0808e-05
GNAT2	151.789	2.99309	0.499672	2.84522e-10	1.27622e-08
GNB4	39.1552	1.39242	0.578799	0.00536534	0.0341182
GNG3	56.0818	1.57005	0.491795	0.000392382	0.00393467
GOLM1	187.14	1.07466	0.379562	0.00234854	0.0176521
GPM6B	59.3444	1.49988	0.486318	0.00062119	0.00578414
GPR161	11.5565	2.4095	1.05557	0.00278342	0.0201057
GPR3	12.7475	2.71638	1.05099	0.0012393	0.0103292
GRIN3A	48.6775	2.99981	0.612699	1.60239e-07	4.49733e-06
GRPEL2-AS1	92.8772	1.13872	0.434009	0.00385593	0.0261758
GSDME	19.8038	4.08891	1.03891	1.21077e-05	0.000198456
GSN	69.2134	2.07234	0.47891	2.87818e-06	5.77227e-05
GSTO2	4.69169	4.51828	2.99302	0.00276048	0.0199745
GTF3C3	46.2729	2.14939	0.615071	7.93622e-05	0.00101241
GTPBP2	59.3302	2.20136	0.538757	7.12588e-06	0.000124115
GTPBP4	36.5714	2.39754	0.679865	6.97623e-05	0.000906649
GUCA1A	6.81677	5.65939	2.75209	0.000375638	0.00378954
GYS1	30.639	3.47133	0.750266	4.09751e-07	1.01743e-05
H2AX	44.2924	1.49314	0.598365	0.00332087	0.0231406
HACD4	51.0713	4.43577	0.720367	1.60978e-10	7.29913e-09
HCFC1R1	253.883	1.85788	0.353566	3.54291e-08	1.13247e-06
HCFC2	19.6982	3.33675	0.912559	3.54226e-05	0.000508659
HCG15	3.85503	3.82599	3.17137	0.00554577	0.0349758
HDAC2-AS2	18.3999	1.99327	0.854164	0.00308663	0.0218606
HES4	6.26456	3.53306	1.81248	0.00524072	0.0334788
HIGD1B	48.8643	2.5802	0.60813	3.16431e-06	6.25588e-05
HIGD2A	18.9868	2.64843	0.839376	0.000210667	0.00233722
HMGCR	16.2148	3.60543	1.10307	0.000110081	0.00134664
HNRNPH1	63.6375	1.60737	0.478145	0.000209888	0.00233649
HNRNPH3	63.6746	1.28923	0.494535	0.0035501	0.0244579
HOMER3	46.1104	1.66137	0.578485	0.000935514	0.0082147
HOXA-AS2	9.01482	3.42164	1.42243	0.00183856	0.0144029
HOXA-AS3	203.541	1.41187	0.373353	5.62546e-05	0.000753343
HOXA10-AS	1072.48	1.72473	0.305861	4.57983e-09	1.69069e-07
HOXA9	6.04148	3.12546	1.86289	0.0070475	0.0424529
HOXB-AS3	406.039	1.88062	0.359357	3.79929e-08	1.19163e-06
HOXC-AS1	29.8092	3.47768	0.739154	3.27668e-07	8.36003e-06
HOXC-AS2	32.2394	3.35457	0.723386	4.72105e-07	1.15299e-05
HSD11B1L	6.51132	3.20673	1.93036	0.00665173	0.0404485
HSD3B7	12.4047	2.35556	1.0176	0.00272613	0.0198638
HSF1	173.62	4.29444	0.48184	3.19231e-20	4.32041e-18
HSF2	16.8395	4.11419	1.20486	7.98935e-05	0.00101764
HSPA1B	10.9802	2.38193	1.09107	0.00378682	0.0257905
HSPA1L	12.8539	2.65177	1.01623	0.00109246	0.00933849
HSPA4L	11.7504	2.3469	1.13778	0.00522554	0.033433
HSPB9	14.2969	3.3921	1.09907	0.000212803	0.00235466
HYLS1	30.8793	1.57661	0.609801	0.00255108	0.0189301
IAH1	627.986	1.52821	0.331747	1.30116e-06	2.91816e-05
ICA1	10.1741	3.47263	1.40488	0.00121154	0.0101383
IDI1	59.4347	1.3173	0.483783	0.00243895	0.0182408
IDNK	27.2285	3.88785	2.07085	0.00252255	0.0187572
IER2	50.0022	2.97566	0.594566	5.037e-08	1.54499e-06
IER3-AS1	1665.54	2.56653	0.326675	5.7807e-16	5.13068e-14
IFFO2	31.3211	5.22874	1.00468	5.41146e-08	1.65377e-06
IGSF6	29.2935	3.22076	0.769716	4.00287e-06	7.67723e-05
IL16	146.218	1.63733	0.455849	8.99362e-05	0.00112158
IL31RA	4.07127	4.06179	3.07944	0.00441535	0.0291896
IL7	27.9124	2.88434	0.755537	1.57328e-05	0.000250017
ILVBL	39.3298	3.34892	0.64331	2.61022e-08	8.71081e-07
IMMT	46.4805	1.89237	0.588924	0.000267757	0.00286397
IMPG1	10.5599	2.30941	1.16131	0.0051238	0.0329083
ING1	52.9854	3.03986	0.599915	3.31725e-08	1.07271e-06
INTS10	160.119	1.29378	0.452992	0.00167157	0.0132818
INVS	96.5443	2.45162	0.489347	8.96401e-08	2.64264e-06
IQCJ-SCHIP1-AS1	5.27476	4.95765	2.84625	0.00137285	0.0112734
IQSEC1	8.83847	2.86051	1.33675	0.00346091	0.0239134
IRF1-AS1	11.6964	6.8563	2.73035	2.29631e-05	0.000347698
IRF3	40.6449	2.5042	0.588553	3.1349e-06	6.22725e-05
IRF5	34.8879	6.72336	1.39288	4.43175e-07	1.09068e-05
IRF7	43.438	5.07597	0.811087	8.35951e-11	4.03141e-09
IRX5	14.6598	2.82928	1.04836	0.000740069	0.00668224
IST1	18.357	2.12875	0.83546	0.00171229	0.0135666
ITGB4	3.79841	3.33672	3.70446	0.00835274	0.0485623
ITIH2	24.7941	4.85047	1.0607	9.92779e-07	2.30077e-05
ITPRID1	17.6885	2.38168	0.922113	0.00137718	0.0112978
ITSN1	37.7424	2.89158	0.67947	2.77763e-06	5.59753e-05
JAM2	16.9613	2.27713	0.877352	0.00123242	0.0102924
JAZF1	200.19	4.5548	0.469319	1.57471e-23	2.91952e-21
JSRP1	61.3521	9.89444	2.88332	2.79107e-10	1.2587e-08
JUNB	30.3764	4.12113	0.833613	6.73821e-08	2.02219e-06
KAT5	470.267	2.69146	0.337553	2.18072e-16	2.09123e-14
KAT6A	21.8585	2.47399	0.78942	0.000206504	0.00230946
KATNAL2	32.5568	1.95538	0.68495	0.000885149	0.00782288
KCNAB1	82.9562	1.81373	0.49455	5.96114e-05	0.000793202
KCNB1	8.47678	4.04036	1.65665	0.00150168	0.0121992
KCNK7	15.8655	2.2835	0.876235	0.00131916	0.010886
KCNQ1OT1	13.2435	4.35981	1.26648	0.000137753	0.00162327
KCNS1	47.1858	5.05069	0.799124	9.97715e-11	4.75653e-09
KDM1B	62.3476	4.71527	0.678723	7.79972e-13	4.82023e-11
KDM3A	17.6375	2.24389	0.915551	0.00195079	0.0150978
KDM8	20.4065	2.29229	0.792083	0.000601221	0.00564228
KIAA1614	130.998	1.975	0.446102	2.12502e-06	4.4895e-05
KLHDC9	4.07127	4.06179	3.07944	0.00441535	0.0291896
KLHL20	15.566	1.99013	0.936308	0.00560045	0.0351577
KLHL21	34.996	3.55576	0.71485	7.22918e-08	2.15404e-06
KLRG2	7.87223	4.1133	1.67355	0.00181997	0.0143246
KMT2E	229.089	2.75282	0.421046	9.00711e-12	5.00975e-10
KMT2E-AS1	27.3816	4.23339	0.884519	1.81917e-07	4.97618e-06
LAGE3	14.7096	4.51578	1.32281	0.000137414	0.00162156
LDHAL6A	14.8825	2.3739	0.915438	0.00135285	0.011131
LDHD	13.4855	5.19007	1.50287	0.000118768	0.00143606
LDLRAD4	18.8499	3.4806	0.918914	2.18399e-05	0.000331292
LEAP2	23.9716	6.08169	1.4367	5.39911e-06	9.79234e-05
LGR5	28.8435	5.53797	1.24144	1.84803e-06	3.984e-05
LIAS	7.88126	4.01734	1.79706	0.00271421	0.0197943
LILRA6	23.0517	4.79097	1.11942	4.49768e-06	8.47047e-05
LILRB3	30.6111	2.13253	0.687571	0.000339589	0.0034915
LILRB5	12.8342	7.05671	2.7126	1.10379e-05	0.000183811
LINC002481	7.93105	3.77336	1.78468	0.00280457	0.0202234
LINC00472	5.12417	4.79807	2.93257	0.00192177	0.0149108
LINC00539	9.79007	2.47252	1.24024	0.00573629	0.0358486
LINC00933	22.3171	1.64888	0.703403	0.00439513	0.0291281
LINC01018	45.6013	9.38499	2.8518	3.21533e-09	1.20328e-07
LINC01298	9.81586	6.46664	2.75004	7.2053e-05	0.000933444
LINC01389	13.6674	2.35115	0.963014	0.00198799	0.0153006
LINC01504	20.4619	5.92064	1.44441	1.20671e-05	0.000198182
LINC01530	34.8312	3.0467	0.736455	5.45734e-06	9.85353e-05
LINC01554	4.07127	4.06179	3.07944	0.00441535	0.0291896
LINC01763	11.2712	2.4141	1.14193	0.00429677	0.0286097
LINC02043	5.67893	5.13322	2.85218	0.00111396	0.00948343
LINC02065	16.4472	5.54616	1.46611	3.93773e-05	0.000554622
LINC02259	21.583	5.21331	1.1881	4.76286e-06	8.86976e-05
LINC02275	11.0292	2.16324	1.09252	0.00675975	0.0409859
LINC02709	58.3167	5.87305	0.848687	2.22955e-12	1.32865e-10
LIVAR	17.3556	2.24519	0.881111	0.00152847	0.0123566
LMLN2	38.8708	1.70083	0.596893	0.0010695	0.00917046
LOC100288866	12.5331	6.97409	2.75277	1.97515e-05	0.000304034
LOC100289361	11.363	4.06957	1.31325	0.000383983	0.00385508
LOC100507071	68.6247	2.68026	0.528412	5.70188e-08	1.72985e-06
LOC101928063	113.598	1.02031	0.400151	0.00568958	0.0355833
LOC101929340	53.1603	3.24828	0.591686	6.34958e-09	2.30324e-07
LOC105369332	602.533	2.00459	0.795319	0.00181442	0.0143079
LOC105371414	123.275	1.04881	0.437538	0.00837856	0.0486785
LOC105371814	26.5219	2.86426	0.743315	1.2375e-05	0.000202202
LOC105373064	54.5462	3.13347	0.564682	3.53335e-09	1.31017e-07
LOC105375690	11.7646	4.92329	1.56257	0.000289029	0.00304082
LOC105378479	8.33778	3.21568	1.48152	0.00312326	0.0219752
LOC105379393	60.2977	2.08222	0.538379	2.06827e-05	0.000317708
LOC107984036	19.0881	2.882	0.894115	0.000133435	0.00158131
LOC284454	17.6464	3.35933	0.934356	4.51596e-05	0.000619682
LOC285819	21.2033	2.06366	0.779778	0.0014615	0.0119192
LOC642648	90.3046	6.87624	0.905984	2.04676e-14	1.52466e-12
LOC644656	6.22942	3.20358	1.85999	0.00641445	0.0392344
LOC648987	106.966	2.21779	0.419134	2.1229e-08	7.28862e-07
LONP1	103.543	1.51129	0.412159	7.81399e-05	0.000999879
LPA	4.22185	4.14462	3.05275	0.00399904	0.0269717
LPL	10.6409	3.37978	1.30816	0.0012626	0.0104919
LRFN4	38.6674	2.18305	0.593743	3.68108e-05	0.000524083
LRIG1	93.447	2.45363	0.473971	3.64948e-08	1.15332e-06
LRRC41	73.2108	1.39015	0.477892	0.00126696	0.0105072
LRRC43	6.19635	5.4002	2.77272	0.000613856	0.00574148
LRRC7	21.0711	2.38129	0.831187	0.000639312	0.00592265
LRRN4	50.2437	6.49674	1.11149	3.33041e-09	1.24043e-07
LSM14B	14.0536	2.00312	0.946274	0.00492756	0.0318687
LSMEM1	4.62603	4.54016	2.92909	0.00249705	0.0186174
LYPLA2	10.1857	3.00408	1.29894	0.00191905	0.0149108
MACROD1	60.8224	2.66234	0.517916	3.46751e-08	1.11267e-06
MAFA-AS1	11.4994	6.83076	2.70186	1.9274e-05	0.000298891
MAFF	43.2947	1.48415	0.554707	0.00220723	0.0167866
MAGI3	44.1639	3.7057	0.658846	3.21624e-09	1.20328e-07
MALAT1	227.131	1.05916	0.403673	0.00442964	0.0292392
MAP3K13	68.6276	2.08322	0.517882	1.16193e-05	0.00019234
MAP3K19	13.244	3.25385	1.09939	0.000327843	0.00338514
MAPK11	3.61047	3.43763	3.42153	0.00770949	0.0453598
MARCHF1	162.155	1.89709	0.434165	2.91374e-06	5.82958e-05
MARCHF3	55.3285	2.37578	0.56004	3.21976e-06	6.35046e-05
MASP2	189.842	3.31335	0.463824	1.18244e-13	8.29001e-12
MAST2	20.398	2.41416	0.794315	0.000314839	0.00328338
MCC	110.499	3.28032	0.470088	4.52037e-13	2.87889e-11
MCM8-AS1	38.2375	1.65686	0.606787	0.00164556	0.0131084
MCRIP2	15.2232	2.3141	0.960892	0.00212782	0.0162568
MCTP1	27.0667	2.14895	0.681297	0.000285074	0.00301441
MED17	17.2458	2.18747	0.851441	0.00144272	0.0117891
MED30	15.9445	3.28951	1.05643	0.00019461	0.00218818
MEIOC	88.2415	2.76305	0.525392	1.85928e-08	6.46334e-07
METTL21A	15.3433	3.26028	0.99569	0.00012132	0.00145846
METTL23	57.5946	7.5374	1.36877	1.57878e-08	5.55772e-07
MGC16275	54.8117	2.84883	0.54956	3.30011e-08	1.07131e-06
MGRN1	15.8715	2.93238	0.964232	0.000311455	0.00325622
MIER1	47.4797	2.76948	0.602431	5.79651e-07	1.40175e-05
MILR1	20.4684	6.57707	3.93828	0.00111607	0.00949172
MIR1279	38.3023	2.78891	0.637053	1.74686e-06	3.79532e-05
MIR3925	3.82672	3.72808	3.26878	0.0061831	0.0381269
MIR4257	37.6892	6.11575	1.12158	4.30044e-08	1.33875e-06
MIR4496	9.57944	2.24575	1.15588	0.00638708	0.0390957
MIR548AA1	25.4539	2.52695	0.731921	7.66974e-05	0.000982929
MIR600HG	169.074	7.84931	0.903459	6.48182e-18	7.08163e-16
MIXL1	4.74831	4.62271	2.90535	0.00221415	0.0168239
MLANA	43.7693	2.23927	0.568424	1.40515e-05	0.000228077
MLH1	27.1075	1.67798	0.680973	0.00319546	0.022422
MLH3	24.5031	4.85277	1.02056	4.83791e-07	1.17675e-05
MMS19	57.8002	1.29802	0.501348	0.00357239	0.0245708
MPHOSPH8	953.101	4.83997	0.392299	5.547e-36	2.01211e-33
MPIG6B	14.7388	3.27216	1.01151	0.000160326	0.00184006
MPLKIP	10.8387	2.33169	1.14991	0.00541244	0.0343653
MPND	31.0556	3.44642	0.743868	3.47738e-07	8.81816e-06
MPP5	254.176	1.6798	0.442275	3.94877e-05	0.000554622
MPPE1	14.5179	2.14986	1.0339	0.00502287	0.0323347
MROH1	100.73	4.32116	0.568005	1.1539e-15	9.92477e-14
MRPL39	13.3778	2.14328	0.96636	0.00400654	0.0269934
MRPS14	44.5073	4.62057	0.757018	1.38974e-10	6.44143e-09
MRPS22	116.847	1.313	0.405735	0.000465255	0.00457739
MSH6	241.241	2.62742	0.446427	5.866e-10	2.50135e-08
MTO1	23.2366	3.07708	0.864942	3.87029e-05	0.000547286
MTRF1	6.16804	5.40081	2.77481	0.000620492	0.00578414
MUC3A	11.3862	6.80845	2.72181	2.4528e-05	0.000368053
MXD1	4.19354	4.17777	3.03178	0.0038661	0.0262022
MXI1	24.9404	4.4293	0.967948	6.47816e-07	1.54863e-05
MYH7B	75.7414	1.08214	0.435316	0.00625581	0.0384621
MYLK3	17.1406	4.20519	1.12855	2.95459e-05	0.000435514
MYO1H	17.4311	1.84012	0.850244	0.00556326	0.0350032
MYRF	23.5014	4.27462	1.04054	4.41752e-06	8.33832e-05
NAALAD2	34.2262	2.4143	0.650517	3.48461e-05	0.000501243
NAMA	6.14228	3.49558	1.81798	0.00554736	0.0349758
NAP1L5	7.15529	5.7802	2.73917	0.00028668	0.00302056
NAT8L	8.03185	4.13335	1.70754	0.00191697	0.0149108
NAXE	18.2673	2.86795	0.90704	0.000180519	0.00204352
RL1	205.343	11.8989	3.06187	3.03994e-14	2.24445e-12
UL16	910.435	10.8585	1.03237	1.23063e-24	2.50419e-22
UL17	2187.73	11.5825	0.89368	6.94884e-38	3.05127e-35
UL18	433.131	10.6392	1.34248	1.59142e-15	1.32772e-13
UL19	3504.51	12.2614	0.878902	2.67392e-43	1.59347e-40
UL20	2404.14	13.1676	1.38324	6.68485e-22	1.11543e-19
UL21	1702.3	15.2828	3.36975	5.61793e-22	9.56539e-20
UL22	1337.49	9.42441	1.009	1.58118e-22	2.74829e-20
UL23	3078.26	12.0831	0.883471	8.22936e-42	4.57717e-39
UL24	18082.1	14.6468	0.894105	3.11934e-59	2.60246e-56
UL8	1285.01	10.8062	0.888883	1.8546e-33	6.04078e-31
UL25	843.207	14.1724	3.27634	3.34567e-19	4.10484e-17
UL26	279.468	12.3989	3.11363	3.5182e-15	2.84974e-13
UL1	624.895	13.5418	3.39038	2.18152e-13	1.46778e-11
UL27	2041.34	10.8405	1.63232	5.40878e-13	3.39289e-11
UL28	1051.52	9.8341	0.754324	1.02818e-38	5.04595e-36
UL29	3404.05	10.6848	0.583506	1.02417e-76	1.70893e-73
UL30	10350.2	12.488	0.630472	3.32368e-88	9.24314e-85
UL31	3665.2	16.48	3.45539	2.59277e-25	5.40786e-23
UL32	3717.07	11.6623	0.718259	3.01818e-59	2.60246e-56
UL9	10648	12.2268	0.614287	8.1437e-89	3.39715e-85
UL33	1646.55	11.7003	1.03368	1.16731e-28	3.04339e-26
UL34	194.476	9.44028	1.33846	1.29629e-12	7.89412e-11
UL35	84.4076	10.4307	2.93071	2.81781e-11	1.47856e-09
UL36	3493.04	9.86409	0.521475	8.9735e-83	1.87165e-79
UL2	507.386	13.2449	3.32713	1.15661e-13	8.17759e-12
UL37	2902.89	12.0275	0.888918	1.90776e-40	9.94779e-38
UL38	1508.43	15.0996	3.3592	1.41561e-21	2.27124e-19
UL39	1955.27	10.5019	0.672606	2.08105e-54	1.44685e-51
UL40	352.04	8.15571	1.66083	2.31604e-08	7.82296e-07
UL41	5725.9	12.3053	0.73599	3.68277e-62	5.12089e-59
UL10	2118.71	11.5337	0.894273	1.65385e-37	6.89902e-35
UL42	1151.11	12.0568	1.36232	3.41889e-19	4.13388e-17
UL43	587.846	11.0321	1.36759	3.29896e-16	3.05814e-14
UL44	688.387	10.4754	1.02868	7.26325e-23	1.31733e-20
UL45	111.76	7.71192	1.03953	1.78296e-13	1.21016e-11
UL46	718.3	11.3662	1.3488	1.76676e-17	1.84251e-15
UL3	404.564	12.9961	3.17681	2.41218e-16	2.28691e-14
UL47	803.004	8.59997	2.08457	7.61709e-07	1.80026e-05
UL48	1063.23	14.5473	3.30932	2.86686e-20	3.98637e-18
UL49	1064.76	11.0633	1.02565	4.23383e-26	9.54671e-24
UL49A	10127.9	15.2855	1.37535	2.02727e-29	5.45598e-27
UL11	20.1786	7.88684	2.75613	8.95751e-07	2.09335e-05
UL50	2700.93	15.9423	3.51705	7.51398e-20	9.64449e-18
UL51	762.297	14.012	3.26676	9.97371e-19	1.18872e-16
UL52	29411.1	13.3285	0.56346	1.83283e-124	1.52913e-120
UL53	4060.15	13.6945	1.6623	6.53584e-18	7.08163e-16
UL54	2790.45	12.4967	1.04507	1.85788e-31	5.16677e-29
UL55	1077.41	14.4889	3.3924	5.91038e-17	5.941e-15
UL4	189.271	8.49855	1.04097	6.82127e-16	5.99051e-14
UL56	191.636	8.54739	1.05387	1.57734e-15	1.32772e-13
RS1	76.153	10.2454	2.91722	7.5723e-11	3.69449e-09
UL12	517.482	10.0103	1.02195	8.08276e-22	1.32225e-19
US1	3474.69	11.5849	0.705878	1.25436e-59	1.30814e-56
US2	558.413	8.0534	2.05807	1.91264e-06	4.11266e-05
US3	14032.3	13.5876	1.7988	4.73244e-16	4.24546e-14
US4	2689.86	12.4014	1.02256	3.03051e-32	8.71845e-30
US5	1330.82	12.2734	1.36227	7.72517e-20	9.76532e-18
US6	2688.86	13.3359	1.37017	8.34238e-23	1.48086e-20
US7	1203.62	11.2681	1.01927	7.02205e-27	1.62736e-24
UL5	4312.19	11.9132	1.18658	1.62519e-25	3.47665e-23
US8	2421.83	10.559	0.646212	9.89386e-61	1.17921e-57
US8A	427.372	10.5951	1.34202	1.66587e-15	1.37608e-13
UL13	978.307	10.0031	0.80049	4.17808e-36	1.58444e-33
US9	411.978	9.69478	1.02504	3.21066e-20	4.32041e-18
US10	725.962	9.30388	0.717786	4.25726e-38	1.97324e-35
US11	58.044	9.77286	2.8893	7.84056e-10	3.30373e-08
US12	1543.04	11.6286	1.01798	1.58466e-28	4.00631e-26
RS1	129.519	8.79802	1.3983	1.53332e-10	6.99043e-09
UL6	4037.62	11.8226	0.740587	3.73584e-56	2.83346e-53
UL7	387.096	9.07559	0.89347	1.12965e-23	2.14197e-21
UL14	699.485	13.7661	3.36447	1.05892e-14	8.25658e-13
UL15	4020.44	11.321	0.985489	2.01916e-32	6.01639e-30
NCBP2	207.205	4.19849	0.464694	1.61884e-20	2.41178e-18
NCOA4	162.911	1.5726	0.395042	2.07159e-05	0.000317708
NCOR1	87.7382	2.20784	0.503496	2.00419e-06	4.28743e-05
NDRG4	28.6584	3.85525	0.827837	6.10171e-07	1.46705e-05
NDUFAF3	15.3648	2.37061	0.89854	0.00112927	0.00956501
NDUFB2	20.5795	1.65626	0.794344	0.00787326	0.0462581
NEK4	37.3276	1.54604	0.598701	0.00266463	0.0195865
NEK6	19.1035	3.49876	0.937716	2.66644e-05	0.000397252
NEK8	20.3028	4.4253	1.07591	5.13263e-06	9.45288e-05
NEU1	9.4872	3.01613	1.31432	0.00234442	0.0176521
NFAT5	76.6565	2.9744	0.527752	2.22373e-09	8.55592e-08
NFE2L2	44.8784	2.11122	0.6026	8.28963e-05	0.0010463
NFE2L3	972.135	4.94469	0.41653	1.88254e-33	6.04078e-31
NFKBID	7.2634	3.1053	1.51781	0.00504673	0.0324633
NFYB	30.1131	3.08279	0.750293	3.94316e-06	7.59764e-05
NIF3L1	27.9544	3.50863	0.771167	6.61495e-07	1.57682e-05
NIM1K	12.4674	6.98956	2.72849	1.5371e-05	0.00024632
NIT2	228.268	3.63404	0.428591	3.06227e-18	3.4998e-16
NKG7	3.61047	3.43763	3.42153	0.00770949	0.0453598
NKIRAS1	32.6689	1.71563	0.692445	0.00296488	0.0210699
NME4	20.4598	1.59573	0.757923	0.00816673	0.047673
NME6	18.1863	1.89643	0.810176	0.00337516	0.0234073
NNAT	72.8582	1.96419	0.469914	5.87864e-06	0.000105023
NOCT	59.6682	3.93415	0.642135	1.21892e-10	5.74545e-09
NRADDP	17.3011	3.248	0.942514	6.80705e-05	0.000887363
NRDC	102.708	1.6013	0.521537	0.000604456	0.00566626
NRG4	198.905	3.4025	0.425143	1.83342e-16	1.77863e-14
NSD3	95.8715	1.67336	0.445522	4.75734e-05	0.000650664
NSUN5P1	51.2871	1.78091	0.559323	0.000344334	0.00352489
NSUN5P2	69.556	2.23287	0.508625	2.14015e-06	4.5089e-05
NTN1	20.0882	3.82321	0.985012	1.45861e-05	0.000235836
NUDT15	76.9252	2.34338	0.544409	2.72956e-06	5.54081e-05
NUDT16L1	13.3306	4.25337	1.26844	0.00013459	0.00159275
NUMA1	307.795	2.25476	0.386692	9.26101e-10	3.78748e-08
NUP50-DT	13.3495	2.95267	1.08351	0.000692682	0.00633667
NUTM2A	12.5098	2.74633	1.09224	0.00157834	0.0126982
NUTM2D	10.7688	3.1585	1.25007	0.00110982	0.00946754
NUTM2G	45.4812	3.01449	0.639113	2.90301e-07	7.49839e-06
NXF1	21.544	2.25413	0.802531	0.000638251	0.00592265
OARD1	153.255	1.36936	0.429117	0.000521332	0.00499365
ODF3B	19.781	3.01327	0.899312	9.03547e-05	0.00112512
OR5K2	7.37153	5.85268	2.73498	0.000245668	0.00265838
OTUD4	33.2867	2.76147	0.681596	6.09178e-06	0.000107906
P2RX2	10.5353	3.92131	1.35375	0.000666254	0.00614205
PAPPA	12.3181	1.88967	0.973404	0.00863407	0.0498757
PAPSS2	64.0844	2.47764	0.573278	2.47635e-06	5.08416e-05
PARD6G	62.5008	1.721	0.506391	0.000175491	0.0019893
PART1	22.2116	4.5952	1.04773	1.694e-06	3.69975e-05
PARTICL	7.58349	3.76659	1.71199	0.00255338	0.0189301
PATL2	3.73275	3.66032	3.26515	0.00645455	0.0394508
PAX6	80.1283	2.50983	0.512478	1.66618e-07	4.60297e-06
PAXBP1-AS1	130.799	1.84319	0.431953	4.73979e-06	8.85893e-05
PBLD	113.405	2.28924	0.416307	6.08983e-09	2.21867e-07
PBRM1	95.6693	2.47308	0.472327	2.18284e-08	7.43323e-07
PCAT7	3.61047	3.43763	3.42153	0.00770949	0.0453598
PCBD1	17.9451	3.64007	0.957909	2.10311e-05	0.00032195
PCDH12	23.7056	2.44022	0.74938	0.000149053	0.00173923
PCDHB12	5.77545	3.3486	1.8621	0.00700187	0.042239
PCDHB18P	12.8214	3.34332	1.22994	0.000513199	0.00494756
PCYOX1	33.8064	2.73023	0.706043	1.23847e-05	0.000202202
PDCD2	24.1805	2.6873	0.764812	4.97712e-05	0.000675188
PDE12	91.8392	2.02006	0.475297	4.5989e-06	8.62217e-05
PDE6C	16.001	2.5135	0.92229	0.000873454	0.00772771
PDE7A	46.0936	1.2991	0.531874	0.00521559	0.033395
PDE8B	97.7993	2.04249	0.469734	2.81686e-06	5.6629e-05
PDGFA	4.99286	4.75331	2.88178	0.00183807	0.0144029
PDSS1	32.6251	3.01728	0.7032	2.3467e-06	4.89463e-05
PDZD2	72.6131	3.52486	0.587342	3.1391e-10	1.39306e-08
PDZK1	58.4167	4.60016	0.726638	4.18127e-11	2.15335e-09
PDZK1P1	29.9993	3.41573	0.783674	1.39252e-06	3.08984e-05
PEAK3	73.1768	4.99799	0.660929	1.34148e-14	1.0363e-12
PEX5L	103.746	3.68004	0.519223	1.78412e-13	1.21016e-11
PEX6	44.6113	1.60924	0.621601	0.00262719	0.0193457
PFDN6	12.7776	7.03003	2.73676	1.47097e-05	0.000236918
PFKFB3	17.9905	2.02333	0.817902	0.00231869	0.0174908
PFKP	66.3052	2.1278	0.538434	1.46196e-05	0.000235921
PGPEP1	6.35597	5.47002	2.78426	0.00057489	0.00543183
PHYKPL	599.34	6.15048	0.871728	1.26299e-13	8.70838e-12
PIAS3	57.8041	1.5974	0.509549	0.00046832	0.00460211
PKD1L3	123.108	4.10161	0.510558	1.01065e-16	9.9198e-15
PKN2	22.5695	2.57704	0.825096	0.000216817	0.00239058
PKN2-AS1	6.84508	5.66569	2.74498	0.000359927	0.00365791
PLBD1	10.3504	2.42782	1.12823	0.00369885	0.0253154
PLCE1	385.295	2.74747	0.418677	7.50842e-12	4.23262e-10
PLD6	8.77282	2.86741	1.30724	0.00312653	0.0219752
PLEKHO2	18.0439	2.01315	0.893489	0.0032816	0.0228917
PLIN4	30.4651	1.52218	0.677316	0.00696426	0.042073
PLPP5	176.391	2.5518	0.406108	4.72527e-11	2.38927e-09
PLPPR3	381.49	10.4192	1.34905	6.13871e-15	4.92454e-13
PLXNC1	63.7767	2.31428	0.557322	5.83924e-06	0.000104542
PMM2	51.2845	2.34008	0.540406	2.48023e-06	5.08416e-05
PNP	9.47133	2.86449	1.29462	0.00256959	0.0190054
PNPLA2	21.0368	2.41414	0.786042	0.000305417	0.00320298
PNRC2	276.731	5.53637	0.508907	5.83997e-28	1.43303e-25
PODXL	108.635	2.63738	0.453572	8.69846e-10	3.57494e-08
POGK	12.8896	2.15974	0.966723	0.00357011	0.0245708
POLR2A	105.948	3.04075	0.445351	9.35507e-13	5.73892e-11
POLR3F	13.3122	2.9766	1.04413	0.000490414	0.00476312
POMT1	8.65054	2.83128	1.3197	0.00349695	0.0241316
POU5F1P3	18.1875	2.05774	0.825238	0.00218054	0.0166291
POU5F1P4	7.39471	3.03815	1.64156	0.00679679	0.0411507
PPOX	11.5698	4.70127	1.58467	0.000372407	0.00377062
PPP1R15A	39.9075	1.82789	0.591322	0.00039601	0.00395205
PPP1R17	5.74714	3.31479	1.89613	0.00752388	0.0446139
PPP1R3B	11.1781	2.5836	1.10347	0.00217841	0.0166281
PPP1R3E	4.77662	4.59584	2.92069	0.00230393	0.0174109
PPP2R2D	27.7927	2.42621	0.705076	8.74938e-05	0.00109604
PPP2R3A	34.1036	2.17537	0.690348	0.000286741	0.00302056
PPP3R1	86.793	2.40379	0.492729	1.65076e-07	4.59077e-06
PPWD1	42.5838	2.73815	0.590477	5.32983e-07	1.29264e-05
PRDM4	14.0836	1.81187	0.916252	0.00863843	0.0498757
PROC	9.95789	3.42213	1.41306	0.00137865	0.0112987
PROCA1	26.6141	6.27664	1.40572	2.2484e-06	4.72504e-05
PRORSD1P	37.63	2.64708	0.658768	8.33082e-06	0.000143603
PRR3	40.5893	1.64546	0.578113	0.00106894	0.00917046
PSCA	55.2704	1.3904	0.523714	0.00272859	0.0198644
PSMD6	108.788	2.79286	0.474465	4.76895e-10	2.05089e-08
PSTK	8.61237	6.1697	2.76447	0.000150205	0.0017446
PTPN14	36.8277	1.952	0.607642	0.000263418	0.00282844
PTPRG-AS1	86.0671	1.61362	0.471715	0.000169166	0.0019202
PXK	38.434	1.47526	0.578366	0.0032611	0.0227677
PYCARD	330.21	8.45673	0.832711	5.17684e-24	1.02834e-21
PYDC1	9.38337	6.37156	2.74943	8.94653e-05	0.00111738
RAB23	257.54	1.70865	0.396237	4.39287e-06	8.326e-05
RAB24	37.6605	3.96943	0.728383	5.42664e-09	1.98572e-07
RAB26	61.5809	4.87348	0.706412	1.4478e-12	8.7529e-11
RABEPK	8.73292	3.36404	1.41137	0.00198167	0.0152811
RAD52	49.0192	4.07243	0.723806	2.85629e-09	1.08055e-07
RAPH1	42.3838	2.77041	0.693015	9.95397e-06	0.00016777
RARB	13.7636	2.27801	0.992418	0.00284151	0.0204369
RARRES1	4.69169	4.51828	2.99302	0.00276048	0.0199745
RASA1	161.844	1.08933	0.448935	0.00734611	0.0438402
RASD1	26.5089	6.32769	1.41796	2.74982e-06	5.56838e-05
RASGEF1A	11.5625	3.57678	1.2329	0.000549394	0.00522645
RASL10A	5.73555	5.20033	2.79885	0.000891659	0.00786376
RBFOX3	30.8891	6.60101	1.4022	9.65127e-07	2.24918e-05
RBM15B	102.071	1.36124	0.459355	0.00111347	0.00948343
RBM4B	30.1859	3.0884	0.699608	1.28278e-06	2.88469e-05
RBPMS	48.47	1.93892	0.545377	7.5274e-05	0.00096766
RDH10-AS1	50.5385	4.04827	0.700629	8.68931e-10	3.57494e-08
RDH13	45.8267	1.75512	0.540951	0.000265367	0.0028457
REEP5	21.4809	1.6386	0.754632	0.00720052	0.0431565
RELT	11.4999	3.76051	1.3511	0.000527388	0.00504587
REV1	314.156	2.0622	0.398605	4.72348e-08	1.46498e-06
RFC4	76.6565	3.28155	0.574422	1.6254e-09	6.51956e-08
RFPL3	21.6783	3.38895	0.864677	9.8079e-06	0.000165642
RFTN2	146.271	4.48493	0.53945	1.52897e-17	1.61471e-15
RGMA	107.488	6.83439	0.837017	4.68526e-16	4.24546e-14
RGS20	24.0144	2.70249	0.788626	8.38825e-05	0.00105715
RHOBTB1	8.66896	2.54591	1.30324	0.00615252	0.0379663
RHOBTB2	302.64	1.67935	0.348071	3.84625e-07	9.63642e-06
RMDN1	46.8833	3.41011	0.653918	2.77072e-08	9.13679e-07
RNF103-CHMP3	23.0078	4.44191	0.966872	1.09264e-06	2.49173e-05
RNF139-AS1	25.2459	2.70468	0.7669	4.34011e-05	0.000601487
RNF141	25.6474	1.58813	0.665656	0.00445063	0.029353
RNF146	12.2567	3.09177	1.12414	0.000625455	0.00581736
RNF151	6.32766	5.41979	2.82047	0.000691261	0.00633667
RNF183	7.12698	5.76328	2.75289	0.000313728	0.00327589
RNF19A	14.9082	1.93709	0.888663	0.00524965	0.0335102
RNF24	309.501	2.1151	0.398572	2.22021e-08	7.52975e-07
RNF34	25.2033	1.86824	0.679553	0.00120517	0.0101095
RNF38	7.28487	2.91756	1.50952	0.00545907	0.0345824
RNFT1	11.3918	2.93615	1.14473	0.00108254	0.00926324
ROMO1	16.1486	4.72241	1.22717	3.60056e-05	0.000516102
RPP38	214.754	2.87077	0.406068	2.24574e-13	1.4989e-11
RPRML	4.35317	4.17378	3.14254	0.00421203	0.0281353
RPS2P32	70.2799	5.0269	1.58169	8.21753e-05	0.00103877
RPS6KL1	117.493	10.9857	2.98724	2.881e-12	1.68138e-10
RRN3P3	195.465	3.25103	0.40169	5.4286e-17	5.52327e-15
RUFY1	251.991	5.36178	0.525415	6.68891e-26	1.46857e-23
RUNDC3B	15.1073	4.08998	1.13404	6.07559e-05	0.000803617
RXRB	39.907	1.80909	0.567855	0.000305594	0.00320298
S100P	4.38148	4.32447	3.01464	0.00337374	0.0234073
SAFB2	37.4442	2.29351	0.598587	1.94324e-05	0.000300787
SAP30L-AS1	139.145	1.3682	0.452295	0.000894083	0.00787681
SASS6	9.5044	2.27948	1.28816	0.00757783	0.0448382
SCAND1	46.2676	1.50184	0.524695	0.0012779	0.0105769
SCN5A	7.05704	3.56269	1.75628	0.00362598	0.0248575
SCRG1	19.1533	3.43634	0.923006	2.3924e-05	0.000360285
SDAD1P1	8.84275	3.52429	1.47179	0.00225449	0.0170993
SDCBP	20.038	2.43721	0.795717	0.000304853	0.00320298
SEMA3F-AS1	1125.15	1.57074	0.36506	5.12455e-06	9.45288e-05
SEMA4D	77.6412	1.76883	0.535799	0.000230435	0.00251756
SENP8	24.1972	5.40846	1.15028	1.3779e-06	3.06555e-05
SERPINA10	9.79265	3.77477	1.37122	0.00098027	0.0085548
SERPINB1	15.799	2.85467	0.949577	0.000324937	0.00336346
SERPINB9	7.16943	3.06916	1.52333	0.00538215	0.034199
SERTAD1	10.9833	2.40902	1.12534	0.00346248	0.0239134
SETD9	157.86	2.06724	0.419151	1.65892e-07	4.59812e-06
SETDB2	4.81396	4.64392	2.9353	0.00227183	0.0171995
SFPQ	102.227	1.25625	0.409444	0.000856443	0.00759372
SFT2D3	179.972	1.18957	0.383218	0.000856605	0.00759372
SFTPB	4.2592	4.17512	3.09143	0.00407453	0.0273262
SGSM3	64.1243	2.55345	0.506048	6.76739e-08	2.02367e-06
SGTB	28.4572	1.91886	0.721706	0.00159085	0.0127743
SH2B3	38.6641	1.65223	0.577288	0.00100398	0.00873432
SH3BP5	140.878	1.25672	0.391456	0.000553272	0.00524865
SH3D19	48.2118	3.85784	0.745457	1.82673e-08	6.37676e-07
SH3GL1P2	14.4475	3.42942	1.07498	0.000154558	0.00179094
SIGLEC15	27.5871	5.05045	1.00253	1.30826e-07	3.7508e-06
SIK2	228.831	3.72712	0.417427	5.66835e-20	7.50652e-18
SIRT5	43.7809	2.37593	0.581818	6.89025e-06	0.000120768
SKI	36.0572	2.02216	0.648219	0.000282289	0.00299255
SLC10A1	9.60217	4.53372	1.60652	0.000734659	0.00664778
SLC11A1	57.7469	5.04253	0.711569	2.28402e-13	1.51235e-11
SLC16A1	27.0058	2.33729	0.69248	0.00011059	0.00135088
SLC18A2	487.602	1.72852	0.394951	3.16065e-06	6.25588e-05
SLC1A2	11.5458	5.29407	4.14442	0.00284861	0.0204702
SLC23A1	31.3259	2.42691	0.658685	3.6563e-05	0.000522337
SLC25A29	31.5297	4.89582	0.902331	1.50142e-08	5.30776e-07
SLC25A32	58.1751	1.37608	0.491791	0.00180105	0.0142159
SLC25A45	27.836	5.63689	1.13069	4.0492e-07	1.00843e-05
SLC26A3	15.3618	4.52329	1.22503	4.4842e-05	0.000617354
SLC31A2	87.2283	2.32215	0.512045	9.92467e-07	2.30077e-05
SLC35A1	30.4738	4.25218	0.833141	4.95877e-08	1.53226e-06
SLC35D1	7.9735	2.6218	1.37313	0.00600458	0.037274
SLC43A2	4.22185	4.14462	3.05275	0.00399904	0.0269717
SLC44A3	16.6503	2.71046	1.02112	0.000778823	0.0069868
SLC46A2	14.5869	2.18411	0.91965	0.00242439	0.0181568
SLC47A2	12.6695	4.25866	1.3323	0.000275689	0.00294135
SLFNL1	159.705	4.2617	0.460903	2.09895e-21	3.30406e-19
SLIT1	8.37768	2.69649	1.39671	0.00547342	0.034647
SMAD9	15.9654	2.93949	0.970808	0.000322519	0.00334258
SMARCC2	106.824	1.15096	0.437266	0.0038825	0.0262707
SMU1	274.286	7.01424	0.665355	6.62713e-27	1.57972e-24
SNAP23	18.0893	2.35499	0.836035	0.000672189	0.0061831
SNHG26	11.0785	4.8186	1.54922	0.000336879	0.00346986
SNHG3	15.7634	5.32995	1.49445	6.17667e-05	0.000814092
SNORD142	18.2133	3.47083	1.00225	5.01503e-05	0.000679227
SNX32	3.94899	3.91733	3.15216	0.00515556	0.0330613
SOD2-OT1	32.5226	8.79143	2.80796	3.43961e-08	1.10798e-06
SON	104.843	1.5112	0.426564	0.000120755	0.00145586
SOWAHA	14.3793	3.76836	1.15815	0.000121288	0.00145846
SOX15	60.4848	2.04808	0.585219	8.77279e-05	0.00109732
SPACA9	3.92068	3.73657	3.32623	0.00625003	0.0384621
SPAG1	17.1222	3.20521	0.980047	0.000122467	0.00146801
SPDYE5	56.2332	1.85642	0.537344	0.000124794	0.00148949
SPG11	209.143	1.09188	0.410466	0.00383523	0.0260777
SPHK2	8.93499	2.51989	1.23812	0.0049081	0.0317921
SPON1	297.358	1.39668	0.448537	0.000647351	0.00598101
SPRTN	25.5303	4.55176	0.942654	2.84152e-07	7.36237e-06
SPSB2	88.9025	3.75042	0.525839	1.11032e-13	7.91744e-12
SPTY2D1OS	433.489	1.50281	0.349019	5.45741e-06	9.85353e-05
SRPRA	145.385	2.5841	0.402123	1.88548e-11	1.01488e-09
SRSF12	15.6836	4.06393	1.11375	4.09869e-05	0.000571829
SRSF6	25.0484	1.50897	0.659084	0.00611064	0.0377917
SRSF7	12.9196	1.91526	0.945739	0.00742101	0.0441609
SRSF9	222.989	1.23724	0.359403	0.00024699	0.00266922
SSBP3-AS1	49.2529	2.07388	0.553971	3.68048e-05	0.000524083
ST3GAL2	74.3619	2.72829	0.482862	2.22538e-09	8.55592e-08
ST6GALNAC2	15.9779	3.98783	1.11219	3.94749e-05	0.000554622
STK25	92.3139	1.35005	0.421781	0.000506793	0.00490267
STPG3-AS1	16.1062	7.50403	2.73256	2.93283e-06	5.85373e-05
STX17	15.3107	2.20951	0.885488	0.00186097	0.0145376
STX1A	44.7798	4.74703	0.829687	8.60634e-10	3.57227e-08
STX3	14.5303	2.15841	0.944759	0.00308003	0.0218506
SULF2	29.6218	3.64299	0.798874	4.24038e-07	1.04667e-05
SUPT7L	159.144	1.14043	0.377744	0.00118875	0.0099977
SURF1	44.6188	7.10729	1.39891	1.20597e-07	3.48147e-06
SURF2	51.7685	5.35428	0.796567	4.43502e-12	2.53434e-10
SUV39H2	77.567	1.36129	0.476192	0.00153021	0.0123587
SWT1	14.4401	2.97635	0.993478	0.000357542	0.00364222
SYNM	51.6617	1.97116	0.523028	3.40406e-05	0.000492202
SYT2	27.313	3.1411	0.750218	3.32695e-06	6.531e-05
TACR1	5.46269	5.02429	2.86754	0.00132098	0.0108903
TADA2B	31.0673	3.88339	0.831117	2.19536e-07	5.90836e-06
TAPBPL	165.786	3.6772	0.479123	1.15031e-15	9.92477e-14
TASOR	116.518	1.84228	0.441069	7.09906e-06	0.000123907
TCF7	210.263	8.16165	0.929373	2.27935e-18	2.6412e-16
TCF7L1	17.5255	2.27832	0.84002	0.000940861	0.00823912
TERF2	12.4305	2.56323	1.06221	0.00188112	0.0146812
TERT	401.995	2.20602	0.439725	9.55719e-08	2.80759e-06
TFAP2E	17.9155	2.09209	0.809877	0.00159629	0.0127933
THAP9	59.1311	2.88513	0.602272	2.25226e-07	6.04199e-06
THBS4	6.71852	3.43207	1.78573	0.00448159	0.0294409
THUMPD3	213.046	2.33326	0.407746	1.85153e-09	7.28645e-08
TINF2	32.2432	2.37922	0.639914	3.18919e-05	0.000465979
TLCD1	37.5713	1.82645	0.670459	0.00127932	0.0105782
TM7SF2	9.69186	3.59451	1.37882	0.00112525	0.00954059
TMCO6	19.4991	2.42914	0.825811	0.000471623	0.00462367
TMEM106A	3.70444	3.45482	3.48262	0.00769284	0.0453579
TMEM126A	12.3833	2.43164	1.03118	0.0024996	0.0186198
TMEM163	19.0216	3.50957	1.03813	6.38683e-05	0.000837819
TMEM269-DT	24.6079	2.49315	0.771542	0.000156848	0.00180994
TMEM75	9.706	2.71113	1.20291	0.00282984	0.0203705
TMOD4	6.13973	5.38037	2.79253	0.000676746	0.00621132
TNFAIP8L2	5.8909	3.01146	1.92082	0.00832546	0.0484375
TNFRSF10D	8.60636	2.62531	1.33506	0.00472533	0.0308478
TNNC2	5.65062	5.02003	2.93365	0.00149442	0.012152
TOE1	28.994	2.91337	0.700103	4.20686e-06	8.03154e-05
TOR3A	68.5906	2.335	1.23001	0.00518641	0.0332337
TPT1-AS1	15.4531	2.50864	0.938402	0.00107208	0.00918311
TRADD	14.5998	4.41583	1.26478	8.40203e-05	0.00105729
TRAF4	13.386	2.50005	1.03764	0.0016392	0.013087
TRIM13	100.82	1.27077	0.419297	0.000977219	0.00853711
TRIM14	93.1754	3.2243	0.478968	2.04582e-12	1.22793e-10
TRIM17	42.4354	1.76397	0.557494	0.000362368	0.0036779
TRIM23	15.4648	4.51927	1.25699	5.89373e-05	0.000786742
TRIM52-AS1	14.8572	1.81742	0.864634	0.00660838	0.0402142
TRIM59	79.7685	1.43877	0.44916	0.00045493	0.00448638
TRMT2A	50.6332	5.07967	0.756371	4.23357e-12	2.43591e-10
TRNAU1AP	135.577	5.30693	0.593574	2.44703e-20	3.46026e-18
TSC22D2	35.6417	1.59532	0.583426	0.00166772	0.0132639
TSSK3	178.477	1.51438	0.395028	4.08459e-05	0.000570816
TSSK4	78.2263	1.15216	0.444943	0.00436478	0.0290108
TSTD3	3.54482	3.36196	3.40664	0.00797197	0.0467066
TTC19	74.8012	2.54055	0.533618	3.21026e-07	8.21571e-06
TTC24	9.31772	6.38533	2.72158	7.32328e-05	0.00094433
TTC25	6.20539	5.33358	2.85459	0.000854423	0.00759153
TTC30B	8.98906	2.92366	1.29781	0.00269903	0.0197639
TTC33	6.70863	2.90451	1.56979	0.00747127	0.0443966
TTC39A	56.7919	2.57298	0.552409	4.52715e-07	1.11088e-05
TTC39C-AS1	13.3676	1.87459	0.954359	0.00761891	0.0450174
TUBB2A	24.0874	2.69334	0.810359	8.5997e-05	0.00107891
TXLNG	21.3432	1.96562	0.788258	0.00212609	0.0162568
TYMP	18.8929	3.33445	0.921757	3.10233e-05	0.000454556
UBE2A	39.4337	2.38297	0.619889	1.90162e-05	0.000295442
UBE2N	45.7547	2.38691	0.621776	1.57216e-05	0.000250017
UBOX5-AS1	84.3889	1.70117	0.457359	5.19873e-05	0.000702298
UBXN7-AS1	71.9444	1.10771	0.442669	0.00568034	0.0355832
UGP2	58.063	1.88397	0.546628	0.000131719	0.0015632
UHRF1BP1	98.1738	4.59165	0.564028	9.31165e-17	9.24846e-15
ULK4	18.0365	3.94696	1.01489	1.53821e-05	0.00024632
UQCRQ	35.1021	4.40746	0.850777	2.38452e-08	8.02178e-07
USH2A	7.90785	2.61573	1.3518	0.00577919	0.0360627
USP35	24.4187	1.71968	0.699471	0.0030194	0.021439
USP44	12.8883	3.79153	1.18992	0.000236773	0.00256879
USP8	34.1554	2.28335	0.661246	9.81291e-05	0.00121288
UTP18	36.0883	2.30456	0.627305	4.20958e-05	0.000585342
UTP20	33.2777	2.47538	0.637773	1.51341e-05	0.000243282
VEGFA	28.5478	1.43118	0.623402	0.00637635	0.0390587
VGLL4	151.913	1.22884	0.392533	0.00074164	0.00668919
VIL1	386.306	1.38037	0.345159	2.35296e-05	0.000355629
VMAC	18.8971	2.84862	0.861202	0.00012508	0.00149077
VPS13B	20.446	3.04997	0.850963	4.87256e-05	0.000664306
WDR19	11.5226	4.09761	1.32302	0.000381994	0.00383973
WDR74	21.7765	2.45663	0.802701	0.000340446	0.00349305
WNT16	12.914	4.30663	1.30702	0.000210057	0.00233649
WRAP73	9.46878	3.24747	1.47958	0.00230996	0.0174407
XPA	47.2338	1.98516	0.57376	0.000110804	0.00135152
XPO5	107.639	3.50076	0.566247	8.86984e-11	4.25293e-09
XYLT2	27.6949	1.81869	0.677351	0.00152821	0.0123566
YARS2	79.417	4.55487	1.12032	3.72071e-06	7.20875e-05
YDJC	29.9581	2.26161	0.686844	0.000155752	0.00180227
YY1	107.389	2.08037	0.423382	1.60638e-07	4.49733e-06
ZAR1	4.62603	4.54016	2.92909	0.00249705	0.0186174
ZBTB11-AS1	162.397	1.64502	0.397248	9.45612e-06	0.000161146
ZBTB37	21.5646	3.96185	0.944669	4.25947e-06	8.11342e-05
ZBTB48	47.3476	5.00004	0.830775	4.04323e-10	1.76611e-08
ZCCHC14	363.269	5.45115	0.438078	1.79753e-36	7.14132e-34
ZCCHC3	25.1776	1.5438	0.664656	0.00543381	0.0344486
ZDHHC17	30.527	4.29406	0.879451	1.7809e-07	4.88751e-06
ZDHHC2	9.76737	2.28245	1.16444	0.00601474	0.0373093
ZFHX2	12.237	4.19585	1.33865	0.000332231	0.00342621
ZFP36L1	25.4308	1.69929	0.697819	0.0030984	0.0219067
ZKSCAN4	19.9642	2.65486	0.839168	0.00021951	0.00241606
ZNF154	38.7206	2.95106	0.64601	6.74316e-07	1.6028e-05
ZNF174	22.3519	4.53221	1.12898	6.60849e-06	0.000116318
ZNF214	14.668	2.7774	0.986134	0.000639615	0.00592265
ZNF227	41.4267	1.73993	0.559262	0.000447838	0.00442691
ZNF229	14.8847	2.25638	0.976919	0.00280307	0.0202234
ZNF24	114.878	3.51616	0.460098	2.82884e-15	2.31383e-13
ZNF264	6.06979	3.11265	1.869	0.00714693	0.0429506
ZNF335	16.9866	2.2885	0.848617	0.00104008	0.00901076
ZNF345	21.3796	1.82117	0.766058	0.00368284	0.0252266
ZNF37A	19.4493	2.46856	0.848342	0.000531716	0.00508014
ZNF382	6.42163	5.42195	2.84566	0.000736897	0.00666082
ZNF433	43.2423	2.19769	0.67812	0.00021032	0.00233649
ZNF44	4.59772	4.4923	2.97029	0.00275981	0.0199745
ZNF451-AS1	13.2693	5.16018	1.50582	0.000129343	0.00153719
ZNF483	152.016	3.4052	0.455276	9.40017e-15	7.39864e-13
ZNF503-AS2	50.7951	1.30255	0.509505	0.00384804	0.0261435
ZNF506	27.8149	3.17858	0.772117	5.92013e-06	0.000105538
ZNF549	14.5242	4.01361	1.15841	9.67876e-05	0.00119807
ZNF550	52.1164	3.48662	0.608746	1.52259e-09	6.13671e-08
ZNF671	21.9765	2.42888	0.870718	0.000692489	0.00633667
ZNF737	39.7653	1.8117	0.60622	0.000644449	0.0059608
ZNF749	9.79521	3.22156	1.28479	0.00159397	0.012787
ZNF772	12.3176	3.60017	1.17167	0.000279111	0.00297018
ZNF789	51.1584	2.01613	0.534443	3.1989e-05	0.000466488
ZNF821	31.8292	3.93836	0.810713	8.83154e-08	2.61282e-06
ZNF878	77.5249	6.30353	0.853532	8.46301e-14	6.0868e-12
ZNHIT2	7.25656	2.88423	1.53797	0.0060287	0.0373681
ZNRD2	7.87223	4.1133	1.67355	0.00181997	0.0143246
ZRANB1	272.857	1.64464	0.409983	1.69689e-05	0.000267416
ZSCAN29	18.1575	2.2389	0.82031	0.000947695	0.00828786

## Sheet: deseq2_ATRX_anti_DOWN
GeneName	baseMean	log2FoldChange	lfcSE	pvalue	padj
A2M-AS1	142.892	-2.3263	0.445717	2.48425e-08	8.32372e-07
ABALON	1131.62	-1.82111	0.308612	8.55545e-10	3.56891e-08
ABHD16B	121.303	-1.48694	0.397849	5.91187e-05	0.000787902
ACO2	286.192	-1.6645	0.348021	4.72641e-07	1.15299e-05
ACOT2	52.6785	-1.44225	0.501729	0.00126585	0.0105072
ACSM3	124.608	-1.33743	0.414647	0.000463423	0.00456474
ACTA2-AS1	698.02	-2.34527	0.412346	1.85088e-09	7.28645e-08
ACTN1	77.6619	-1.44905	0.487866	0.000886275	0.00782454
ADD3-AS1	90.9768	-1.86056	0.440843	5.16956e-06	9.49992e-05
AGAP2	448.044	-1.66577	0.330295	1.25066e-07	3.59803e-06
AGBL5	748.446	-1.40047	0.316665	3.46959e-06	6.77911e-05
AIMP2	60.8016	-1.65715	0.497243	0.000212253	0.0023517
AKTIP	127.246	-1.19606	0.385422	0.000824272	0.00733145
ALCAM	24.0467	-2.18764	0.735414	0.000491169	0.00476491
ALG1	122.429	-1.36794	0.417648	0.000374884	0.00378954
ALG1L	24.1659	-2.1304	0.732827	0.000595046	0.00559062
ANPEP	18.3393	-1.77722	0.872199	0.00715072	0.0429506
ANXA5	83.2934	-1.39332	0.474931	0.00112396	0.00954059
APOBEC3B-AS1	287.226	-2.69303	0.362761	1.52026e-14	1.15305e-12
APOM	251.735	-1.08004	0.346922	0.000900233	0.00792262
APP	72.9869	-1.39186	0.473792	0.00106155	0.00913046
ARG2	673.885	-1.69522	0.318411	2.68454e-08	8.92316e-07
ARSD-AS1	41.885	-1.30075	0.555943	0.00658086	0.0401052
ARSG	583.76	-1.40306	0.323711	5.18554e-06	9.50834e-05
ASPH	78.5248	-2.60729	0.482566	8.44026e-09	3.02219e-07
ATF5	199.813	-1.04537	0.352873	0.00154321	0.0124517
ATP1A1-AS1	2589.81	-1.43335	0.310487	1.40004e-06	3.09827e-05
ATP1B1	47.0365	-1.2138	0.516879	0.00756125	0.0447718
ATP2B1-AS1	19.776	-2.30262	0.812183	0.000668241	0.00615357
ATP2B4	20.8395	-1.68016	0.778701	0.00625591	0.0384621
ATP6V1C2	3606.9	-1.73954	0.296522	1.03517e-09	4.21291e-08
AUNIP	259.489	-1.65894	0.359526	1.0931e-06	2.49173e-05
B4GALT4-AS1	128.186	-1.70709	0.401212	5.48232e-06	9.85754e-05
B9D1	495.711	-1.30366	0.315668	1.42315e-05	0.000230551
BACE1-AS	197.373	-2.68782	0.385806	4.71074e-13	2.9774e-11
BAIAP3	218.71	-1.36665	0.350257	3.47669e-05	0.000500967
BASP1	159.72	-1.39691	0.3906	0.000116484	0.00141253
BBIP1	106.799	-1.02514	0.400285	0.00530774	0.0338292
BCCIP	153.915	-1.54219	0.39113	2.38559e-05	0.000359909
BDNF-AS	207.384	-1.42009	0.362616	3.10556e-05	0.000454556
BMP6	599.519	-1.5047	0.327013	1.34321e-06	3.00439e-05
BOP1	69.6715	-1.17947	0.464335	0.00454208	0.0298147
BRD3OS	163.461	-1.56017	0.394056	2.11458e-05	0.000323113
BRD7	487.658	-1.60532	0.322065	1.77975e-07	4.88751e-06
BRF1	138.384	-1.38086	0.381802	0.000104937	0.00128748
BRF2	408.892	-2.11082	0.329607	2.7668e-11	1.46098e-09
BRICD5	52.1354	-1.15292	0.490531	0.00806845	0.0471549
C10orf55	1819.4	-1.17929	0.324364	0.000123644	0.00148
C12orf75	27.6718	-2.07	0.678644	0.000394437	0.00394578
C16orf70	215.917	-1.83888	0.371465	1.64401e-07	4.58727e-06
C22orf23	325.848	-1.01184	0.327121	0.00105618	0.00911245
C3orf18	31.4488	-1.62033	0.636259	0.00255317	0.0189301
C6orf201	935.201	-1.22052	0.308193	3.22402e-05	0.000468606
C6orf89	89.7445	-1.27843	0.431799	0.00120693	0.0101099
CALM3	90.9407	-1.19287	0.467896	0.00429636	0.0286097
CALR	145.928	-1.00097	0.371558	0.00374408	0.025583
CALU	109.285	-1.41241	0.44678	0.00051744	0.00496778
CAPN12	2617.84	-1.4627	0.313122	1.042e-06	2.39488e-05
CARM1	258.836	-1.68278	0.344796	2.80106e-07	7.28013e-06
CAV2	14.8376	-2.11607	0.970652	0.0038727	0.0262256
CBR3-AS1	234.966	-1.54935	0.361474	5.57087e-06	9.99522e-05
CCDC151	526.381	-1.31266	0.314887	1.1857e-05	0.0001955
CCDC175	16.8206	-1.92493	0.850097	0.00400872	0.0269934
CCDC66	49.6706	-1.34647	0.51386	0.00309255	0.0218839
CCDC80	37.2907	-2.95363	0.666055	1.15989e-06	2.62962e-05
CCDC85B	1000.64	-1.24886	0.340006	9.88794e-05	0.00122034
CCND1	93.8556	-1.02444	0.42906	0.00842474	0.0489127
CCNH	973.627	-1.15364	0.328892	0.000206992	0.00231182
CCNK	395.861	-1.20247	0.344415	0.000210072	0.00233649
CD81-AS1	604.632	-1.25055	0.368583	0.000276674	0.00294801
CDC23	39.6425	-1.3468	0.574212	0.00651429	0.0397868
CEBPZ	276.425	-1.64011	0.361217	1.57811e-06	3.47965e-05
CENPO	528.052	-1.99126	0.335188	5.87637e-10	2.50135e-08
CENPU	94.8733	-1.62397	0.430233	4.4252e-05	0.000611249
CEP63	71.2029	-1.93067	0.477143	1.05574e-05	0.000176514
CEPT1	80.5157	-1.53119	0.444256	0.000165683	0.00189355
CERKL	395.973	-1.76988	0.333348	2.70634e-08	8.95991e-07
CHKA	100.271	-1.53562	0.419341	7.438e-05	0.000957643
CHRNE	113.039	-1.10081	0.40514	0.00312268	0.0219752
CIB1	149.247	-1.10042	0.370731	0.00143656	0.0117502
CIITA	263.093	-1.6274	0.345702	6.93606e-07	1.64396e-05
CKAP4	61.6651	-1.51261	0.574213	0.00218711	0.0166488
CLCC1	488.242	-1.39015	0.320904	5.31348e-06	9.67911e-05
CLIC4	133.76	-1.81099	0.403802	1.62786e-06	3.57401e-05
CLMAT3	1793.16	-2.06215	0.405486	6.62404e-08	1.9951e-06
CLVS1	1011.21	-2.73176	0.324785	5.33999e-18	5.9402e-16
CMPK1	14.1845	-1.86942	0.916311	0.00752353	0.0446139
CNTD1	596.595	-1.49273	0.320049	1.00063e-06	2.31253e-05
COA6-AS1	80.2547	-1.50694	0.449046	0.000232377	0.00253428
COL4A2	46.6665	-1.38587	0.626908	0.00774597	0.0455424
COL4A2-AS1	735.142	-1.79699	0.310747	1.77051e-09	7.06762e-08
COL4A2-AS2	294.216	-1.72765	0.344679	1.36968e-07	3.87418e-06
COL6A2	160.837	-1.81133	0.500267	6.0113e-05	0.000798603
COL6A3	182.923	-2.41247	0.428214	2.31296e-09	8.85186e-08
COMMD1	798.304	-1.18484	0.304406	4.43565e-05	0.00061168
CP	208.731	-1.61386	0.381944	6.82006e-06	0.000119789
CPT2	36.4131	-1.28738	0.572952	0.00865425	0.0499325
CRB2	60.4488	-1.31153	0.486892	0.00262458	0.0193457
CSGALNACT1	56.8377	-1.73782	0.511532	0.000166382	0.00189814
CSNK1D	1817.83	-1.53991	0.301447	9.86466e-08	2.88775e-06
CTBP1-AS	900.132	-1.92712	0.312298	1.45125e-10	6.68937e-09
CTNS	641.567	-1.23773	0.326487	6.31254e-05	0.000829379
CUL1	34.8183	-1.47426	0.602844	0.00412645	0.02763
CYFIP1	581.018	-1.53046	0.322264	6.34723e-07	1.52169e-05
DARS-AS1	188.928	-1.39008	0.364487	4.87301e-05	0.000664306
DBP	73.5073	-1.08261	0.443209	0.00677496	0.0410483
DDR2	46.1912	-1.24321	0.527591	0.00712698	0.0428698
DGUOK-AS1	215.906	-1.2427	0.359033	0.000224459	0.00246403
DHRS4-AS1	82.4027	-1.42275	0.449427	0.000517129	0.00496778
DIS3	226.57	-1.26294	0.372109	0.00028104	0.0029831
DKK3	42.0717	-1.78564	0.622379	0.000805982	0.00719178
DNAH11	285.051	-1.10561	0.360698	0.00104803	0.00906081
DOC2A	275.122	-1.14016	0.345206	0.000443051	0.00439521
DPF3	43.8009	-2.8885	0.6827	2.76482e-06	5.58521e-05
DPH3P1	41.5635	-1.59903	0.56525	0.00120123	0.0100925
DPP9-AS1	389.929	-2.12645	0.333405	3.30268e-11	1.71145e-09
EFEMP1	25.9757	-2.09388	0.713623	0.000532188	0.00508014
EFHC1	36.2871	-1.32776	0.572132	0.00705312	0.0424561
EGFR-AS1	207.073	-1.24631	0.351246	0.000160183	0.00184006
EIF2AK1	432.923	-1.03461	0.322828	0.00070688	0.00643837
ELP5	212.058	-1.02229	0.353921	0.00200009	0.0153653
EMC4	24.7225	-1.61496	0.682954	0.00446674	0.0293664
EME1	595.139	-1.04069	0.313794	0.000474235	0.00464383
EMILIN1	25.6692	-2.07576	0.728135	0.000696275	0.00636257
ENOSF1	3564.25	-1.14573	0.304712	7.91671e-05	0.00101147
ERMAP	54.4809	-1.67634	0.531866	0.000376458	0.00379323
ERN2	96.0741	-1.81247	0.438262	8.30017e-06	0.000143371
ESRRA	128.267	-1.38225	0.400414	0.000195471	0.00219491
ETFBKMT	40.0774	-1.78224	0.570594	0.000393691	0.00394305
EXOSC9	502.934	-1.47642	0.353472	9.67297e-06	0.000164028
FADS2	115.615	-1.39856	0.399737	0.000162602	0.00186089
FAM120AOS	290.05	-1.08735	0.337702	0.000630948	0.00586191
FAM122C	126.325	-1.6868	0.395722	5.23184e-06	9.5722e-05
FAM131B	843.517	-1.1198	0.306577	0.00012414	0.00148381
FAM151A	55.6117	-1.33743	0.501766	0.00276492	0.0199894
FBXL13	36.0392	-2.5566	0.646762	1.20117e-05	0.00019766
FCMR	74.3243	-2.61405	0.514989	5.68923e-08	1.72985e-06
FGF14	1500.57	-1.25721	0.332763	6.46089e-05	0.000846205
FGF2	47.1952	-1.28552	0.521865	0.0049073	0.0317921
FGF5	16.3751	-2.07708	0.879702	0.00285593	0.0204875
FLG	79.7878	-2.38919	0.467617	5.02077e-08	1.54499e-06
FN1	196.814	-1.68477	0.38691	3.31428e-06	6.52147e-05
FST	46.6841	-1.33247	0.539301	0.00446026	0.0293664
FSTL1	120.202	-1.59959	0.405218	2.16043e-05	0.000328314
FUT8	35.2526	-1.5271	0.589244	0.00262602	0.0193457
FUZ	327.599	-1.43525	0.331005	4.92124e-06	9.12399e-05
FZD4	186.401	-1.39923	0.360966	3.728e-05	0.000529858
GAB2	62.3025	-1.17459	0.479699	0.0060018	0.037274
GABPA	136.563	-2.36791	0.402955	6.71712e-10	2.84472e-08
GADD45GIP1	963.655	-1.17635	0.34363	0.000275697	0.00294135
GAS6-AS1	2505.57	-1.61141	0.298999	2.07844e-08	7.1952e-07
GAS6-DT	33.2233	-2.04913	0.633481	0.000230542	0.00251756
GATC	1436.61	-1.32389	0.315589	1.07911e-05	0.000180061
GDF9	288.752	-1.79667	0.342379	3.63726e-08	1.15332e-06
GJD3	67.5541	-1.77268	0.479313	4.89568e-05	0.000666307
GNAL	179.996	-1.35247	0.38662	0.000167124	0.00190221
GNB1	28.7482	-1.85394	0.684984	0.00133246	0.0109741
GNB2	14.5121	-1.85534	0.956125	0.00824077	0.0480453
GNB3	139.448	-1.65897	0.402294	9.99845e-06	0.00016818
GNG12-AS1	55.067	-1.19822	0.48549	0.00555052	0.0349758
GNPTG	164.049	-1.76376	0.383602	1.00917e-06	2.32583e-05
GPR137	143.921	-1.34026	0.382527	0.000168897	0.00191977
GPR55	11.2505	-2.90765	1.24513	0.00211093	0.0161574
GREM1	121.426	-1.03426	0.408118	0.00568309	0.0355832
GRIP2	82.9566	-1.12687	0.441018	0.00476275	0.0310435
GSN-AS1	404.387	-1.12429	0.321333	0.000221791	0.00243795
GTF3A	114.7	-1.27269	0.39619	0.000519472	0.00498156
HAS2	8.71398	-2.45587	1.31256	0.00740722	0.0441102
HAS2-AS1	61.8824	-3.19906	0.59749	1.06676e-08	3.80342e-07
HAS3	576.7	-1.11772	0.314518	0.000182464	0.00206274
HDLBP	119.022	-1.00448	0.39151	0.00534144	0.0339947
HIF1A-AS1	759.354	-2.03969	0.310705	1.01466e-11	5.56929e-10
HIF1A-AS2	4055.82	-1.92856	0.318953	3.06844e-10	1.36898e-08
HLCS	202.753	-1.27905	0.357242	0.00013709	0.00162003
HMGA1	61.6036	-1.36275	0.551896	0.00420374	0.0281024
HMGA2-AS1	77.8946	-1.2135	0.506157	0.00670484	0.0407121
HMGN2	104.415	-2.4252	0.507658	2.40638e-07	6.35329e-06
HMGN3-AS1	88.2915	-1.63935	0.434436	4.38483e-05	0.000606677
HMMR-AS1	644.366	-1.81698	0.314669	1.82519e-09	7.25121e-08
HS3ST3A1	53.0599	-1.75483	0.515213	0.000150349	0.0017446
HSD17B1	127.435	-1.06515	0.382678	0.00266693	0.0195865
HSP90AA1	359.053	-1.42661	0.421167	0.000234241	0.00254794
HSP90B1	119.624	-1.64355	0.42172	2.62469e-05	0.000391731
HTRA2	2928.85	-1.23987	0.295867	1.17346e-05	0.000193865
HVCN1	18.0922	-1.82062	0.840837	0.00534184	0.0339947
IDH2-DT	133.791	-2.04355	0.408954	1.09908e-07	3.19499e-06
IGFBP3	46.9697	-1.85449	0.622078	0.000537686	0.00512091
IGFBP4	70.571	-1.2238	0.501423	0.00551045	0.034855
IL6ST	43.046	-1.43939	0.550734	0.0026796	0.0196622
IMPDH1	6.2107	-4.89527	2.80943	0.00127593	0.0105711
INTS11	108.49	-1.21579	0.405792	0.00114314	0.00966284
IRS1	59.2414	-1.21274	0.481217	0.00467154	0.0305684
ITFG2	1253.01	-1.56209	0.318382	2.774e-07	7.23233e-06
ITGA5	40.7855	-1.477	0.62298	0.00468771	0.0306501
ITGA6	53.9702	-2.05676	0.562698	4.14492e-05	0.000577313
ITGB1	111.801	-1.86253	0.432561	3.60373e-06	7.00837e-05
ITGB1BP1	965.058	-1.15824	0.303008	6.07794e-05	0.000803617
ITGB5	14.0654	-1.85636	0.955775	0.00846119	0.0490689
JCAD	20.7505	-2.02008	0.84038	0.00234682	0.0176521
JMJD4	39.3612	-1.61758	0.574241	0.00124939	0.0104029
JMJD8	849.592	-1.56043	0.31306	1.87308e-07	5.1069e-06
KLC3	522.567	-1.06218	0.345157	0.00105341	0.00909789
KMO	300.18	-1.86934	0.350639	2.16284e-08	7.39532e-07
KREMEN2	26.6251	-1.97661	0.693801	0.000783554	0.00702169
KRR1	1774.29	-2.31114	0.342952	2.57827e-12	1.52557e-10
KRT7-AS	30.9166	-1.88975	0.64485	0.000697041	0.00636259
KRT8	2054.92	-1.19527	0.312797	6.11425e-05	0.000807139
LACTB2-AS1	41.2956	-1.49261	0.57066	0.00255713	0.0189301
LAMA4	27.0102	-1.9653	0.678945	0.000723701	0.00655574
LAMC1	68.5047	-1.33086	0.468891	0.00158451	0.0127356
LAYN	55.1081	-1.33663	0.515117	0.00322496	0.022591
LDLRAD2	1757.73	-1.39451	0.304957	1.74328e-06	3.79532e-05
LENG1	172.569	-1.4373	0.380064	5.20221e-05	0.000702298
LIMA1	36.3994	-1.76176	0.599001	0.000748689	0.00674548
LINC00565	41.7889	-1.9161	0.570967	0.000156076	0.00180352
LMO7-AS1	111.277	-1.07164	0.443731	0.00764064	0.0450819
LNCOC1	374.817	-2.2114	0.350486	4.85732e-11	2.44124e-09
LOC100130744	115.078	-1.05356	0.39099	0.00351011	0.0242024
LOC100131315	1001.47	-1.30633	0.302259	6.0468e-06	0.000107566
LOC100133286	669.427	-1.29279	0.316672	1.75567e-05	0.000274814
LOC100506606	94.4345	-1.81152	0.431722	6.38758e-06	0.000112667
LOC100507065	71.1293	-1.54292	0.479222	0.000375291	0.00378954
LOC100507156	1218.84	-1.5091	0.32655	1.20625e-06	2.71992e-05
LOC101448202	476.467	-1.08015	0.319193	0.00035308	0.00360408
LOC101927051	205.181	-1.04043	0.35957	0.00195599	0.015124
LOC101927969	17.3975	-1.86465	0.842296	0.00482274	0.0313121
LOC101928034	2974.38	-1.36322	0.300043	2.03952e-06	4.35184e-05
LOC101928489	33.9569	-2.0654	0.647978	0.000258611	0.00278758
LOC101929586	115.876	-1.42244	0.43201	0.000339818	0.0034915
LOC102723566	745.81	-2.51584	0.317308	3.16368e-16	2.96569e-14
LOC102723701	62.288	-2.25748	0.522142	2.44571e-06	5.07576e-05
LOC102723729	103.975	-1.48736	0.440314	0.000232897	0.00253663
LOC102723885	186.92	-1.80541	0.378431	4.12902e-07	1.02221e-05
LOC102724050	942.788	-1.37434	0.312119	3.856e-06	7.4469e-05
LOC104968399	4439.46	-1.79531	0.298389	4.5739e-10	1.97721e-08
LOC105370792	205.713	-1.01503	0.357339	0.00238288	0.0178942
LOC105371430	56.1651	-1.26311	0.526185	0.00630541	0.0387379
LOC105371849	179.094	-1.41546	0.390381	9.4213e-05	0.00116967
LOC105372480	96.2209	-1.13419	0.412893	0.00273381	0.0198851
LOC105376114	177.668	-1.10016	0.359907	0.00106699	0.00916772
LOC107984507	277.339	-2.02225	0.410674	1.51581e-07	4.27244e-06
LOC107986845	37.7744	-1.42938	0.566035	0.00357807	0.0245897
LOC401021	21.9009	-1.86116	0.745393	0.00247987	0.0185224
LOC646471	227.28	-1.18485	0.35844	0.00040987	0.00407574
LOC729867	761.137	-1.65487	0.319345	5.90528e-08	1.78506e-06
LOXL1	45.959	-1.96619	0.574529	0.000114762	0.00139368
LOXL1-AS1	652.202	-2.08617	0.31778	9.80146e-12	5.41547e-10
LPCAT3	98.1779	-1.00223	0.413555	0.00791803	0.0464558
LPIN2	23.3581	-2.09847	0.733498	0.000720098	0.00653019
LRP1	39.9868	-1.63582	0.659569	0.00292395	0.0208322
LRTOMT	601.496	-1.21574	0.317123	5.46527e-05	0.000735432
LYPD1	174.188	-1.00445	0.356781	0.00259268	0.0191423
M6PR	33.2216	-1.51954	0.616874	0.00393097	0.0265771
MAGEC2	3.94386	-3.39548	3.1771	0.00749448	0.0445028
MAP3K15	171.917	-1.05115	0.369576	0.00226579	0.0171694
MAP3K20-AS1	971.667	-1.42304	0.326	4.40101e-06	8.326e-05
MAPK8	35.5498	-1.7484	0.609767	0.000936375	0.0082147
MARCHF7	198.824	-1.10772	0.351798	0.000786022	0.00703625
MBNL1	34.8268	-1.4651	0.603406	0.00446356	0.0293664
MBNL1-AS1	144.893	-1.72354	0.388345	2.3291e-06	4.8701e-05
MEA1	818.815	-1.05657	0.303284	0.000252758	0.00272802
MED31	50.6866	-1.62695	0.523937	0.000513962	0.00494756
MESD	1130.43	-2.49707	0.322825	1.4119e-15	1.20199e-13
METTL5	432.658	-1.06999	0.338247	0.000809496	0.00721541
MGAT4B	25.4543	-1.70409	0.694625	0.00311685	0.0219752
MGC32805	58.885	-2.1848	0.531375	6.94107e-06	0.000121403
MGST1	15.9512	-1.79171	0.882017	0.00829741	0.048308
MIEN1	40.3018	-1.24322	0.538238	0.00791681	0.0464558
MIF-AS1	3481.86	-1.58373	0.293308	2.09478e-08	7.22179e-07
MIR1282	2569.05	-2.43873	0.295923	2.61557e-17	2.69404e-15
MIR302CHG	282.943	-1.186	0.367526	0.000552455	0.00524865
MIR3936HG	95.1119	-1.35198	0.421516	0.000483654	0.00472497
MIR4655	5.87154	-4.8464	2.79615	0.00136262	0.0112003
MIR497HG	288.437	-1.10852	0.334533	0.000444715	0.00440126
MIR762	114.674	-1.56706	0.441522	0.000104564	0.0012848
MIR762HG	272.948	-1.18698	0.345485	0.000262656	0.00282389
MMACHC	2584.16	-1.48489	0.30051	2.53263e-07	6.66552e-06
MMADHC-DT	173.219	-1.19617	0.361122	0.000400793	0.003995
MMP1	19.5227	-2.96986	0.923044	0.000187561	0.00211463
MMP2	22.7544	-1.63001	0.765934	0.0073333	0.0437951
MROH8	352.633	-1.31394	0.328781	2.49181e-05	0.000372898
MSMP	249.576	-1.42672	0.351416	1.63622e-05	0.000259032
MTERF4	48.7235	-1.34336	0.513654	0.0030826	0.0218506
MTIF3	50.4205	-2.00264	0.536636	3.77331e-05	0.000535386
MXD3	1602.78	-1.41766	0.303568	1.05116e-06	2.40929e-05
MYH11	204.384	-1.54808	0.368673	8.2237e-06	0.000142345
MYL6	26.5054	-1.61188	0.686938	0.00436745	0.0290108
MYL9	31.5275	-2.07766	0.74096	0.0007542	0.0067878
MYLK	47.6348	-1.44038	0.520008	0.0017794	0.0140711
MYLK-AS1	645.967	-2.43756	0.334804	5.15961e-14	3.74318e-12
NAV2	29.3956	-1.96217	0.665763	0.000584383	0.00550283
NCMAP-DT	75.4265	-1.34769	0.452305	0.00104473	0.00904164
NDUFB2-AS1	254.159	-1.30703	0.343664	5.51556e-05	0.000739812
NKX6-2	130.118	-1.22797	0.401514	0.000931722	0.0081911
NNT-AS1	25.7584	-1.55882	0.667996	0.00500529	0.0322714
NPRL3	381.23	-2.27727	0.353177	1.86894e-11	1.01251e-09
NR1D1	25.4613	-2.89489	0.792443	3.83687e-05	0.000543481
NR1I3	69.3859	-1.54662	0.468396	0.000282897	0.00299519
NRP1	34.9639	-1.31183	0.571477	0.00753132	0.0446263
NT5DC4	236.339	-1.03597	0.354036	0.00178102	0.0140711
NUCB1-AS1	740.09	-2.10341	0.31301	3.3525e-12	1.94235e-10
NUCKS1	29.6329	-1.39047	0.62726	0.00804769	0.047084
NUDT6	709.666	-1.4267	0.312722	1.75342e-06	3.79969e-05
ORMDL2	224.736	-1.02525	0.343023	0.0014672	0.011954
OSBPL9	42.6982	-1.6706	0.552596	0.000605752	0.00567204
OXNAD1	96.3183	-1.2227	0.435614	0.00208853	0.0160006
OXTR	48.48	-2.15486	0.560837	1.94698e-05	0.000300808
P4HA2-AS1	258.524	-2.2141	0.355546	7.93338e-11	3.84815e-09
PAQR4	335.807	-1.52879	0.340017	2.1191e-06	4.4895e-05
PCF11-AS1	23.5854	-1.84488	0.716472	0.0019681	0.0152036
PCGF2	46.9389	-1.22654	0.509702	0.00631741	0.038783
PCOLCE-AS1	1588.11	-2.16791	0.308707	3.84612e-13	2.48745e-11
PCSK7	7220.37	-2.94871	0.319771	3.55202e-21	5.48786e-19
PCYT2	11.1449	-2.61436	1.21261	0.00386577	0.0262022
PDAP1	225.463	-1.40356	0.358545	3.20385e-05	0.000466488
PDCD4	99.581	-1.83928	0.445824	8.65345e-06	0.000148551
PDHX	80.7325	-1.54387	0.442921	0.000141482	0.00166486
PDXDC1	320.785	-1.17614	0.353599	0.000395039	0.00394708
PFN1	106.769	-1.13851	0.458561	0.00557501	0.0350507
PHC1	374.57	-1.07152	0.341567	0.000857399	0.00759372
PHF10	207.769	-1.44166	0.357841	1.88633e-05	0.000293613
PHKG1	177.084	-1.34321	0.36341	8.10736e-05	0.00102796
PIK3CD	116.784	-1.72759	0.420842	9.79671e-06	0.000165642
PINK1	156.028	-1.23106	0.384888	0.00058101	0.00548344
PITPNA	68.4716	-1.5179	0.508718	0.000773399	0.00694561
PKM	100.223	-1.6361	0.446337	6.20266e-05	0.000816226
PKMYT1	226.376	-1.38067	0.34958	2.79579e-05	0.000414304
PKN3	28.7077	-1.53862	0.640212	0.00428652	0.0285871
PLD4	108.345	-1.81326	0.449927	1.32156e-05	0.000215347
PLTP	291.522	-1.23719	0.339855	0.000114414	0.00139148
PMCH	206.359	-1.87071	0.370872	1.04521e-07	3.04903e-06
PMS1	60.626	-1.39014	0.491268	0.00150697	0.0122202
POLDIP2	179.786	-1.11348	0.366482	0.00112451	0.00954059
POLG	459.179	-1.31644	0.331178	2.73335e-05	0.000405772
PPM1F-AS1	104.909	-1.45714	0.40982	0.000122158	0.00146642
PPP2R5D	254.683	-1.501	0.359292	9.46439e-06	0.000161146
PPT1	7554.48	-1.46592	0.295461	2.34838e-07	6.25959e-06
PRC1-AS1	2150.67	-1.08784	0.314815	0.000285622	0.00301639
PRICKLE3	1127.1	-2.80831	0.307704	8.52528e-21	1.29321e-18
PRKCZ	98.9979	-1.89503	0.466835	9.53196e-06	0.000161966
PRPF39	472.293	-1.37839	0.350752	3.07244e-05	0.000451292
PRR19	256.124	-1.08488	0.337678	0.000648107	0.00598137
PRR29	42.4543	-1.30106	0.539645	0.0057725	0.0360479
PRSS23	190.584	-1.10313	0.377078	0.00160198	0.0128266
PSMB7	113.649	-1.14705	0.394453	0.00164547	0.0131084
PTGES3	41.5265	-1.36225	0.559762	0.00508308	0.0326719
PTOV1-AS1	322.34	-1.15009	0.346276	0.000406943	0.00405147
PTPRB	274.284	-1.01214	0.355343	0.00233662	0.0176102
PXN-AS1	763.153	-1.18669	0.337894	0.000197201	0.00221135
PYROXD1	1022.84	-1.50262	0.319308	8.04774e-07	1.89667e-05
RAB11B-AS1	149.739	-1.0494	0.379776	0.00290901	0.020779
RAB15	21.9937	-1.69621	0.734517	0.0047917	0.0311834
RAD17	190.286	-1.45192	0.3696	2.87945e-05	0.00042519
RAD21-AS1	348.674	-1.13572	0.334991	0.000322109	0.00334248
RAD9A	353.47	-1.36038	0.351201	3.92076e-05	0.000553483
RAET1E-AS1	220.689	-1.21468	0.388328	0.000718971	0.00652707
RASSF1-AS1	91.849	-1.67044	0.431242	2.81773e-05	0.000416814
RBBP4	1783.62	-1.25063	0.305066	1.72396e-05	0.000270357
RER1	170.773	-1.89301	0.392967	3.11956e-07	8.00814e-06
RGMB-AS1	357.349	-1.59397	0.355944	2.08972e-06	4.44759e-05
RHCE	93.2714	-1.84821	0.473813	2.12247e-05	0.000323135
RHOQ	230.039	-1.20601	0.356692	0.000310213	0.00324731
RIC3	4.23137	-3.6816	3.06213	0.00579789	0.0361523
RMND5B	649.923	-1.58385	0.319157	2.05686e-07	5.55352e-06
RNF123	251.339	-1.21855	0.348849	0.000204129	0.00228597
RNF207	34.9821	-2.00366	0.64062	0.000326774	0.00337828
RNF213-AS1	159.989	-1.01534	0.365372	0.00285293	0.0204836
RNF214	296.816	-2.78614	0.35365	4.23011e-16	3.87822e-14
RPF1	90.6927	-1.74298	0.436273	1.61758e-05	0.000256568
RPL10	445.245	-2.4731	0.332307	1.41129e-14	1.08022e-12
RTN4	73.6026	-1.33314	0.503974	0.00271379	0.0197943
RUSC1-AS1	1426.9	-1.52539	0.313774	3.58929e-07	9.04695e-06
RUVBL1	1616.54	-1.30554	0.310537	1.03672e-05	0.000173682
RXYLT1-AS1	42.8417	-1.84984	0.560962	0.00021312	0.00235505
S100A11	12.1082	-2.58202	1.1945	0.00326105	0.0227677
S100A13	264.204	-1.26991	0.341368	8.04585e-05	0.00102171
SAMD3	16.4851	-2.73146	0.938815	0.000442668	0.00439521
SCARB2	10.8567	-2.23842	1.11044	0.00613348	0.0378961
SCN1A-AS1	106.961	-1.12646	0.437575	0.00462409	0.0303054
SEC23A-AS1	89.5132	-2.11095	0.461832	8.91478e-07	2.08921e-05
SERINC4	289.498	-1.27245	0.340894	7.65309e-05	0.000982304
SERPINE1	54.3618	-1.84239	0.614072	0.000488777	0.00475276
SERPINE2	46.4481	-1.3644	0.520891	0.00292723	0.0208378
SGO1-AS1	225.38	-1.62295	0.362234	2.12556e-06	4.4895e-05
SIAH1	63.8448	-1.19438	0.494318	0.00653142	0.0398622
SLA2	340.669	-1.14531	0.353584	0.000553616	0.00524865
SLC12A6	475.439	-1.73744	0.329853	3.55635e-08	1.13247e-06
SLC15A3	44.5876	-2.02808	0.557876	5.29557e-05	0.000713747
SLC16A2	13.0782	-1.93464	1.01277	0.00847757	0.0491169
SLC19A1	256.484	-1.12851	0.344263	0.000485598	0.00473183
SLC22A18AS	36.1834	-1.45461	0.575096	0.0033685	0.0234
SLC24A5	173.39	-1.44121	0.4053	0.000127203	0.00151391
SLC25A35	372.101	-2.00574	0.334845	4.15306e-10	1.80464e-08
SLC25A5-AS1	555.78	-1.88071	0.32782	2.17577e-09	8.443e-08
SLC26A1	114.199	-1.21242	0.400717	0.00102139	0.00887649
SLC26A10	132.328	-1.50157	0.388386	3.46793e-05	0.00050057
SLC2A4RG	19.8388	-1.68062	0.783659	0.00666861	0.0405216
SLC35E4	102.483	-1.45699	0.415111	0.000141827	0.00166657
SLC3A1	362.774	-1.261	0.330127	5.49694e-05	0.000738501
SLC5A6	80.294	-1.42781	0.44009	0.000381695	0.00383973
SLC9A3	245.868	-1.16493	0.381945	0.000990936	0.00863885
SLC9B1	212.928	-1.78883	0.365235	2.38205e-07	6.32409e-06
SLCO4A1-AS1	105.782	-2.85621	0.446615	1.89898e-11	1.01559e-09
SMAGP	27.8206	-1.43849	0.638302	0.00698487	0.042167
SMARCD3	46.4122	-2.15848	0.564357	2.11905e-05	0.000323135
SMC1A	14.5175	-2.37202	0.991106	0.00201954	0.0155004
SMIM15-AS1	137.961	-1.71535	0.399634	4.32514e-06	8.21973e-05
SMIM19	82.2613	-1.08914	0.425439	0.00492659	0.0318687
SMS	17.9477	-2.96077	0.915522	0.000160341	0.00184006
SNAP47	68.6208	-2.19232	0.496338	1.6532e-06	3.62013e-05
SNX22	6701.81	-1.69001	0.293103	2.15749e-09	8.41118e-08
SPAG5-AS1	509.714	-1.74359	0.328793	2.90743e-08	9.51241e-07
SPARC	102.302	-1.89026	0.51662	4.70387e-05	0.000644407
SPATA9	258.936	-1.02892	0.338626	0.00123699	0.0103202
SPDYA	55.0336	-1.39811	0.505646	0.00191765	0.0149108
SQSTM1	310.263	-1.34267	0.344647	3.60647e-05	0.000516102
SRGN	16.4223	-3.10028	0.99045	0.000239667	0.0025968
SRPX2	113.616	-1.06094	0.418196	0.00555509	0.0349782
SRRM5	150.12	-1.56947	0.389197	1.5607e-05	0.000248966
STAB1	161.879	-1.25481	0.369505	0.000279674	0.00297238
STEAP3-AS1	342.898	-2.48724	0.341712	4.91546e-14	3.59734e-12
SYCP3	56.926	-1.1121	0.473973	0.00848526	0.0491273
SZT2	1331.87	-1.28789	0.314223	1.65925e-05	0.000262181
TADA3	44.6401	-1.32912	0.525093	0.00396868	0.0268103
TAF10	5941.95	-1.56918	0.292969	3.10182e-08	1.01088e-06
TAF5	55.8886	-1.85075	0.513133	6.97673e-05	0.000906649
TAF6	200.741	-1.56489	0.364091	5.11884e-06	9.45288e-05
TAGLN	439.87	-1.0848	0.320496	0.000353366	0.00360408
TAP1	43.4201	-1.35929	0.543986	0.00405985	0.0272496
TBX5	40.8148	-1.47684	0.570344	0.00270293	0.0197639
TCEAL9	10.6945	-2.20458	1.11407	0.00675194	0.0409683
TFIP11	220.352	-1.14083	0.349673	0.000507132	0.00490267
TH2LCRR	218.152	-1.39916	0.357988	3.29889e-05	0.000478654
TIMM22	58.3578	-1.39667	0.497723	0.0016466	0.0131084
TIMP2	54.8028	-2.20308	0.62496	6.07641e-05	0.000803617
TIMP3	176.017	-1.26422	0.475278	0.00286134	0.0205087
TKFC	226.285	-1.61654	0.363167	2.45521e-06	5.07899e-05
TMC3	19.383	-1.88554	0.847453	0.00417663	0.0279436
TMED10P1	57.2921	-1.28281	0.482612	0.00291385	0.0207831
TMEM140	255.19	-1.88433	0.351344	1.76495e-08	6.18696e-07
TMEM147-AS1	181.182	-1.6703	0.37488	2.27812e-06	4.77547e-05
TMEM198	97.0431	-1.22291	0.420891	0.0014715	0.0119773
TMEM223	175.343	-1.1117	0.384652	0.00183556	0.0144029
TMEM255B	127.866	-2.62431	0.428347	1.34028e-10	6.282e-09
TMPO	101.667	-2.49613	0.443771	2.8623e-09	1.08055e-07
TMPO-AS1	771.043	-1.03923	0.306518	0.000364516	0.00369521
TNC	34.8386	-2.06178	0.645336	0.000226263	0.00248057
TNFSF8	20.8653	-1.89542	0.772216	0.0025036	0.018633
TOX4	217.9	-1.58782	0.370062	5.25013e-06	9.58465e-05
TPM4	173.29	-1.68157	0.380536	2.50589e-06	5.12418e-05
TRAF3IP3	40.0547	-1.7072	0.568504	0.000621162	0.00578414
TSPAN31	1203.29	-1.29427	0.309201	1.12676e-05	0.000186889
TSPEAR-AS1	19.4069	-1.85452	0.804992	0.00376841	0.0257072
TSR1	263.916	-1.74248	0.356118	2.54722e-07	6.68284e-06
TTYH3	15.4839	-1.82203	0.92424	0.0080711	0.0471549
TVP23A	158.186	-1.79423	0.395114	1.35905e-06	3.03169e-05
TWSG1	9.95493	-2.36381	1.17709	0.00583527	0.0363311
TXNRD2	66.1182	-2.29946	0.498494	6.05561e-07	1.46017e-05
TYMSOS	757.226	-1.10027	0.304483	0.000147535	0.00172634
USP47	498.038	-2.05882	0.326609	5.55019e-11	2.75626e-09
VIM-AS1	59395.7	-1.0932	0.286879	7.28417e-05	0.000942199
VPS9D1	24.2795	-1.86576	0.726558	0.00206163	0.015809
WDR20	89.7028	-2.14639	0.45018	3.4326e-07	8.73115e-06
WNT5B	8.4247	-3.73684	1.72055	0.00381808	0.0259823
WTAPP1	2646.26	-3.18499	0.323464	7.90559e-24	1.53387e-21
YRDC	105.076	-1.63697	0.451873	7.29715e-05	0.000942416
YWHAZ	42.6676	-1.34394	0.54159	0.00436548	0.0290108
ZACN	804.25	-1.20137	0.308509	4.31997e-05	0.000599693
ZBTB25	565.201	-1.08143	0.319196	0.000350362	0.00358219
ZBTB46	85.2303	-1.78373	0.449826	1.70735e-05	0.000268256
ZFYVE16	96.5685	-1.0568	0.419358	0.00583524	0.0363311
ZNF232	27.8007	-2.69222	0.766019	4.94343e-05	0.000671711
ZNF32-AS1	21.9155	-2.19023	0.824122	0.00131444	0.0108578
ZNF32-AS2	31.9771	-1.37421	0.618926	0.00828832	0.0482887
ZNF839	52.7151	-1.57014	0.512339	0.000619847	0.00578414

## Sheet: deseq2_CTRL_anti_UP
GeneName	baseMean	log2FoldChange	lfcSE	pvalue	padj
ABCE1	71.0107	3.06368	0.482007	3.14256e-11	1.42622e-09
ABI2	95.2437	3.78064	0.48716	1.38463e-15	1.04099e-13
ABITRAM	7.01326	3.81743	1.72135	0.00253967	0.0190744
ACO1	67.1998	1.59563	0.445872	8.95011e-05	0.00116094
ACP4	15.5836	2.51124	0.881425	0.00058236	0.00567343
ACVR2A	46.2523	3.32077	0.57715	8.29721e-10	3.1833e-08
ADAM21	5.51217	5.00507	2.83392	0.00122239	0.0103507
ADAMTS1	43.8084	2.79649	0.566648	1.318e-07	3.44206e-06
ADAMTSL4	727.516	6.04331	0.367939	3.16963e-60	1.17958e-56
ADCY5	22.0276	2.16564	0.740683	0.00055542	0.00547549
ADCY7	179.02	2.01435	0.356906	2.59272e-09	9.2777e-08
AIFM3	6.09125	3.45963	1.81457	0.00475691	0.0317783
AKAP9	42.461	2.23476	0.597171	3.26123e-05	0.000485467
AKIRIN2	30.6668	2.44679	0.664965	3.45664e-05	0.000510471
AKR7A2P1	124.087	5.5339	0.58368	3.13873e-22	5.69795e-20
AKR7L	11.8459	4.92363	1.51225	0.000166954	0.00198189
ALDOB	7.82398	4.06338	1.67665	0.00158519	0.0129088
ALKAL2	21.0054	5.14479	1.13828	3.13914e-06	5.96036e-05
ALOX12	212.324	2.49321	0.335431	1.05672e-14	7.15014e-13
ALX4	17.149	3.27509	0.913188	4.40648e-05	0.000629509
AMPD3	10.8487	2.11148	1.03426	0.00526501	0.0345396
ANGPTL8	6.68567	2.57521	1.54825	0.00813824	0.0484971
ANKH	248.659	1.66332	0.329373	1.01827e-07	2.746e-06
ANKRD13C	20.7871	1.98261	0.750036	0.00131969	0.0110694
ANKRD19P	15.5229	2.31355	0.864583	0.000862642	0.0077826
AP1AR	21.5038	2.51955	0.765437	0.000136911	0.00165696
AP4S1	11.2621	2.10884	1.04805	0.00454446	0.0305838
APOA1-AS	10.7076	3.74785	1.30251	0.000503952	0.00504448
APOL5	9.10884	6.29547	2.69489	8.05634e-05	0.00106886
APPL2	25.957	1.45887	0.628709	0.00519115	0.0341927
ARC	7.90361	4.07404	1.64766	0.00142873	0.0118684
ARID4A	11.463	1.90737	0.976523	0.00685651	0.042382
ARL10	19.2426	2.27272	0.780104	0.000436241	0.00449093
ARL6IP6	139.799	3.43346	0.397974	4.3161e-19	5.01949e-17
ARMH2	23.2928	8.16089	2.73458	2.34032e-07	5.80634e-06
ASH1L-AS1	61.0522	1.60567	0.457329	9.19537e-05	0.0011841
ASMTL-AS1	531.249	3.32792	0.276186	1.54882e-34	6.40436e-32
ATG14	35.7342	1.44241	0.550552	0.00228644	0.0174825
AVIL	62.6042	1.84349	0.469126	1.52251e-05	0.000248546
B3GNT9	92.0031	1.08819	0.37451	0.00150774	0.0123728
BAZ2A	83.3594	1.59366	0.399475	1.68755e-05	0.000273053
BBC3	16.0858	3.56788	1.00545	3.843e-05	0.000556487
BCL2L11	19.5495	3.51517	0.871176	7.89414e-06	0.000138903
BCOR	18.1857	2.04013	0.835914	0.00161847	0.0131366
BID	34.4522	1.79773	0.629017	0.0006843	0.00650478
BMP8A	46.8213	2.73718	0.534096	4.576e-08	1.3254e-06
BMP8B	18.2555	2.42047	0.817524	0.000391565	0.00412223
BOLA3-AS1	20.8995	4.26191	0.971656	2.76116e-06	5.3699e-05
BORA	57.0271	1.77046	0.503422	8.95314e-05	0.00116094
BRAT1	9.75206	2.80262	1.2615	0.00208526	0.016201
BRD2	70.8567	2.99483	0.500762	1.57505e-10	6.73743e-09
BTBD9	66.6832	4.16891	0.549778	4.98723e-15	3.50188e-13
C11orf54	18.9295	1.97432	0.789514	0.00190629	0.0150462
C1orf100	15.6163	4.64171	1.19775	3.44291e-05	0.000509455
C1orf159	5.90847	3.39173	1.81109	0.00514122	0.0339539
C1orf35	22.8655	2.86616	0.759959	1.57571e-05	0.000256631
C2orf88	72.7544	3.54585	0.526307	2.09724e-12	1.123e-10
C4orf19	34.8402	1.69402	0.611498	0.000914287	0.00813372
C6orf120	149.341	1.04658	0.333236	0.000772447	0.00708918
C8orf82	14.9591	1.7225	0.857967	0.00652422	0.0407968
CA14	26.4983	2.79213	0.694645	6.58559e-06	0.000117546
CABLES2	18.6628	7.75025	2.71312	1.00519e-06	2.1376e-05
CACNA2D2	9.32044	2.06671	1.14697	0.00759775	0.0459383
CALML4	263.237	1.46576	0.303771	4.05302e-07	9.51628e-06
CAMK2B	12.0975	6.90408	2.68398	1.4523e-05	0.000241019
CAMK4	22.8664	2.57521	0.734677	5.8219e-05	0.000805467
CAPN7	46.3483	4.03671	0.689655	3.12051e-10	1.24871e-08
CAPS	55.2844	1.93312	0.468166	5.96846e-06	0.000107823
CASP8	45.6945	1.85023	0.530225	9.41175e-05	0.00120779
CBX4	31.5706	2.50518	0.64627	9.53083e-06	0.000164972
CC2D1B	50.9751	2.25739	0.492374	6.49211e-07	1.44241e-05
CCDC125	9.62813	2.61039	1.21394	0.00314761	0.0227233
CCDC17	17.0333	6.59263	3.48394	0.000595642	0.0057651
CCDC181	9.20472	3.10135	1.26599	0.00180657	0.0143965
CCDC183-AS1	14.2482	3.91936	1.14772	0.000110393	0.00139263
CCDC189	24.5629	2.64936	0.706469	2.03941e-05	0.000326438
CCNI	100.082	2.88497	0.474915	2.00621e-10	8.43627e-09
CCT8	25.1346	1.57445	0.636129	0.00295571	0.0216742
CD151	84.2288	3.11078	0.482657	5.74421e-12	2.88879e-10
CD160	98.3282	3.84941	0.493221	7.70048e-16	5.90873e-14
CD247	5.48321	3.17128	1.8923	0.00723259	0.0441609
CDAN1	54.6435	3.05552	0.534999	1.68733e-09	6.12623e-08
CDC37L1	13.6573	2.4142	0.945525	0.00136079	0.0113546
CDC42SE2	17.9496	1.6869	0.761951	0.0051052	0.033884
CDH17	10.7302	3.25558	1.20211	0.000731483	0.00679073
CDKN2B	12.1734	3.6756	1.15699	0.000247733	0.00280224
CDKN3	10.7239	2.56844	1.10416	0.00218772	0.0168215
CEBPZOS	556.056	1.1565	0.26784	6.32118e-06	0.000113097
CEP295	264.808	1.47247	0.297878	2.19245e-07	5.49442e-06
CEP57	78.8706	2.61766	0.491972	1.54326e-08	4.80607e-07
CEP68	131.57	2.17286	0.402968	1.20776e-08	3.87471e-07
CERS5	16.7037	2.56336	0.854399	0.000328132	0.00353442
CGGBP1	120.504	1.69357	0.372492	1.06216e-06	2.23323e-05
CHD2	26.6048	1.47585	0.623863	0.00437764	0.0297017
CHMP1B	15.7971	2.35155	0.867216	0.000767034	0.0070569
CHMP4A	10.3537	2.32926	1.10443	0.0034997	0.0248552
CHRDL2	8.61209	6.17752	2.68883	0.000102188	0.00130237
CHROMR	36.8055	1.42776	0.551047	0.002498	0.0187994
CIRBP-AS1	55.1094	1.40515	0.457707	0.000573086	0.00559774
CKB	12.34	6.94465	2.67604	1.18989e-05	0.000202662
CLCF1	10.3448	3.18009	1.20473	0.0008914	0.00797439
CLDN18	94.0449	1.56534	0.42405	5.30308e-05	0.000744733
CLN5	337.713	2.71837	0.311435	2.92021e-19	3.50567e-17
CLOCK	53.2542	2.12912	0.499961	3.05123e-06	5.85814e-05
CNOT2-DT	17.9977	2.48557	0.82386	0.000355846	0.00378907
CNTN2	19.1478	7.79553	2.7077	7.68166e-07	1.6669e-05
CNTRL	63.5334	1.68939	0.449293	3.58491e-05	0.000525246
COA5	11.9001	1.98416	0.99816	0.00602589	0.0383667
COCH	7.69907	2.95814	1.47118	0.00401571	0.0277006
COL17A1	13.1976	3.49626	1.15967	0.000220203	0.00253593
COL5A1-AS1	26.6849	3.66044	0.761089	2.57737e-07	6.33113e-06
COLGALT2	10.3583	2.49272	1.09912	0.0025817	0.0193122
COMMD5	5.81252	2.83448	1.90898	0.00745361	0.0452876
COPG2	254.497	3.43305	0.336421	2.75761e-25	7.6018e-23
COX20	565.002	2.30238	0.289652	2.50245e-16	2.00276e-14
CPM	56.0844	6.19974	0.91353	1.4312e-11	6.76052e-10
CRACR2B	20.1792	4.00323	0.95331	3.03712e-06	5.85628e-05
CRBN	121.778	1.71772	0.379241	1.28276e-06	2.64477e-05
CREB3	68.6704	1.15356	0.40603	0.00170956	0.0137708
CREBZF	38.0779	2.30459	0.598654	1.45442e-05	0.000241019
CRHR2	30.7137	2.60522	0.652796	6.31829e-06	0.000113097
CRLF3	126.377	1.97316	0.40174	1.74766e-07	4.50097e-06
CRNKL1	21.5481	2.56478	0.774808	0.000113132	0.00141758
CROCCP3	38.3885	2.41856	0.586446	6.06312e-06	0.000109268
CSNK1G2-AS1	14.1196	2.64381	0.972406	0.000591523	0.00573269
CTC-338M12.4	66.9681	1.79947	0.471872	2.59336e-05	0.000397986
CTHRC1	20.6523	2.30836	0.745698	0.000246144	0.00278851
CTSH	19.428	1.79685	0.758936	0.00290662	0.0213986
CTSZ	39.7351	1.42098	0.528623	0.00180446	0.0143951
CTU2	261.898	1.05054	0.283943	9.92213e-05	0.00127109
CUL7	43.9794	1.11242	0.480156	0.00784633	0.0472494
CYC1	24.5056	1.36626	0.645219	0.00840158	0.0497874
CYP2T1P	277.677	6.44828	0.481363	5.23164e-41	3.53992e-38
DARS2	168.768	2.39485	0.389843	1.11497e-10	4.85306e-09
DDX5	106.554	1.16617	0.385302	0.000996197	0.00867373
DENND11	107.099	4.51888	0.494029	1.40361e-20	1.95055e-18
DHODH	27.4512	3.14884	0.702616	8.77393e-07	1.89288e-05
DHRS12	102.997	5.62238	0.597274	3.67268e-21	5.81611e-19
DIPK1A	140.334	2.31884	0.357613	1.29638e-11	6.22515e-10
DIPK1B	434.042	2.94085	0.300431	1.09813e-23	2.27038e-21
DLEU2	28.4315	1.42765	0.609068	0.00438668	0.0297314
DMTF1	140.772	2.0203	0.393327	4.11023e-08	1.20919e-06
DNAJA4	13.8437	4.42451	1.23567	9.05844e-05	0.00117256
DNAJC19	31.333	5.29504	0.970178	2.62197e-08	8.031e-07
DNHD1	81.2669	2.07793	0.419718	1.11121e-07	2.98582e-06
DNM1L	100.99	1.20395	0.386499	0.000707802	0.00665424
DUSP28	42.8729	1.26849	0.500163	0.00336513	0.0241065
DYRK1A	43.9135	3.66164	0.607394	3.07022e-10	1.23522e-08
EGLN1	37.3402	1.29365	0.519366	0.00396429	0.0274988
EIF4A2	66.6356	2.26772	0.460937	1.58405e-07	4.09378e-06
EIF4A3	48.5278	1.1156	0.479775	0.00740984	0.0450584
ELK3	86.8719	1.54587	0.440613	0.000117742	0.00146793
EME2	35.229	4.10817	0.749128	3.04497e-09	1.07923e-07
ENO4	27.9976	2.62788	0.687127	1.45719e-05	0.000241019
EPB41L4A	70.9343	1.22145	0.410603	0.00105173	0.00909182
ERO1B	28.4496	1.50783	0.645895	0.00401501	0.0277006
ERP29	42.7495	2.43563	0.538415	7.37121e-07	1.61365e-05
ERP44	34.7319	1.99015	0.622163	0.000227454	0.00260052
ESRP2	49.6871	1.46458	0.487478	0.00067611	0.00644339
EVA1B	112.823	1.00578	0.381424	0.00367321	0.0257678
FAAP100	18.897	2.72114	0.814141	8.95303e-05	0.00116094
FABP3	42.399	1.62592	0.512598	0.000323016	0.00349524
FADS1	50.54	1.1504	0.471365	0.00526702	0.0345396
FAM107A	6.33374	3.56937	1.75816	0.00379899	0.0265501
FAM120B	13.7721	2.28569	0.942358	0.00177338	0.0141827
FAM13A	54.5858	1.57393	0.470789	0.000204848	0.00239353
FAM153A	6.07134	3.40316	1.87178	0.00543161	0.0352463
FAM161B	54.6025	2.62177	0.5097	2.88456e-08	8.7521e-07
FAM184B	273.185	1.30437	0.328667	2.34276e-05	0.000363274
FAM222A-AS1	18.9479	5.7639	1.41984	9.83559e-06	0.000169793
FAM72A	6.1464	3.01798	1.84939	0.00583225	0.0372933
FBXL14	18.5956	1.63893	0.757863	0.00622667	0.0393088
FBXL2	319.665	6.05301	0.451317	1.05164e-42	8.69707e-40
FBXO10	18.4211	2.83545	0.847649	0.000110588	0.00139274
FBXO11	51.0802	1.1004	0.478584	0.00832536	0.0494144
FBXO25	160.077	3.35826	0.434923	1.04157e-15	7.91059e-14
FBXO33	12.0684	3.12676	1.08319	0.000440411	0.00452135
FBXW7-AS1	88.2984	2.09425	0.413354	7.7468e-08	2.16765e-06
FCSK	12.7922	2.41935	1.00381	0.00150084	0.0123297
FEZ2	101.429	3.91754	0.486476	5.11733e-17	4.48097e-15
FGF22	15.0571	3.56685	1.01483	5.74324e-05	0.000797517
FHL2	32.3042	1.54992	0.568687	0.00153396	0.0125326
FKBP3	22.2104	1.87374	0.708125	0.00146333	0.0120883
FKBP9	47.7294	1.81457	0.491464	4.50443e-05	0.00064138
FLJ37453	77.0444	1.35821	0.40898	0.000260054	0.00290628
FLNB-AS1	1756.39	1.18069	0.252395	1.15487e-06	2.40776e-05
FMNL2	105.059	3.01728	0.434104	3.52799e-13	2.01991e-11
FNDC8	38.7497	1.18311	0.508695	0.00693899	0.0427895
FRMD4A	124.238	1.93799	0.37676	4.33245e-08	1.26955e-06
FRMD5	29.9392	1.94679	0.640744	0.00043437	0.00447786
FSCN2	7.77869	2.91462	1.48866	0.0043467	0.0295228
FSIP2	16.31	1.59805	0.788665	0.00810112	0.0483534
FTCD	17.2829	3.07199	0.898861	8.15063e-05	0.00107646
FXR1	35.52	1.94666	0.57005	0.000119222	0.00148142
FXR2	108.081	2.58245	0.421675	9.52306e-11	4.19409e-09
FZD2	146.875	1.15632	0.372266	0.000690497	0.00655532
GADD45A	58.3215	1.31194	0.441961	0.000925013	0.00818653
GALM	27.2016	4.40059	0.852396	7.272e-08	2.04247e-06
GALNT11	27.8535	1.79574	0.623619	0.000724423	0.00674828
GASAL1	5.16653	4.82766	2.81917	0.00145901	0.012066
GCFC2	102.042	1.32995	0.42297	0.00048048	0.00485239
GCHFR	17.2964	2.21267	0.807197	0.000868488	0.00782077
GCSAM	249.554	2.90991	0.35546	3.47705e-17	3.08091e-15
GDF11	96.503	1.1688	0.382189	0.000876579	0.00787018
GDNF-AS1	71.0386	3.01151	0.46986	1.20522e-11	5.86302e-10
GEMIN7	72.036	3.9837	0.535444	5.24068e-15	3.64545e-13
GGCX	3640.96	2.06729	0.245603	5.82725e-18	5.9414e-16
GJB7	12.0593	2.74686	1.13995	0.00115999	0.00988982
GLIS2-AS1	17.9877	3.37673	0.943341	2.74193e-05	0.000418201
GLRA1	10.2833	2.59578	1.17564	0.00317622	0.0229076
GLS	297.014	2.96212	0.363907	3.45975e-17	3.08091e-15
GLT8D1	158.687	2.07387	0.351524	5.75922e-10	2.24428e-08
GLUL	28.6779	1.76619	0.613242	0.000799678	0.0072674
GLYR1	26.8484	2.22452	0.647289	8.37015e-05	0.00110069
GNAT2	133.508	2.7165	0.407499	3.37321e-12	1.76809e-10
GNB4	33.6505	1.30894	0.563611	0.00614771	0.0388944
GNG3	43.9796	1.50467	0.503344	0.000647332	0.00618497
GPBAR1	5.52302	3.1723	1.87692	0.00706718	0.043484
GPLD1	14.0689	2.20482	0.894947	0.00176949	0.0141769
GPM6B	45.9693	1.59713	0.491795	0.000259958	0.00290628
GREB1L	21.7482	3.93349	0.926323	3.20587e-06	6.05617e-05
GRIN3A	44.4464	3.7456	0.616749	1.83549e-10	7.8066e-09
GRPEL2-AS1	102.467	1.48241	0.375763	2.0648e-05	0.000329086
GS1-124K5.11	7.09103	2.7409	1.51373	0.00608234	0.03866
GSDME	23.6609	3.00833	0.75054	6.82772e-06	0.000121576
GSN	59.1407	2.14263	0.50331	2.43512e-06	4.79487e-05
GTF3C3	55.5173	2.53746	0.539383	3.15878e-07	7.63338e-06
GTPBP2	59.5565	2.73927	0.490984	3.40888e-09	1.19681e-07
GUF1	37.0725	1.63097	0.546527	0.000628405	0.00602734
GYS1	20.1537	2.06536	0.764695	0.000914675	0.00813372
GZF1	33.5762	1.31331	0.557852	0.0054797	0.0354656
HACD4	45.9266	3.34513	0.611394	6.79148e-09	2.25665e-07
HCFC1R1	230.58	2.08884	0.329174	2.9488e-11	1.35481e-09
HCFC2	19.7213	2.52761	0.775597	0.000134856	0.00163741
HDAC2-AS2	14.1414	4.30399	1.22135	7.2822e-05	0.000983691
HERC5	5.71485	5.10544	2.82068	0.001046	0.00905274
HEXIM2	44.7712	1.61844	0.534278	0.000462498	0.00470269
HIGD1B	46.3171	2.32872	0.528832	1.20829e-06	2.51209e-05
HMGCR	18.2119	1.66464	0.761614	0.00516323	0.0340691
HNRNPH1	67.4035	1.50369	0.474725	0.000432299	0.00446889
HNRNPH3	75.2465	1.14823	0.409221	0.00194269	0.0152848
HOMER3	43.0395	1.61391	0.531741	0.000476295	0.00482322
HORMAD2-AS1	88.8076	1.29981	0.384751	0.000230788	0.00263347
HOXA-AS3	218.063	1.72572	0.308357	4.46552e-09	1.56042e-07
HOXA10-AS	1149.36	1.93111	0.270645	1.70109e-13	1.00486e-11
HOXA11-AS	57.1265	1.72408	0.45778	3.2066e-05	0.000480215
HOXA2	7.66111	4.03186	1.65141	0.00155956	0.0127139
HOXB-AS3	328.722	1.81799	0.292477	9.77741e-11	4.28078e-09
HOXC-AS1	30.501	1.99084	0.608551	0.000162921	0.00193709
HOXC-AS2	35.8234	3.13792	0.630663	7.83221e-08	2.18334e-06
HSF1	123.924	3.82171	0.420917	8.61504e-21	1.25729e-18
HSF2	12.4167	2.08599	0.980321	0.00416234	0.0284899
HSPA1B	14.0815	2.22914	0.928833	0.00179959	0.0143716
HSPA1L	11.8458	3.09413	1.08846	0.000504245	0.00504448
HSPA2	11.5942	1.90399	0.989178	0.00716658	0.0438658
HSPA4L	17.2094	1.82025	0.778337	0.00310418	0.0224751
HYLS1	29.2789	2.57639	0.682895	2.64811e-05	0.000405553
IAH1	556.847	1.64436	0.26959	2.43912e-10	9.92042e-09
ICA1	7.30733	3.89904	1.7202	0.00224904	0.0172751
IDNK	31.5806	2.71446	0.65028	3.06169e-06	5.85814e-05
IER2	45.2034	2.62386	0.532254	9.7305e-08	2.64322e-06
IER3-AS1	1646.08	2.59637	0.261108	2.98546e-24	6.94398e-22
IER5L	27.6654	2.58731	0.755157	4.91411e-05	0.000694036
IFFO2	29.2402	5.67136	1.1044	2.18242e-07	5.48775e-06
IFT122	12.443	2.50838	1.00697	0.00133454	0.0111606
IGDCC3	4.74126	4.57868	2.86686	0.00209279	0.0162426
IGSF6	29.7231	2.28017	0.684143	0.000132789	0.00161495
IL16	121.736	1.98204	0.370257	1.33742e-08	4.25401e-07
IL7	28.5649	2.93141	0.678032	1.71288e-06	3.44566e-05
ILVBL	38.9628	2.65156	0.629363	2.01668e-06	3.98147e-05
IMMT	34.0667	1.39694	0.590562	0.00479669	0.0319622
ING1	48.1904	3.07807	0.541407	1.7957e-09	6.48806e-08
INTS10	162.568	1.1726	0.366352	0.000528849	0.0052553
INTS8	467.595	1.13872	0.304453	7.55624e-05	0.00101335
INVS	87.7546	2.36094	0.410863	1.28941e-09	4.84703e-08
IRF1-AS1	9.1622	3.61785	1.36001	0.00122846	0.0103785
IRF3	42.6336	2.20868	0.533849	4.50752e-06	8.34564e-05
IRF5	17.9634	4.26834	1.04293	7.48973e-06	0.000132414
IRF7	30.6506	3.86467	0.771588	3.9975e-08	1.1854e-06
IRX5	12.0883	2.1475	1.03062	0.00412695	0.0282844
ITGA9-AS1	7.12455	3.8612	1.70174	0.00228713	0.0174825
ITIH2	21.988	4.25937	0.935042	9.49889e-07	2.0258e-05
ITSN1	23.9014	1.44002	0.655453	0.0071882	0.0439313
JAM2	12.8032	4.87267	1.49814	0.000121054	0.00150167
JAZF1	136.659	4.19254	0.436766	8.9345e-23	1.66249e-20
JMJD1C-AS1	22.8525	1.44544	0.664849	0.00652815	0.0407968
JSRP1	47.6868	9.42436	2.82797	1.67382e-09	6.10698e-08
JUNB	32.2395	4.42858	0.847702	1.50602e-08	4.7249e-07
KAT5	503.549	2.91918	0.29392	2.29067e-24	5.49982e-22
KATNAL2	28.8715	1.91453	0.619439	0.000348335	0.00372509
KCNAB1	81.594	1.35886	0.446291	0.000723548	0.00674828
KCNIP2	4.90413	4.6576	2.89377	0.00201094	0.0157221
KCNK7	13.9314	2.4401	0.96642	0.00143302	0.0118907
KCNQ1	5.4606	5.0208	2.78022	0.00106586	0.00918198
KCNS1	36.293	3.20786	0.621296	3.45103e-08	1.03573e-06
KDM1B	45.4858	2.72685	1.33177	0.00203625	0.0158625
KDM5B	8.94411	2.24172	1.22988	0.00777814	0.0468767
KIAA1614	125.959	2.08428	0.362081	1.49905e-09	5.57873e-08
KLHL21	32.3055	3.18666	0.668038	2.26404e-07	5.63586e-06
KLHL8	8.9287	2.44939	1.22496	0.00462903	0.0310395
KMT2E	188.344	2.28153	0.361279	3.33733e-11	1.48741e-09
KMT2E-AS1	23.1923	4.34586	0.919377	4.41533e-07	1.0302e-05
LAGE3	11.0931	3.82071	1.29941	0.000419309	0.00435397
LAT2	33.2685	1.22747	0.542467	0.00765819	0.0462287
LDHAL6B	11.4142	2.45371	1.0368	0.00210276	0.0162778
LDHD	12.5118	4.0619	1.27193	0.000198786	0.00233002
LDLRAD4	19.1351	4.11104	0.966437	4.82065e-06	8.90326e-05
LEAP2	15.9592	5.46694	1.44825	2.89217e-05	0.00043842
LETM2	93.9039	1.40699	0.414519	0.000209127	0.00243208
LGR5	7.74159	2.45993	1.37323	0.00672577	0.0417862
LILRA6	14.9947	7.3333	2.68971	3.69905e-06	6.93501e-05
LILRB3	33.0455	2.97685	0.65555	4.88001e-07	1.1176e-05
LILRB5	5.88857	3.37023	1.83726	0.00544997	0.0353346
LINC002481	7.59869	5.89028	2.69552	0.000195368	0.00229358
LINC00515	7.11093	2.75323	1.5005	0.00584578	0.0373477
LINC00933	22.7244	2.31839	0.725183	0.000211269	0.00245316
LINC01018	23.1897	8.14604	2.72921	2.25522e-07	5.63274e-06
LINC01298	9.93041	4.57914	1.5509	0.000416128	0.00433354
LINC01389	10.8687	3.0549	1.15657	0.00105928	0.00913587
LINC01504	13.7723	4.41625	1.22637	8.58401e-05	0.00112484
LINC01530	28.3568	3.10407	0.743913	1.9831e-06	3.92559e-05
LINC01763	8.72338	6.20813	2.68322	9.24479e-05	0.00118841
LINC02065	17.587	4.72371	1.17258	1.28746e-05	0.000217291
LINC02259	18.4555	4.18474	1.05777	8.32299e-06	0.000145418
LINC02709	31.9248	8.72843	2.77484	2.85446e-08	8.70729e-07
LMLN2	39.6213	2.14301	0.60671	4.37097e-05	0.000625637
LOC100129484	24.9918	2.58853	0.718227	3.17606e-05	0.000477564
LOC100287808	18.9005	1.56433	0.72425	0.00649523	0.0406936
LOC100287944	54.4635	1.31394	0.451755	0.00115697	0.0098754
LOC100288866	21.5908	5.97737	1.39968	4.19506e-06	7.78649e-05
LOC100289361	15.9031	5.30126	1.44968	3.20194e-05	0.000480215
LOC100506142	19.6234	1.84085	0.754417	0.00218343	0.0168058
LOC100507071	62.2328	2.69832	0.494229	4.95198e-09	1.69851e-07
LOC100507283	16.5932	1.93416	0.887304	0.00333331	0.0239246
LOC100507346	48.193	1.23299	0.486792	0.00351178	0.0249149
LOC101241902	22.3235	2.31344	0.743028	0.00025671	0.00288189
LOC101927164	116.389	1.1051	0.360032	0.000876305	0.00787018
LOC101927179	83.8208	1.01024	0.386632	0.00398038	0.0275654
LOC101927377	12.216	3.29407	1.10263	0.000400555	0.00419315
LOC101927730	44.7079	1.44621	0.499149	0.000924836	0.00818653
LOC101928063	121.217	1.11869	0.343909	0.000461732	0.00470133
LOC101929340	41.4775	3.29124	0.618838	8.92093e-09	2.88689e-07
LOC105369332	570.185	2.25486	0.276851	5.23289e-17	4.52888e-15
LOC105369632	56.7441	1.0996	0.461164	0.00644225	0.0404639
LOC105371814	33.0273	2.75473	0.66643	2.76323e-06	5.3699e-05
LOC105371925	378.999	1.13241	0.298843	6.04951e-05	0.000832282
LOC105373064	60.5969	2.56069	0.516269	8.0498e-08	2.23562e-06
LOC105375690	7.20688	3.07074	1.48541	0.00460809	0.030927
LOC105379393	56.5726	1.68643	0.490167	0.000104024	0.001319
LOC107984036	17.9397	2.2095	0.78713	0.00066918	0.00638552
LOC112268124	216.496	1.13753	0.315633	0.000123086	0.00151928
LOC284454	9.26714	2.7053	1.21415	0.00303839	0.0221063
LOC285819	12.9035	2.4372	1.00051	0.00138995	0.011585
LOC642648	81.7035	7.23408	1.0275	4.18643e-12	2.14894e-10
LOC648987	77.2857	1.94044	0.421385	7.23217e-07	1.58788e-05
LONP1	115.456	1.27338	0.361922	0.000140508	0.00169497
LPL	12.4918	2.75823	1.04269	0.000786455	0.00720036
LRFN4	29.7182	1.88591	0.623644	0.000365082	0.00387633
LRIG1	93.8437	2.21182	0.432445	4.09756e-08	1.20919e-06
LRRC41	64.9054	1.01543	0.423287	0.00735509	0.0448353
LRRC7	20.6641	2.33608	0.756419	0.000292568	0.00320704
LRRN4	24.8545	8.26991	2.75629	2.02842e-07	5.11779e-06
LYPLA2	7.6701	2.45812	1.34757	0.00642434	0.0403855
MACROD1	57.3934	1.86434	0.502456	3.05874e-05	0.000460854
MAFA-AS1	7.41592	5.82563	2.69445	0.000220203	0.00253593
MAFF	51.2475	1.17572	0.505063	0.00650482	0.0407194
MAGI3	50.1865	3.45691	0.581059	3.74068e-10	1.48887e-08
MAP3K13	81.1393	2.13949	0.421505	5.36041e-08	1.54642e-06
MAPT	5.92838	3.38634	1.80918	0.00513684	0.0339539
MARCHF1	168.457	1.7612	0.351319	1.15805e-07	3.08939e-06
MARCHF3	59.351	2.36902	0.508524	4.75306e-07	1.09526e-05
MASP2	174.952	3.12336	0.420165	1.28921e-14	8.44161e-13
MCC	97.3698	3.26052	0.427746	3.44434e-15	2.44155e-13
MCRIP2	15.2091	2.9091	0.946955	0.000295903	0.00323883
MCTP1	27.4647	2.91616	0.682535	2.4511e-06	4.81361e-05
MED17	12.1914	2.25111	0.98436	0.00257158	0.0192558
MED30	16.123	3.02345	0.961226	0.000231044	0.00263347
MEIOC	84.2234	2.59796	0.456243	1.64352e-09	6.02596e-08
METTL21A	15.4389	2.85448	0.930079	0.0002665	0.0029694
METTL23	36.7782	4.63946	0.775585	8.40408e-10	3.20777e-08
MFN1	44.2069	1.6276	0.5158	0.000371627	0.0039402
MFSD11	2550.04	1.08487	0.264129	1.7592e-05	0.000283414
MGC16275	45.1941	2.15616	0.540124	7.69249e-06	0.000135676
MGRN1	10.1846	2.76808	1.14972	0.00169645	0.0136949
MIER1	43.3197	2.42922	0.567141	3.13189e-06	5.96036e-05
MILR1	14.5721	5.29385	1.49061	6.11005e-05	0.000839061
MIR1279	35.8125	2.91414	0.623602	3.38937e-07	8.11161e-06
MIR3191	6.42242	5.40972	2.74649	0.000547886	0.00540838
MIR4257	26.8161	6.23493	1.39504	1.24689e-06	2.57795e-05
MIR548AA1	28.2891	4.28654	0.89329	1.84496e-07	4.70275e-06
MIR600HG	116.527	6.92043	0.780334	2.00995e-18	2.20001e-16
MIR6720	78.8954	1.3461	0.442506	0.00063868	0.00611801
MKNK2	10.0263	2.84939	1.19684	0.00203743	0.0158625
MLANA	34.1789	1.5919	0.554945	0.00091861	0.00815896
MLH3	10.989	2.36646	1.05939	0.00298052	0.0217491
MMS19	60.7991	1.41943	0.457783	0.000571348	0.0055881
MPHOSPH8	868.291	4.01826	0.324343	2.3103e-36	1.0115e-33
MPIG6B	12.3462	4.78105	1.50901	0.000155877	0.00186526
MPND	27.444	3.75139	0.778183	1.41742e-07	3.68877e-06
MPP5	258.497	1.44219	0.354901	1.38315e-05	0.000232388
MROH1	111.839	3.76569	0.458679	6.94818e-18	6.89538e-16
MRPL39	14.0743	1.85766	0.941014	0.00707925	0.0435102
MRPS14	40.7013	3.46116	0.690538	4.50772e-08	1.31572e-06
MSH6	228.192	2.09976	0.392427	1.51085e-08	4.7249e-07
MTO1	17.8575	3.57793	0.97213	2.98336e-05	0.000450408
MUC3A	11.0089	3.47069	1.21514	0.000616736	0.00594607
MXI1	14.906	3.55546	1.02133	6.4858e-05	0.000885757
MYH7B	60.8975	1.37037	0.431599	0.000452538	0.00461843
MYLK3	13.4383	3.05218	1.0037	0.000280085	0.00310219
MYRF	21.2006	2.3435	0.77019	0.000284445	0.00314472
NAALAD2	30.4289	3.04619	0.664678	5.08177e-07	1.16023e-05
NAT8L	9.0599	2.49389	1.19938	0.00388264	0.0270332
NAXE	14.2317	1.71195	0.843829	0.00712612	0.0437622
RL1	147.54	11.3141	3.00624	5.25788e-13	2.94244e-11
UL16	425.019	13.0447	3.16457	7.8866e-17	6.67045e-15
UL17	1072.91	11.0704	1.00317	9.96339e-27	3.0899e-24
UL18	189.328	11.7308	3.04063	5.85913e-14	3.63413e-12
UL19	1630.29	10.0109	0.596483	6.8433e-62	5.09347e-58
UL20	1133.68	12.029	1.34501	2.38214e-20	3.11058e-18
UL21	1103.01	10.6013	0.845524	2.3222e-34	9.09692e-32
UL22	655.544	10.3452	1.00538	1.72206e-23	3.46413e-21
UL23	1689.36	10.7851	0.75026	1.70023e-46	2.10913e-43
UL24	15144	15.8398	1.35807	5.88205e-34	2.18901e-31
UL8	580.851	11.0403	1.33072	1.17959e-17	1.11136e-15
UL25	405.775	12.9682	3.15699	1.26234e-16	1.04396e-14
UL26	130.802	8.77609	1.32454	6.80026e-12	3.35194e-10
UL1	368.603	12.7312	3.22721	7.87374e-14	4.80362e-12
UL27	1063.94	11.0787	1.00246	1.61438e-26	4.62146e-24
UL28	410.391	9.67674	1.00788	1.91826e-20	2.59593e-18
UL29	1596.47	10.4217	0.682233	6.19797e-52	9.56171e-49
UL30	5922.15	17.1875	3.49	6.10461e-28	1.9755e-25
UL31	2872.44	16.0807	3.43039	1.22759e-24	3.15067e-22
UL32	2383.6	13.1265	1.34185	4.16228e-24	9.38784e-22
UL9	4883.63	13.3044	1.0134	8.4271e-37	3.92018e-34
UL33	988.525	11.826	1.33317	5.43917e-20	6.86166e-18
UL34	106.851	10.7867	2.95178	4.86065e-12	2.47793e-10
UL35	39.6113	9.09735	2.80146	6.38431e-09	2.15015e-07
UL36	1696.74	10.5254	0.682454	2.47696e-52	6.14535e-49
UL2	274.045	9.92189	1.32618	1.29295e-14	8.44161e-13
UL37	1408.83	12.3303	1.33752	1.3221e-21	2.28847e-19
UL38	761.963	13.9782	3.2465	4.42822e-19	5.07065e-17
UL39	884.992	14.2158	3.2668	1.15116e-19	1.4046e-17
UL40	159.391	11.4434	3.00877	2.27782e-13	1.31425e-11
UL41	2632.39	13.2718	1.34903	2.16109e-24	5.36167e-22
UL10	1084.21	14.5408	3.29978	1.9866e-20	2.6404e-18
UL42	488.72	10.7621	1.32913	5.7247e-17	4.89758e-15
UL43	224.321	12.0091	3.06836	1.65611e-14	1.07186e-12
UL44	243.411	8.89791	1.00247	1.15655e-17	1.10361e-15
UL45	39.8881	6.97787	1.35045	6.29168e-08	1.79421e-06
UL46	246.481	9.76203	1.32374	3.09947e-14	1.95503e-12
UL3	219.794	11.9721	3.06249	2.04888e-14	1.31464e-12
UL47	289.132	12.4215	3.10731	2.14102e-15	1.56232e-13
UL48	484.68	13.2505	3.17738	2.50776e-17	2.29783e-15
UL49	457.622	10.6645	1.32783	1.03228e-16	8.6329e-15
UL49A	6660.12	17.3973	3.53818	1.65733e-28	5.60706e-26
UL11	6.31113	5.38102	2.74257	0.000568702	0.00556954
UL50	1150.46	12.0519	1.33904	1.41515e-20	1.95055e-18
UL51	396.322	12.9376	3.15851	1.37345e-16	1.12336e-14
UL52	12638.2	14.6927	1.01767	2.6652e-44	2.83387e-41
UL53	1561.72	15.0451	3.41401	1.0992e-18	1.22109e-16
UL54	1140.41	14.6214	3.3063	1.17006e-20	1.67475e-18
UL55	458.523	13.091	3.25081	1.12051e-14	7.51346e-13
UL4	83.1368	10.3675	2.91021	3.10878e-11	1.41955e-09
UL56	120.967	10.9959	2.97231	1.90738e-12	1.02874e-10
RS1	38.2359	9.04522	2.7974	7.90702e-09	2.5926e-07
UL12	225.456	9.60201	1.32348	6.53655e-14	4.02079e-12
US1	2427.81	12.2789	1.00845	8.32406e-32	2.95029e-29
US2	326.985	10.1615	1.3267	2.45329e-15	1.75576e-13
US3	7784.78	13.9839	1.00944	8.19233e-41	4.69043e-38
US4	1411.94	12.1718	1.25866	1.3857e-21	2.34404e-19
US5	653.268	13.7266	3.2233	2.3825e-18	2.4976e-16
US6	1293.07	12.2045	1.33819	3.42095e-21	5.53525e-19
US7	593.204	13.5794	3.21367	4.56468e-18	4.71873e-16
UL5	2060.05	11.4929	0.84973	3.74027e-40	1.98849e-37
US8	1276.57	12.2062	1.33725	4.00441e-21	6.20933e-19
US8A	254.162	9.78234	1.32448	2.2986e-14	1.46226e-12
UL13	374.727	10.3637	1.32827	7.36227e-16	5.76815e-14
US9	244.806	8.91433	1.00544	1.14128e-17	1.10319e-15
US10	391.221	9.05725	0.858551	3.09876e-25	8.23717e-23
US11	27.2514	8.43175	2.75091	8.28268e-08	2.29175e-06
US12	827.288	9.74307	0.749688	8.64844e-38	4.29136e-35
RS1	52.1503	9.55894	2.84915	1.25732e-09	4.77463e-08
UL6	2247.33	13.0387	1.34212	8.84119e-24	1.88014e-21
UL7	207.294	9.50364	1.32865	1.69039e-13	1.00486e-11
UL14	293.504	12.4375	3.09857	1.75251e-15	1.3044e-13
UL15	2352.91	13.1063	1.34381	5.72888e-24	1.25412e-21
NCBP2	151.553	3.84769	0.411831	2.27686e-21	3.76593e-19
NCOA4	148.397	1.58453	0.339458	7.47801e-07	1.63222e-05
NCOR1	99.7786	2.26652	0.408755	4.63361e-09	1.60409e-07
NDRG4	22.48	2.73513	0.841938	8.2396e-05	0.00108544
NDUFAF3	17.9152	2.12437	0.794764	0.000971968	0.00854115
NDUFB2	13.0474	1.98126	0.995375	0.00600992	0.0382978
NEK4	27.1322	1.66475	0.685198	0.00241859	0.0183502
NEK6	17.5307	2.22393	0.841454	0.00112718	0.0096432
NEK8	18.2338	2.73535	0.835202	0.000127332	0.00155621
NFAT5	76.065	3.26389	0.481351	1.0496e-12	5.78681e-11
NFE2L2	30.8738	1.82288	0.591402	0.000397463	0.00416678
NFE2L3	758	4.58403	0.305726	6.42329e-52	9.56171e-49
NFYB	18.793	3.22017	0.894951	4.16664e-05	0.000599852
NIF3L1	25.6759	3.15528	0.727896	1.63297e-06	3.30277e-05
NIM1K	7.86109	5.93124	2.69754	0.000178799	0.0021057
NIT2	191.739	3.08733	0.363759	2.27093e-18	2.41809e-16
NME6	18.0918	2.37362	0.81944	0.000545934	0.00539626
NNAT	75.8402	1.59366	0.443668	6.73635e-05	0.000914939
NOCT	55.298	4.28829	0.65032	1.13574e-11	5.56138e-10
NRADDP	8.98849	4.37901	1.58791	0.000707349	0.00665424
NRDC	82.288	1.33149	0.403298	0.000323085	0.00349524
NRG4	182.71	2.98853	0.365939	2.53153e-17	2.29783e-15
NSD3	100.663	1.37523	0.439691	0.000539068	0.00534259
NSUN5P1	40.2237	1.35184	0.516122	0.00249053	0.0187621
NSUN5P2	51.7428	1.27282	0.466686	0.00216135	0.0166877
NTN1	16.2669	4.20718	1.07931	2.23987e-05	0.000350976
NUDT15	68.1208	1.81657	0.461777	1.4971e-05	0.000246243
NUDT16L1	10.7148	2.30851	1.05669	0.00341488	0.0243835
NUMA1	279.12	1.6813	0.313114	1.61507e-08	5.00872e-07
NUP50-DT	13.1171	3.14062	1.06868	0.00029924	0.00327054
NUTM2A	10.7212	4.73309	1.53671	0.00028583	0.00315176
NUTM2G	43.1143	2.64211	0.577269	6.88077e-07	1.5152e-05
NXF1	19.7131	1.78565	0.731569	0.00266056	0.0198224
OARD1	200.994	1.88496	0.341389	6.64551e-09	2.22804e-07
ODF3B	14.1532	4.30681	1.23728	8.15694e-05	0.00107646
P2RX2	8.95317	2.62828	1.2316	0.0037988	0.0265501
PAPSS2	58.0597	2.19875	0.464457	3.27224e-07	7.88198e-06
PARD6G	49.8454	1.60497	0.498993	0.000261512	0.0029182
PART1	14.8435	3.91557	1.09556	4.99787e-05	0.000704529
PAX6	48.0521	1.48344	0.475914	0.000466298	0.00473487
PAXBP1-AS1	129.132	1.8225	0.386849	4.72941e-07	1.0932e-05
PBLD	114.019	2.48531	0.378715	5.91016e-12	2.9523e-10
PBRM1	90.7446	1.926	0.39904	2.48008e-07	6.11233e-06
PC	8.29805	2.65837	1.30403	0.00398324	0.0275654
PCBD1	9.78102	3.22918	1.40456	0.00153077	0.0125203
PCDH12	23.0299	1.75137	0.760705	0.00294939	0.0216492
PCDHB18P	9.30246	4.44936	1.57402	0.00058885	0.00572169
PCYOX1	26.7163	1.90395	0.69075	0.000985724	0.00862492
PDCD2	15.9754	2.31808	0.84516	0.000794241	0.00725412
PDE12	96.9165	1.95123	0.419034	6.15258e-07	1.37283e-05
PDE6C	17.2666	2.97757	0.871253	7.03905e-05	0.000954311
PDE8B	77.4601	1.75238	0.447125	1.7313e-05	0.000279524
PDSS1	26.7681	3.66816	0.78257	4.54688e-07	1.05758e-05
PDZD2	72.785	3.14681	0.490898	1.43512e-11	6.76052e-10
PDZK1	44.3885	3.91261	0.655972	2.41291e-10	9.86773e-09
PDZK1P1	27.7743	3.84383	0.785049	1.28312e-07	3.37017e-06
PEAK3	51.1956	6.0056	0.915231	3.30694e-11	1.48275e-09
PEX5L	93.1432	3.00275	0.439141	8.16212e-13	4.53363e-11
PEX6	37.5937	2.10468	0.57078	2.95636e-05	0.00044724
PFDN6	10.6388	3.24061	1.19882	0.000746354	0.00690076
PFKFB3	15.1438	2.58471	0.920794	0.000482664	0.00486125
PFKP	59.1914	1.8017	0.480543	3.56642e-05	0.000523568
PHYKPL	398.455	5.2989	0.391418	1.01593e-43	9.45199e-41
PI15	9.42096	2.40972	1.17636	0.00479557	0.0319622
PIAS3	42.9228	1.51966	0.50114	0.000590152	0.00572686
PKD1L3	110.662	3.77551	0.438472	5.64809e-19	6.3695e-17
PKN2-AS1	5.66328	5.12825	2.76394	0.000887383	0.007948
PLCE1	381.897	2.79127	0.311546	3.48609e-20	4.47362e-18
PLEKHG1	17.5569	2.04963	0.787098	0.0013445	0.0112313
PLPP5	160.907	2.4169	0.368447	6.3675e-12	3.15955e-10
PLPPR3	348.989	7.38254	0.552453	6.41794e-41	3.98073e-38
PLXNC1	63.3142	1.43205	0.51955	0.00149652	0.0123078
PMM2	52.9824	1.51326	0.522096	0.000912709	0.00813372
PNPLA2	14.0282	2.6285	0.972754	0.000623093	0.00599959
PNRC2	264.448	5.25741	0.739694	1.17875e-13	7.13291e-12
PODXL	72.9445	1.97773	0.471739	4.89173e-06	8.98991e-05
POLR2A	119.046	2.4016	0.380992	3.21665e-11	1.451e-09
POLR3F	15.0135	2.19017	0.870932	0.00159288	0.0129572
POMT1	9.50507	2.58658	1.18405	0.00296089	0.0216908
POU5F1P3	13.6889	1.82429	0.916912	0.00714606	0.0438449
PPOX	11.1266	4.8039	1.52915	0.000236925	0.00269226
PPP1R15A	34.6758	1.41598	0.588747	0.00454463	0.0305838
PPP1R17	6.2577	3.06072	1.8409	0.00549534	0.0355359
PPP1R35	34.0658	1.38156	0.540673	0.00297307	0.0217491
PPP1R3B	10.6786	3.23999	1.19254	0.000717383	0.00670789
PPP2R2D	27.7099	2.82881	0.674102	3.56461e-06	6.7168e-05
PPP2R3A	30.4097	1.85372	0.658871	0.000927422	0.0081981
PPP3R1	77.0671	2.39384	0.43211	4.79304e-09	1.6516e-07
PPWD1	45.113	2.69391	0.536518	7.17144e-08	2.02186e-06
PROCA1	20.4236	7.90815	2.71529	5.27814e-07	1.19408e-05
PRORSD1P	36.7857	2.10583	0.658221	0.000161556	0.00192394
PRPH2	5.39182	3.12897	1.89368	0.0075801	0.0458689
PRR3	45.1746	1.3281	0.519045	0.00279637	0.0206687
PSCA	55.2894	1.24357	0.452793	0.00192569	0.0151832
PSMD6	92.3177	2.39209	0.437502	6.68837e-09	2.23236e-07
PSTK	11.4161	4.59872	1.56137	0.00028477	0.00314472
PTPN14	37.1005	1.27204	0.528164	0.00521219	0.0342406
PVRIG	75.7909	1.08897	0.404164	0.00278835	0.0206299
PXK	35.528	1.35039	0.546623	0.00401184	0.0277006
PYCARD	202.792	11.8447	3.0536	3.78708e-14	2.36868e-12
RAB23	227.921	1.74644	0.318134	8.55979e-09	2.79432e-07
RAB24	23.2402	3.046	0.756378	7.33193e-06	0.000129932
RAB26	43.2133	4.44825	0.729763	2.548e-10	1.03069e-08
RAD52	36.949	2.9791	0.628357	3.10515e-07	7.55283e-06
RAD9B	125.204	1.24656	0.339854	8.61183e-05	0.0011265
RAPH1	36.0502	2.02456	0.595021	0.000111531	0.00140224
RASD1	25.5838	5.46289	1.11321	6.16051e-07	1.37283e-05
RASGEF1A	12.2847	3.69172	1.15165	0.000226931	0.00259854
RBFOX3	23.5841	5.24087	1.12119	1.03377e-06	2.18589e-05
RBM15B	101.733	1.7595	0.400588	2.51728e-06	4.93056e-05
RBM4	67.6933	1.05826	0.419573	0.00510787	0.033884
RBM4B	29.1738	2.39246	0.668876	4.18048e-05	0.000600681
RBPMS	44.9677	1.2772	0.510412	0.0040227	0.0277231
RDH10-AS1	47.9627	5.29509	0.791654	1.36418e-11	6.5087e-10
RDH13	40.5527	2.24397	0.544895	6.30044e-06	0.000113097
RELT	12.1372	3.50087	1.15182	0.000279465	0.00309993
REV1	312.805	1.92072	0.316011	2.37517e-10	9.80195e-09
REXO5	14.6814	2.33406	0.933176	0.0013276	0.0111151
RFC4	55.2007	2.45792	0.494162	9.65081e-08	2.63117e-06
RFTN2	134.173	4.22452	0.458752	4.17705e-21	6.34485e-19
RGMA	94.1103	6.23831	0.730326	5.93311e-18	5.96759e-16
RGS20	22.3968	2.4906	0.741647	0.000111827	0.00140358
RHOBTB1	5.57189	5.06795	2.77442	0.000984472	0.00862492
RHOBTB2	226.846	1.63032	0.316194	5.57938e-08	1.60337e-06
RIBC1	6.69023	2.8826	1.53506	0.00666794	0.0414616
RILPL1	46.2676	1.23369	0.492923	0.00390203	0.0271175
RMDN1	55.0236	3.38952	0.559806	1.50493e-10	6.47466e-09
RNF103-CHMP3	33.0158	4.0731	0.747383	5.33389e-09	1.81279e-07
RNF139-AS1	22.1036	2.93772	0.78456	1.63868e-05	0.000266303
RNF141	24.7644	1.49552	0.62837	0.00402933	0.0277431
RNF151	6.3627	5.44842	2.73252	0.000502443	0.00504
RNF213	60.4069	1.09465	0.441638	0.00538864	0.0350591
RNF24	302.325	2.32796	0.311875	1.17506e-14	7.80887e-13
RNFT1	14.2843	3.04405	0.987926	0.000202629	0.00237134
ROMO1	6.46765	2.79564	1.56684	0.00791209	0.0475628
RPP38	180.581	2.62705	0.343543	1.969e-15	1.45101e-13
RPS2P32	51.8408	6.53022	1.048	5.15625e-10	2.01989e-08
RPS6KL1	69.7237	10.0744	2.88592	1.13475e-10	4.91043e-09
RRN3P3	205.778	3.23709	0.348722	9.0025e-22	1.59537e-19
RUFY1	171.687	4.81787	0.461858	1.1e-26	3.27491e-24
RUNDC3B	11.6523	6.81228	2.70005	2.183e-05	0.000344238
RXRB	48.9171	1.54276	0.481741	0.000308048	0.00335695
S100P	5.77728	3.30017	1.87392	0.00614801	0.0388944
SAFB2	30.2639	1.77708	0.620741	0.00070807	0.00665424
SAP30L-AS1	153.873	1.2793	0.359107	0.000127226	0.00155621
SCAF4	19.5682	1.62831	0.716126	0.00459319	0.0308827
SCAND1	44.7243	1.79087	0.533902	0.000127064	0.00155621
SCRG1	17.5761	5.47384	1.45326	2.04387e-05	0.000326449
SDAD1P1	10.314	3.58543	1.40281	0.00105872	0.00913587
SEC22C	68.5689	1.14377	0.411992	0.00205466	0.01598
SEMA3F-AS1	1146.97	1.74691	0.266609	1.23458e-11	5.96689e-10
SENP8	28.4304	6.43714	1.37379	6.71766e-07	1.48808e-05
SERPINA10	8.9088	2.41719	1.2552	0.00535212	0.0349001
SERPINB1	13.4058	2.88718	1.04384	0.000731716	0.00679073
SERPINB9	7.20688	3.07074	1.48541	0.00460809	0.030927
SERPINF1	76.238	1.07787	0.419081	0.00421733	0.0287978
SERTAD1	12.0014	2.24983	1.03175	0.00283763	0.0209321
SETD9	145.957	2.10665	0.358335	6.82636e-10	2.64628e-08
SGSM3	60.2133	2.19576	0.483866	1.05918e-06	2.23323e-05
SH3BP5	163.227	1.20736	0.357876	0.000276375	0.00307024
SH3D19	32.3922	2.57028	0.643244	8.15628e-06	0.000142841
SHANK2	12.1625	2.05455	0.956739	0.00408563	0.0280529
SHISA9	5.57189	5.06795	2.77442	0.000984472	0.00862492
SIGLEC15	17.4287	4.82191	1.17366	1.4987e-05	0.000246243
SIK2	214.704	3.43629	0.356824	3.19008e-23	6.24835e-21
SIN3A	19.9428	1.46695	0.695137	0.00806407	0.0481709
SIRT5	46.6547	2.53484	0.552242	5.26765e-07	1.19408e-05
SLC11A1	54.8963	5.35067	0.768362	4.6461e-13	2.61977e-11
SLC16A1	25.3455	2.08708	0.660386	0.000252503	0.00284323
SLC18A2	469.332	1.716	0.305803	4.54154e-09	1.57956e-07
SLC1A2	10.1937	3.12417	1.24592	0.00122652	0.0103739
SLC23A1	23.4473	2.66656	0.736497	3.23169e-05	0.000482034
SLC25A15	4.83265	4.65291	2.85217	0.00189931	0.015007
SLC25A29	26.5773	5.52958	1.10537	4.0951e-07	9.58486e-06
SLC25A32	73.7584	1.66672	0.430886	2.15774e-05	0.000340977
SLC25A45	27.074	5.56147	1.10292	3.43292e-07	8.18951e-06
SLC26A3	8.44922	6.12846	2.68002	0.000108113	0.00136852
SLC31A2	75.9984	2.25238	0.452078	9.01608e-08	2.48543e-06
SLC35A1	15.5059	2.75945	0.932041	0.000428475	0.00443552
SLC36A2	4.92404	4.71154	2.848	0.00177402	0.0141827
SLC44A3	11.0713	2.15552	1.02259	0.00444154	0.0300531
SLC47A2	10.0309	6.50627	2.69064	4.66837e-05	0.000663105
SLC7A5P2	7.72083	3.98199	1.68774	0.00180951	0.0144044
SLFNL1	148.375	3.21971	0.402638	1.5314e-16	1.23893e-14
SMARCC2	113.886	1.01696	0.379618	0.00338421	0.0242199
SMU1	179.853	5.5728	1.21895	3.28657e-07	7.89095e-06
SNHG26	7.405	2.86464	1.4811	0.00476056	0.0317783
SNHG3	8.04657	4.13885	1.64313	0.00128351	0.010819
SNORD142	12.7905	2.95266	1.02879	0.000474183	0.00480837
SNRPD3	97.3712	1.17265	0.385584	0.000839786	0.00760179
SOD2-OT1	14.2953	7.23713	2.68295	4.84955e-06	8.93446e-05
SON	103.972	1.7885	0.381004	6.14298e-07	1.37283e-05
SOX15	60.3481	1.26528	0.438578	0.00124381	0.0104963
SPAG1	11.1654	1.94821	1.04348	0.00834313	0.0494804
SPATA1	44.5218	1.77943	0.500345	7.5914e-05	0.00101624
SPDYE5	49.6658	2.28309	0.511582	1.10235e-06	2.31122e-05
SPG11	182.342	1.34996	0.3206	8.58868e-06	0.000149709
SPON1	275.314	1.4131	0.319519	2.985e-06	5.78576e-05
SPRTN	23.0801	3.41248	0.810366	3.78975e-06	7.06945e-05
SPSB2	82.8114	3.8456	0.496502	5.90723e-16	4.67739e-14
SPTY2D1OS	456.56	1.56042	0.287685	1.43567e-08	4.54711e-07
SRPRA	135.864	2.50494	0.373403	2.84902e-12	1.51466e-10
SRSF10	42.5936	1.26749	0.515897	0.00471789	0.0315785
SRSF12	15.6941	4.02049	1.07417	2.7712e-05	0.0004218
SRSF9	230.307	1.36727	0.30932	3.07891e-06	5.87598e-05
SSBP3-AS1	45.3373	2.14244	0.528188	9.08907e-06	0.000157692
ST3GAL2	76.0146	2.30855	0.461477	6.58832e-08	1.87164e-06
ST3GAL6	14.4923	2.0093	0.886985	0.00312328	0.0225695
ST6GALNAC2	15.429	4.48132	1.20005	3.6362e-05	0.000531714
STBD1	15.3202	2.28449	0.868295	0.000992569	0.00866084
STK25	82.5835	1.26405	0.397341	0.000486725	0.00489553
STPG3-AS1	15.6742	7.41588	2.70049	3.15945e-06	5.98366e-05
STX1A	35.6806	4.53047	0.787937	2.04923e-09	7.3683e-08
SULF2	14.4092	3.48992	1.02699	8.65225e-05	0.0011298
SUPT7L	151.082	1.04334	0.330136	0.000701265	0.00662375
SURF1	21.1909	4.66054	1.02471	1.75597e-06	3.51335e-05
SURF2	47.3619	6.38665	1.05242	1.27193e-09	4.80558e-08
SUV39H2	61.9499	1.42028	0.441602	0.000385433	0.00406342
SWT1	12.528	2.11288	0.969157	0.00364654	0.0256533
SYNE4	5.88586	5.21495	2.75513	0.00076196	0.00703632
SYT11	4.70145	4.52189	2.92356	0.00239974	0.018262
SYT2	27.2239	2.67789	0.676927	8.12801e-06	0.000142681
TADA2B	18.9495	3.47387	0.931376	1.52273e-05	0.000248546
TAPBPL	153.549	3.49382	0.39539	1.01816e-19	1.26303e-17
TASOR	117.551	2.06088	0.386879	1.63545e-08	5.0509e-07
TCF7	147.529	7.24293	1.03114	1.23998e-12	6.78616e-11
TCF7L1	15.2685	1.65433	0.864079	0.0081847	0.048735
TCTEX1D4	38.3102	1.59337	0.530942	0.000597005	0.00577079
TERT	42.0067	2.7969	0.579973	1.17369e-07	3.10882e-06
TFAP2A-AS1	148.63	1.50903	0.336038	1.90766e-06	3.79644e-05
TFAP2A-AS2	420.421	1.21782	0.296117	1.42587e-05	0.000237492
THAP9	56.0288	3.20626	0.548023	6.93408e-10	2.67411e-08
THUMPD3	229.56	2.29004	0.356953	1.91572e-11	8.88756e-10
TINF2	40.1409	2.11132	0.546095	1.79384e-05	0.000288371
TLCD1	37.5231	1.46239	0.532523	0.00162466	0.0131725
TMCO6	17.1153	1.89628	0.793174	0.00246753	0.0186189
TMED6	39.6329	1.26358	0.553937	0.00706914	0.043484
TMEM120B	68.3054	1.94279	0.441936	1.70241e-06	3.4339e-05
TMEM163	14.3133	3.33466	1.0404	0.00012723	0.00155621
TMEM269-DT	19.6389	2.20507	0.75497	0.00045297	0.00461843
TMOD4	7.40956	3.14033	1.46826	0.003985	0.0275654
TNFAIP8L2	6.44503	3.60554	1.74964	0.00356232	0.0251798
TNNC2	5.92838	3.38634	1.80918	0.00513684	0.0339539
TOR3A	73.662	1.83666	0.434601	5.08009e-06	9.31308e-05
TP53TG5	33.6322	1.24117	0.549386	0.00715137	0.0438449
TPT1-AS1	9.43636	3.68311	1.35916	0.00108071	0.00927765
TRAF3IP2	17.8093	1.5819	0.752947	0.00740962	0.0450584
TRAF3IP2-AS1	31.9322	1.40597	0.571076	0.00366438	0.0257302
TRAF4	9.90144	3.76997	1.33176	0.000794318	0.00725412
TRIM13	110.922	1.07775	0.363575	0.00129236	0.010869
TRIM14	84.4986	2.82246	0.423714	3.54761e-12	1.84649e-10
TRIM17	44.5914	1.90111	0.527138	4.71294e-05	0.00066816
TRIM23	12.3915	3.56113	1.14287	0.000224065	0.00257363
TRIM52-AS1	15.6233	1.94897	0.836694	0.00268726	0.0200013
TRMT10B	72.3692	1.12493	0.4227	0.00307772	0.0223052
TRMT2A	47.266	4.96885	0.737314	5.21262e-12	2.63929e-10
TRNAU1AP	106.261	4.54905	0.49487	6.15966e-21	9.16927e-19
TSC22D2	43.3755	2.04917	0.523654	1.42629e-05	0.000237492
TSSK3	160.067	1.26882	0.320254	2.57032e-05	0.000395266
TSSK4	78.0945	1.1134	0.420708	0.00311089	0.0225018
TTC19	59.4587	2.38558	0.541056	1.541e-06	3.12525e-05
TTC23L	16.0359	1.9696	0.8321	0.00260509	0.0194676
TTC24	6.474	5.49438	2.7242	0.000451903	0.00461843
TTC30B	7.38966	3.13635	1.47802	0.00411239	0.0282106
TTC39A	55.2783	2.23612	0.492164	7.6385e-07	1.66238e-05
TTC39C-AS1	14.7476	3.73734	1.11917	7.7563e-05	0.00103459
TUBB2A	23.3041	1.89185	0.704319	0.000996377	0.00867373
TXLNG	20.0235	1.87839	0.76248	0.0024147	0.0183394
TYMP	17.1933	3.40866	0.956601	3.70226e-05	0.000540312
UBE2A	40.8113	2.05896	0.56536	4.11829e-05	0.000594039
UBE2N	34.6994	2.34162	0.604347	1.39832e-05	0.000234408
UBOX5-AS1	71.0025	1.6161	0.41524	2.25802e-05	0.000351599
UBXN7-AS1	101.194	1.00884	0.378959	0.0034169	0.0243835
UGP2	43.5292	1.45414	0.540404	0.00196633	0.0154219
UHRF1BP1	100.004	3.98129	0.475831	7.46958e-18	7.31527e-16
UQCRQ	29.5423	4.667	0.90742	3.76848e-08	1.12646e-06
USP35	25.3246	1.96804	0.656012	0.000413494	0.00431646
USP8	30.2023	1.54354	0.664244	0.00439001	0.0297314
UTP20	32.1487	2.21538	0.608864	3.51781e-05	0.000517452
VEGFA	27.3069	1.59154	0.615543	0.00196862	0.0154236
VGLL4	108.287	1.17281	0.374026	0.000627907	0.00602734
VIL1	399.86	1.66803	0.286814	1.34905e-09	5.04571e-08
VLDLR	24.7754	1.66258	0.639149	0.00187401	0.0148543
VMAC	23.0725	2.11013	0.719133	0.000396298	0.00416617
VPS13B	17.2656	1.8977	0.79788	0.00275336	0.0204116
VPS33B	26.3958	1.87834	0.669094	0.000722465	0.00674694
VPS51	17.1487	1.63687	0.782103	0.00611768	0.0388038
WDR19	7.87735	2.73693	1.34879	0.00474103	0.0317048
WDR74	24.3891	2.37049	0.69054	7.22906e-05	0.000978289
WNT16	9.80992	2.20865	1.22596	0.00578168	0.0370336
WRAP73	6.31383	3.56746	1.7661	0.00386982	0.0269945
XPA	52.3783	2.26185	0.542089	3.59786e-06	6.76234e-05
XPO5	81.4972	2.83991	0.445775	1.92247e-11	8.88756e-10
XYLT2	20.5698	1.68811	0.705668	0.00297997	0.0217491
YARS2	63.7335	3.77505	0.539277	4.14324e-13	2.35406e-11
YDJC	33.9375	2.14381	0.587588	3.75017e-05	0.000546233
YY1	112.733	1.77304	0.377949	5.2177e-07	1.18763e-05
ZBTB11-AS1	180.999	1.59097	0.337912	5.59745e-07	1.26248e-05
ZBTB37	16.7815	2.33355	0.83196	0.00060636	0.00585361
ZBTB48	27.0079	3.86668	0.780147	1.28595e-07	3.37017e-06
ZBTB5	31.8717	1.7062	0.583065	0.000698326	0.00660437
ZCCHC14	278.965	4.91971	0.37251	4.94637e-41	3.53992e-38
ZCCHC3	33.2499	2.51449	0.618998	5.21216e-06	9.53172e-05
ZDHHC17	27.0197	3.86575	0.802275	2.45679e-07	6.07506e-06
ZFHX2	8.90609	2.83551	1.26991	0.00252389	0.018975
ZFP36L1	32.7141	1.8682	0.584118	0.000220441	0.00253593
ZKSCAN4	12.1697	1.98372	0.970806	0.00582459	0.0372764
ZNF154	43.0345	2.55809	0.568946	6.83444e-07	1.50946e-05
ZNF174	15.0842	3.42625	1.04806	9.98683e-05	0.00127718
ZNF214	13.5107	2.46643	1.01533	0.00195356	0.0153379
ZNF227	41.1178	1.7772	0.525521	0.000130812	0.00159351
ZNF229	15.4588	2.86132	0.918697	0.000231907	0.00263927
ZNF24	90.4289	3.31628	0.433501	2.36645e-15	1.71005e-13
ZNF335	15.0172	2.69234	0.912206	0.000347023	0.0037164
ZNF37A	16.6557	1.68573	0.800286	0.00665367	0.0414074
ZNF433	43.7241	2.69422	0.618057	1.35645e-06	2.78896e-05
ZNF433-AS1	18.5095	1.62223	0.74334	0.00520628	0.0342406
ZNF451-AS1	17.0078	3.67797	0.99108	2.10929e-05	0.000334092
ZNF483	93.6555	3.48288	0.450205	7.54718e-16	5.85142e-14
ZNF503-AS2	51.1712	1.90357	0.483966	1.40606e-05	0.000235176
ZNF506	30.7382	2.93685	0.730868	4.03408e-06	7.50642e-05
ZNF529	49.9396	1.47631	0.475988	0.000512946	0.00512464
ZNF529-AS1	32.0787	1.57335	0.610563	0.00187742	0.0148656
ZNF549	5.90847	3.39173	1.81109	0.00514122	0.0339539
ZNF550	48.4357	3.82926	0.636989	1.99135e-10	8.42138e-09
ZNF582	35.0304	2.16363	0.599389	3.80213e-05	0.00055272
ZNF671	25.5013	3.19631	0.780565	5.2577e-06	9.59143e-05
ZNF7	38.1808	1.62048	0.548126	0.000645995	0.00618013
ZNF737	51.3076	1.44379	0.492042	0.000906187	0.00808723
ZNF750	8.85094	2.99898	1.32228	0.00272171	0.0202375
ZNF772	8.25824	2.63485	1.33149	0.00447936	0.030254
ZNF789	38.0007	1.43189	0.534755	0.00188307	0.0148945
ZNF821	33.1099	3.90315	0.727698	8.90401e-09	2.88689e-07
ZNF878	81.1586	4.97316	0.6086	2.02872e-17	1.88747e-15
ZNHIT2	7.58507	3.65281	1.69313	0.00211978	0.0163837
ZRANB1	198.349	1.10964	0.311559	0.000158182	0.00188677
ZSCAN29	13.3434	3.13616	1.07939	0.000481946	0.0048606

## Sheet: deseq2_CTRL_anti_DOWN
GeneName	baseMean	log2FoldChange	lfcSE	pvalue	padj
A2M-AS1	99.4877	-2.11017	0.404238	2.46199e-08	7.57214e-07
ABALON	1138.98	-1.27218	0.24753	9.57447e-08	2.61995e-06
ABHD16B	149.801	-1.1211	0.342655	0.000423111	0.0043861
ACO2	339.617	-1.12524	0.294926	5.46258e-05	0.000764248
ACTA2-AS1	807.354	-1.31743	0.2585	1.1367e-07	3.04334e-06
ACTN1	98.2518	-1.66135	0.373607	1.91652e-06	3.80391e-05
ACTN4	108.649	-1.1227	0.355002	0.000627519	0.00602734
ADAM9	25.9196	-1.43649	0.639317	0.00590294	0.0376806
ADD3-AS1	91.2308	-1.23552	0.404727	0.000746139	0.00690076
AGAP2	446.859	-1.18044	0.283737	1.21715e-05	0.000206832
AGBL5	686.734	-1.02891	0.27398	7.97166e-05	0.00105965
AIMP2	50.8642	-1.25102	0.483436	0.00300078	0.021854
AKT1	21.3095	-1.90125	0.709035	0.00114462	0.00978114
AKTIP	103.872	-1.13195	0.370944	0.000883157	0.00791969
ANPEP	25.321	-2.60755	0.704921	2.49974e-05	0.000386007
ANXA1	14.9321	-1.86884	0.861972	0.00449271	0.0303166
ANXA2	91.9625	-1.02272	0.407847	0.00538426	0.0350591
ANXA5	91.431	-1.29901	0.406398	0.000449936	0.00460643
AP3D1	20.4447	-1.54455	0.731819	0.00656516	0.0408908
APOBEC3B-AS1	286.742	-1.88624	0.334421	2.97195e-09	1.05839e-07
APP	73.2842	-1.67538	0.433346	2.20667e-05	0.000346503
ARG2	656.514	-1.29776	0.259381	1.89053e-07	4.78614e-06
ARNTL2-AS1	141.854	-1.0308	0.333976	0.000932347	0.00823186
ARSG	501.285	-1.02151	0.276229	0.000100686	0.00128543
ASPH	96.7196	-2.49537	0.423169	3.9378e-10	1.55899e-08
ATP2B4	33.1349	-1.88316	0.584978	0.000218721	0.00252786
ATP6V1C2	3432.48	-1.36476	0.280722	3.588e-07	8.50494e-06
AUNIP	231.484	-1.0019	0.295007	0.000323648	0.00349624
AXL	48.9535	-1.87232	0.526889	7.33396e-05	0.000988889
B4GALT4-AS1	133.811	-1.36415	0.346103	2.46823e-05	0.000381934
BACE1-AS	226.609	-2.21754	0.310574	1.38871e-13	8.3356e-12
BASP1	158.169	-1.12692	0.339739	0.000353253	0.00377226
BCAT1	30.9112	-1.37611	0.574775	0.00450203	0.030352
BDNF-AS	231.802	-1.10786	0.313429	0.000168428	0.00199619
BEX3	17.0555	-1.54573	0.759529	0.00826682	0.0491061
BIRC5	13.6464	-2.06692	0.917228	0.0031921	0.0229998
BOP1	76.6985	-1.37681	0.426825	0.000343394	0.00368282
BRD7	509.145	-1.19841	0.285345	9.85498e-06	0.000169793
BRF1	131.784	-1.52751	0.391154	2.19192e-05	0.000344915
BRF2	361.158	-1.57407	0.288617	1.23009e-08	3.92943e-07
C11orf58	31.4786	-1.55942	0.628786	0.00293488	0.0215639
C12orf75	31.6854	-2.56735	0.652533	1.0086e-05	0.000172575
C16orf70	198.988	-1.11851	0.330768	0.000287361	0.00316352
CALD1	122.43	-1.19402	0.392034	0.000868975	0.00782077
CALM3	90.6268	-1.0737	0.410042	0.00348919	0.0248042
CALR	140.742	-1.11712	0.36176	0.000796772	0.0072674
CALU	107.463	-1.22588	0.417271	0.00116179	0.00989383
CANX	66.9755	-1.49748	0.424099	0.000103213	0.00131094
CARM1	260.883	-1.01216	0.330839	0.000997915	0.00867697
CCDC151	542.854	-1.10391	0.290968	6.13888e-05	0.000841467
CCDC80	45.5589	-2.39144	0.544847	1.4134e-06	2.88218e-05
CCDC85B	1190.23	-1.09013	0.242645	3.06099e-06	5.85814e-05
CCND1	99.952	-1.38809	0.382705	7.97264e-05	0.00105965
CDC37	31.5092	-1.31109	0.558329	0.00551268	0.0356171
CEBPZ	249.099	-1.01063	0.294916	0.000288398	0.003166
CENPF	35.1256	-1.44482	0.566719	0.00273155	0.0202904
CENPO	519.412	-1.75725	0.271148	1.85586e-11	8.6875e-10
CEP63	75.0556	-1.48417	0.416899	9.17911e-05	0.00118406
CEPT1	83.8665	-1.03963	0.393876	0.0035148	0.0249149
CERKL	384.672	-1.42349	0.297529	4.87009e-07	1.1176e-05
CHKA	97.0748	-1.27946	0.389438	0.000338138	0.00363694
CIITA	260.813	-1.06998	0.297994	0.000141702	0.00170662
CKAP4	51.9954	-1.9383	0.546309	5.82213e-05	0.000805467
CLIC4	142.979	-1.41797	0.332695	5.8413e-06	0.000106041
CLVS1	933.178	-2.2967	0.263197	3.65487e-19	4.31796e-17
COA6-AS1	85.2632	-1.10404	0.419747	0.00322399	0.0232072
COL1A2	123.914	-1.34418	0.379315	0.000114904	0.00143736
COL4A2	45.2486	-1.67651	0.494274	0.000146731	0.00176148
COL4A2-AS1	748.655	-1.54281	0.265718	1.62512e-09	5.98801e-08
COL4A2-AS2	280.736	-1.62012	0.309996	3.94338e-08	1.17402e-06
COL6A1	123.261	-1.07204	0.364055	0.00132065	0.0110694
COL6A2	176.288	-2.28308	0.388892	4.93282e-10	1.94259e-08
COL6A3	224.03	-2.70027	0.362483	8.2235e-15	5.66736e-13
CP	208.479	-1.16674	0.322328	0.000110239	0.00139263
CSGALNACT1	55.5533	-1.06131	0.452455	0.00797047	0.047765
CTBP1-AS	874.503	-1.30889	0.269821	4.03309e-07	9.49945e-06
CYFIP1	657.969	-1.01638	0.257862	3.82522e-05	0.000554992
DARS-AS1	167.685	-1.15966	0.323201	0.000126677	0.00155621
DKK3	44.1193	-1.79303	0.532554	0.000128637	0.00156958
DLG1-AS1	74.1567	-1.04406	0.40136	0.00395221	0.0274406
DPF1	16.1405	-1.7966	0.886424	0.00615057	0.0388944
DPF3	52.7943	-1.29569	0.456719	0.0013981	0.0116399
DPH3P1	43.9114	-1.23591	0.486209	0.00360451	0.0254297
DPP9-AS1	403.051	-1.71311	0.280609	2.19475e-10	9.126e-09
DYNLRB1	6.45814	-3.35986	1.7936	0.00654249	0.0408521
ECM1	10.3982	-2.07786	1.09718	0.00637878	0.0401669
EFEMP1	22.0445	-1.68885	0.716989	0.00348114	0.0247707
EGFR-AS1	255.206	-1.02378	0.306282	0.000376146	0.00398244
EIF4G1	42.6702	-1.32045	0.494337	0.00227861	0.0174662
EMILIN1	25.5057	-2.03401	0.663272	0.000314677	0.00341918
ERN2	103.181	-1.18843	0.3764	0.000565972	0.00555161
EXOSC9	528.23	-1.09886	0.274542	2.67278e-05	0.000408491
FAM122C	130.336	-1.24259	0.367748	0.000250302	0.00282272
FAM151A	53.5806	-1.22281	0.452841	0.00228778	0.0174825
FAM20C	10.655	-2.03984	1.13648	0.00752652	0.0455817
FBLN1	26.5007	-2.08165	0.709037	0.000410159	0.00428766
FBXL13	80.1037	-2.52804	0.466615	6.84002e-09	2.26268e-07
FCMR	72.1516	-1.42733	0.409263	0.000135716	0.00164518
FGF1	11.8631	-1.86854	0.978839	0.00740195	0.0450584
FGF14	1201.32	-1.00253	0.26738	8.51045e-05	0.00111717
FGF5	26.333	-1.34504	0.616133	0.00750293	0.0454812
FKBP10	14.4841	-1.78214	0.851992	0.0056453	0.0363163
FLG	95.776	-1.38732	0.441088	0.000433823	0.00447786
FLII	36.0943	-1.22028	0.52628	0.00649518	0.0406936
FLNA	232.204	-1.29168	0.301075	5.88203e-06	0.000106521
FN1	226.921	-1.69564	0.350593	2.88112e-07	7.03088e-06
FST	30.88	-1.34892	0.603705	0.00638418	0.0401669
FSTL1	121.16	-1.59158	0.397887	1.50728e-05	0.000247108
FUT8	28.1269	-1.43833	0.600473	0.00405461	0.0278914
FUZ	292.075	-1.1258	0.319995	0.000170752	0.00202052
GABPA	130.314	-1.76243	0.365346	2.71928e-07	6.65777e-06
GAS6-AS1	2362.26	-1.28508	0.250498	9.94069e-08	2.69049e-06
GDF9	251.886	-1.3938	0.334475	8.71602e-06	0.000151573
GJD3	49.4628	-1.17773	0.487489	0.0052854	0.0346045
GNAS	67.1114	-1.47527	0.46818	0.000397476	0.00416678
GNB2	18.8143	-1.55451	0.738941	0.00677376	0.0419793
GNB3	158.409	-1.64574	0.327267	1.16964e-07	3.10882e-06
GNPTG	159.844	-1.19911	0.327761	9.17351e-05	0.00118406
GPC1	18.2693	-1.91475	0.867338	0.00340511	0.0243461
GPR137	120.865	-1.10489	0.344231	0.000545021	0.0053944
H1-0	42.7166	-1.18305	0.524123	0.00790308	0.0475527
HAS2	12.187	-2.1316	1.04301	0.00518863	0.0341927
HAS2-AS1	63.608	-2.6593	0.488683	5.15729e-09	1.76081e-07
HIF1A-AS1	684.806	-1.21732	0.266268	1.73976e-06	3.49031e-05
HIF1A-AS2	3382.9	-1.14689	0.238288	6.05521e-07	1.3616e-05
HMG20B	25.1277	-1.50723	0.628216	0.00372648	0.0261169
HMGA1	77.0211	-2.21741	0.460561	1.76042e-07	4.5182e-06
HMGN2	106.007	-1.69297	0.469254	5.72136e-05	0.000795965
HMGN3-AS1	96.3291	-1.08221	0.408815	0.00323241	0.0232452
HMMR-AS1	671.701	-1.22994	0.261613	9.39489e-07	2.00937e-05
HNRNPUL1	42.8366	-1.36514	0.498582	0.00169598	0.0136949
HSP90AA1	361.371	-1.09363	0.34969	0.000729474	0.00678685
HSP90B1	116.715	-1.35058	0.385221	0.000138946	0.00167886
IDH2-DT	112.452	-1.15402	0.385929	0.00101183	0.00878769
IGFBP3	29.0082	-1.90782	0.620749	0.000340563	0.00365774
IGFBP4	78.087	-1.35519	0.405577	0.000242277	0.00274889
IGFBP5	92.8011	-2.51362	0.418505	2.09897e-10	8.77675e-09
IL6ST	49.2993	-2.03172	0.506547	9.99489e-06	0.00017141
ITFG2	1395.34	-1.02488	0.243866	1.24015e-05	0.000209783
ITGA6	62.2154	-1.84854	0.485734	2.31194e-05	0.000359243
ITGB1	130.563	-2.07349	0.408967	6.10795e-08	1.74852e-06
ITGB5	14.0227	-1.70206	0.860304	0.00774336	0.0467049
JCAD	27.7732	-1.86912	0.621169	0.000447802	0.00459089
JMJD8	797.346	-1.0135	0.266421	6.67805e-05	0.000908678
KANK2	21.1432	-1.77143	0.728973	0.00239561	0.0182503
KIF1C	25.3484	-1.37846	0.629419	0.00705678	0.0434798
KMO	285.517	-1.40735	0.306218	1.21695e-06	2.52306e-05
KRR1	1822.78	-1.6332	0.25685	4.80435e-11	2.1285e-09
LAMA4	35.2602	-1.78624	0.569042	0.000308894	0.00336125
LAMB2	20.5786	-1.56128	0.700109	0.0051076	0.033884
LAMC1	83.0014	-1.58896	0.393599	1.31558e-05	0.000221536
LDHB	18.1747	-1.7267	0.754317	0.00389153	0.0270698
LDLRAD2	1535.5	-1.15005	0.267979	7.07891e-06	0.000125748
LIMA1	33.9177	-1.57372	0.579703	0.00144516	0.0119648
LINC00565	48.9527	-1.14168	0.468993	0.0054152	0.0351705
LNCOC1	351.167	-1.59964	0.286352	5.61889e-09	1.90097e-07
LOC100506606	98.3599	-1.55106	0.396818	2.25161e-05	0.000351336
LOC100507065	76.5628	-1.31852	0.424845	0.000580944	0.00566706
LOC100507156	1273.54	-1.31275	0.255498	9.2479e-08	2.53993e-06
LOC101928489	42.0369	-2.10245	0.579837	4.20057e-05	0.000602406
LOC102723566	918.862	-1.9039	0.267171	1.84544e-13	1.08154e-11
LOC102723701	62.2859	-2.23916	0.513579	1.52656e-06	3.10442e-05
LOC102723729	115.712	-1.04082	0.353956	0.0014378	0.0119171
LOC102723885	202.031	-1.49473	0.380686	2.10968e-05	0.000334092
LOC104968399	4097.87	-1.36944	0.24911	1.19434e-08	3.84826e-07
LOC729867	838.954	-1.41644	0.282429	1.51492e-07	3.92877e-06
LOXL1	50.324	-1.46631	0.495446	0.00077136	0.00708794
LOXL1-AS1	579.516	-1.36079	0.292593	1.0127e-06	2.14744e-05
LOXL2	36.7141	-1.22683	0.52426	0.006055	0.0385191
LRP1	39.9381	-2.0513	0.582816	5.69128e-05	0.000793263
MAP3K15	180.986	-1.03757	0.340001	0.00101548	0.00880914
MAP3K20-AS1	1005.41	-1.01908	0.256585	3.37954e-05	0.000501074
MAP4K4	47.5353	-1.20416	0.470542	0.00364537	0.0256533
MAPK8	31.9596	-1.66571	0.578564	0.000799525	0.0072674
MBNL1-AS1	174.073	-1.13606	0.347108	0.000416294	0.00433354
MED31	48.6044	-1.08959	0.473647	0.00822222	0.0488802
MESD	637.338	-1.73491	0.300705	1.59669e-09	5.91251e-08
MET	12.3653	-2.1782	1.01787	0.00353084	0.0250048
MGC32805	67.3275	-1.40947	0.419946	0.00022563	0.00258761
MIF-AS1	3103.75	-1.13039	0.287125	3.34196e-05	0.000496491
MIR1282	2176.31	-1.85307	0.275079	2.9209e-12	1.54186e-10
MKI67	64.8163	-1.00986	0.414883	0.00656215	0.0408908
MMACHC	2573.13	-1.05596	0.251845	1.23749e-05	0.000209783
MMP1	36.7436	-2.30848	0.591081	1.1157e-05	0.000190462
MMP14	41.8397	-1.72113	0.548165	0.000319536	0.00346692
MROH8	333.785	-1.17801	0.297581	2.83716e-05	0.000430958
MSN	67.7249	-1.64731	0.442234	4.50681e-05	0.00064138
MTIF3	51.2483	-1.29665	0.458626	0.00148256	0.01222
MXD3	1674.76	-1.05476	0.257735	1.91999e-05	0.000307985
MXRA5	13.5097	-2.09	0.918738	0.00307605	0.0223052
MXRA8	98.1788	-1.19728	0.378005	0.000538812	0.00534259
MYH11	204.982	-1.24943	0.321778	3.493e-05	0.00051482
MYH9	416.897	-1.04451	0.277557	7.51966e-05	0.00101209
MYL6	24.8627	-1.64743	0.646796	0.00217662	0.0167708
MYL9	29.9112	-1.58377	0.589754	0.00152867	0.0125169
MYLK	41.713	-1.25293	0.492321	0.00353539	0.0250133
MYLK-AS1	524.134	-1.82266	0.271814	3.84972e-12	1.98982e-10
MYO1C	26.1691	-1.378	0.627963	0.00686152	0.042382
NAV2	31.5937	-1.77943	0.606432	0.000586142	0.00570281
NCLN	13.173	-1.9206	0.934377	0.0052996	0.0346422
NIBAN2	41.7525	-1.24312	0.524001	0.00530129	0.0346422
NPRL3	306.495	-1.45348	0.292483	1.82841e-07	4.67659e-06
NR1D1	22.2541	-1.9571	0.702312	0.000786497	0.00720036
NSD2	24.4898	-1.88559	0.660632	0.000713419	0.00668763
NUCB1-AS1	642.066	-1.5331	0.269101	3.09352e-09	1.09124e-07
NUDT6	846.898	-1.05394	0.265405	3.2236e-05	0.000481792
OGG1	121.757	-1.03152	0.352818	0.00155298	0.0126741
OXNAD1	127.519	-1.02861	0.339968	0.00110821	0.00950276
OXTR	41.8501	-2.43461	0.546894	1.15176e-06	2.40776e-05
P4HA2-AS1	229.809	-1.56186	0.310937	1.22907e-07	3.24396e-06
P4HB	67.0161	-1.3312	0.429015	0.00055866	0.00550014
PCOLCE-AS1	1417.86	-1.6085	0.305154	3.15071e-08	9.49424e-07
PCSK7	7889.72	-2.3755	0.245498	5.02734e-23	9.59448e-21
PDAP1	237.713	-1.06762	0.325045	0.000439622	0.00451949
PDCD4	97.8062	-1.53716	0.396478	2.52334e-05	0.000388845
PDHX	76.9457	-1.20669	0.414073	0.00121518	0.0103131
PDIA4	19.8983	-1.59883	0.711243	0.00496574	0.033059
PDIA6	23.6674	-1.48493	0.651658	0.0049945	0.0332208
PFN1	108.207	-1.43971	0.380087	4.01906e-05	0.000580851
PHLDA1	48.4761	-1.36442	0.566627	0.00407739	0.0280222
PIK3CD	121.049	-1.47778	0.39938	5.24009e-05	0.000737277
PITPNA	64.4863	-1.26401	0.43656	0.00119026	0.0101131
PKM	116.181	-1.1473	0.355452	0.000478233	0.00483626
PKMYT1	260.551	-1.1097	0.300274	8.94656e-05	0.00116094
PLD4	93.5816	-1.28783	0.378629	0.00021388	0.00247576
PLK1	25.0871	-1.56402	0.635872	0.0029778	0.0217491
PMCH	237.756	-1.2492	0.298408	9.96892e-06	0.00017136
PMS1	57.0138	-1.11441	0.481571	0.00750381	0.0454812
POLG	477.975	-1.22874	0.278366	3.75041e-06	7.01365e-05
PPIB	17.6353	-2.46116	0.828551	0.000381886	0.00403393
PPM1F-AS1	128.283	-1.0061	0.333258	0.00118539	0.0100833
PPT1	7952.72	-1.09207	0.234583	1.40815e-06	2.87936e-05
PRICKLE3	1101.1	-2.2003	0.258146	2.27416e-18	2.41809e-16
PRKCZ	97.7772	-1.55657	0.397658	2.09213e-05	0.000332729
PSMD2	85.351	-1.23061	0.408056	0.00083868	0.00760179
PTGES3	42.2902	-1.59917	0.527654	0.000520888	0.00519701
PTMS	92.1067	-1.20763	0.432544	0.001763	0.0141401
PTOV1	246.868	-1.09394	0.309454	0.00017361	0.00205107
PTPRF	14.75	-2.16763	0.907204	0.00203425	0.0158625
PTX3	22.8027	-1.49099	0.670222	0.00597782	0.0381259
PXDN	37.1219	-1.39191	0.55635	0.00306089	0.0222266
PYROXD1	1048.83	-1.15478	0.248497	1.36163e-06	2.79191e-05
RAD17	191.313	-1.279	0.342209	5.92204e-05	0.000817768
RASSF1-AS1	84.3609	-1.35923	0.411029	0.000272917	0.00303636
RER1	164.896	-1.468	0.326522	1.89956e-06	3.79046e-05
RGMB-AS1	610.923	-1.13294	0.295219	4.90254e-05	0.000693719
RHCE	93.0829	-1.35001	0.400388	0.000212787	0.00246694
RMND5B	643.608	-1.09434	0.264209	1.47064e-05	0.000242705
RNF207	41.0317	-1.17122	0.492444	0.00610473	0.0387692
RNF214	296.357	-2.26472	0.302371	8.91662e-15	6.08866e-13
RPL10	398.788	-1.95537	0.274883	1.9682e-13	1.14447e-11
RTN4	74.3433	-1.49222	0.465091	0.000305328	0.00333219
RUVBL1	1767.38	-1.09302	0.250404	5.4872e-06	9.98562e-05
SAMD3	22.5072	-2.53876	0.743056	7.53562e-05	0.00101241
SEC23A-AS1	82.1943	-1.62028	0.456085	8.14346e-05	0.00107646
SERPINE1	69.8829	-2.4141	0.477199	4.57649e-08	1.3254e-06
SERPINH1	45.1913	-1.18508	0.523833	0.00763501	0.0461261
SLC12A6	460.526	-1.29611	0.292069	2.99476e-06	5.7896e-05
SLC15A3	44.4231	-1.54078	0.520291	0.000683906	0.00650478
SLC19A1	250.017	-1.01054	0.34496	0.00151728	0.0124374
SLC25A35	372.917	-1.70023	0.315735	1.49558e-08	4.71677e-07
SLC25A5-AS1	617.094	-1.49864	0.282209	2.89267e-08	8.7521e-07
SLC26A10	219.79	-1.61156	0.336505	3.69493e-07	8.73059e-06
SLC5A6	78.5498	-1.30922	0.418689	0.000525652	0.00523752
SLC9B1	231.836	-1.18987	0.317402	6.50678e-05	0.000886995
SLCO4A1-AS1	118.415	-1.97219	0.416271	3.14358e-07	7.62139e-06
SMIM15-AS1	155.758	-1.03626	0.343937	0.00112111	0.00960234
SMPD3	16.8128	-1.78784	0.805712	0.0041758	0.0285404
SMS	14.8063	-2.48903	0.940058	0.000962413	0.00847721
SNAP47	70.1094	-1.29957	0.426699	0.000698217	0.00660437
SNRPB	18.6116	-1.63045	0.756969	0.00546977	0.0354321
SNX22	6146.37	-1.31578	0.253416	6.93712e-08	1.96323e-06
SPAG5-AS1	550.41	-1.27323	0.271304	9.22246e-07	1.97818e-05
SPARC	117.881	-1.76077	0.373539	4.71417e-07	1.09307e-05
SRGN	16.0215	-1.6419	0.821641	0.00793293	0.0476167
SRP14	51.1203	-1.36582	0.472112	0.00106797	0.00918952
STAB1	166.859	-1.06813	0.345867	0.000840558	0.00760179
STEAP3-AS1	323.892	-1.90493	0.314543	2.38365e-10	9.80195e-09
SZT2	1390.75	-1.05616	0.256046	1.66006e-05	0.000269191
TAF10	5877.57	-1.14976	0.241893	8.00109e-07	1.73117e-05
TAF5	53.1353	-1.1893	0.464694	0.00361406	0.025473
TAGLN2	20.7113	-1.61031	0.765805	0.00647362	0.0406266
TGOLN2	23.6864	-1.60944	0.652958	0.00275128	0.0204116
THBS1	437.982	-1.10621	0.345584	0.000566125	0.00555161
THY1	27.0618	-2.07579	0.667898	0.000248459	0.00280619
TIMP1	10.6282	-2.16256	1.1097	0.00552422	0.0356607
TIMP3	208.134	-1.60108	0.324318	1.86906e-07	4.74792e-06
TLCD3A	43.496	-1.31348	0.496664	0.00240205	0.018262
TLE5	19.2761	-2.65706	0.8917	0.000287747	0.00316352
TLN1	61.7998	-1.82024	0.476856	2.24913e-05	0.000351336
TMED10P1	60.1201	-1.13071	0.449636	0.00430746	0.0293594
TMEM140	250.172	-1.07764	0.305325	0.000177338	0.0020918
TMEM147-AS1	175.122	-1.00222	0.340674	0.00148857	0.012256
TMEM255B	123.988	-1.94311	0.353521	6.96052e-09	2.29235e-07
TMPO	99.2388	-1.25593	0.365762	0.000205559	0.00239508
TNC	52.5688	-2.19122	0.515037	2.68e-06	5.23549e-05
TNFSF8	35.1171	-1.47521	0.54614	0.00164683	0.0133377
TOX4	256.131	-1.10027	0.288056	5.67209e-05	0.000792071
TPD52L2	34.8879	-1.66075	0.577317	0.000765015	0.00705449
TPM1	63.2999	-1.12494	0.421284	0.00299061	0.0218013
TPM4	204.189	-1.53756	0.318539	3.47186e-07	8.25592e-06
TTYH3	21.2604	-1.94899	0.814501	0.0020955	0.0162467
TUBA1C	50.643	-1.30344	0.45996	0.00140641	0.011696
TXNRD2	64.1254	-1.81239	0.508217	5.96681e-05	0.000822426
USP47	549.699	-1.89842	0.278403	1.67276e-12	9.08783e-11
VIM	457.73	-1.1942	0.33209	0.000117537	0.00146783
VPS9D1	23.4638	-1.64101	0.661409	0.00261992	0.0195587
WDR1	38.8429	-1.81894	0.535033	0.000123074	0.00151928
WDR20	77.6585	-1.86928	0.40906	8.88622e-07	1.91156e-05
WTAPP1	4335.41	-2.38284	0.797951	0.000255616	0.00287394
YWHAZ	50.6742	-1.11997	0.472062	0.00678572	0.0420184
ZBTB46	83.5974	-1.38009	0.399195	0.000157477	0.00188138

## Sheet: deseq2_inf_anti_UP
GeneName	baseMean	log2FoldChange	lfcSE	pvalue	padj
UL44	929.349	1.00302	0.289166	1.86664e-05	0.00573073
UL46	954.681	1.0513	0.268761	3.47448e-06	0.00291509
